# Supplementary material for: Altered steady state and activity-dependent de novo protein expression in fragile X syndrome
Source: Nat Commun. 2019 Apr 12;10:1710. doi: 10.1038/s41467-019-09553-8 (PMC6461708; doi:10.1038/s41467-019-09553-8)
Supplement: Supplementary file 3 — Supplementary Data 1 [file 41467_2019_9553_MOESM3_ESM.xlsx]

## Sheet: Complete list steady state
Supplementary Data 1: WT vs KO steady state results. Forward indicated KO/WT (FXS), and reverse indicates WT/FXS. There were 3 biological replicates performed. Consistent candidates were selected based on consistency across runs (2/2 or 3/3) with a Perseus Signifance of P<0.30
log2 avg FXS	Ratio H/M normalized fxforward1	Ratio H/M normalized fxreverse1	Ratio H/M normalized fxreverse2	Count	FXS forward 1	1/fxs reverse 1	1/fxs reverse 2	avg fxs FC	log2 avg FXS B significant	Intensity fxforward1	Intensity fxreverse1	Intensity fxreverse2	avg int fxs	log2 avg int fxs	log2 avg FXS Significance B	Gene names			log2 avg FXS	avg int fxs
-4.61288	NaN	NaN	24.469	1	NaN	NaN	0.040868	0.040868	+	0	0	83564000	2.78547e+07	24.7314	5.66853e-23	Gnpda2;Gnpda1			-4.61288	2.78547e+07
-3.78628	NaN	13.797	NaN	1	NaN	0.0724795	NaN	0.0724795	+	12877000	266060000	4381600	9.44395e+07	26.4929	3.50142e-27	Tmem35			-3.78628	9.44395e+07
-3.30438	0.16169	18.463	11.387	3	0.16169	0.0541624	0.0878194	0.101224	+	1432000000	44099000000	4473300000	16668100000	33.9564	1.98546e-97	Hspa1a			-3.30438	16668100000
-3.0084	NaN	NaN	8.0467	1	NaN	NaN	0.124274	0.124274	+	0	34307000	208630000	80979000	26.271	9.89967e-18	Ppif			-3.0084	80979000
-2.87446	NaN	NaN	7.3333	1	NaN	NaN	0.136364	0.136364	+	10548000	0	90163000	3.35703e+07	25.0007	7.92495e-10	Nrn1			-2.87446	3.35703e+07
-2.59323	NaN	6.0345	NaN	1	NaN	0.165714	NaN	0.165714	+	0	901570000	0	3.00523e+08	28.1629	4.83921e-26	Pdk1			-2.59323	3.00523e+08
-2.42159	0.18665	NaN	NaN	1	0.18665	NaN	NaN	0.18665	+	32242000	0	65177000	32473000	24.9527	2.25908e-07	Homer3			-2.42159	32473000
-2.39259	NaN	5.251	NaN	1	NaN	0.19044	NaN	0.19044	+	9555000	233340000	0	80965000	26.2708	9.42427e-12	Srr			-2.39259	80965000
-2.28806	NaN	4.884	NaN	1	NaN	0.20475	NaN	0.20475	+	24184000	270990000	29062000	1.08079e+08	26.6875	7.20766e-11	Gabbr2			-2.28806	1.08079e+08
-2.2719	NaN	4.8296	NaN	1	NaN	0.207057	NaN	0.207057	+	0	187050000	9054700	6.53682e+07	25.9621	9.7948e-11	Ndufa11			-2.2719	6.53682e+07
-2.24193	NaN	4.7303	NaN	1	NaN	0.211403	NaN	0.211403	+	0	115630000	0	3.85433e+07	25.2	1.65191e-06	Mtx2			-2.24193	3.85433e+07
-2.1858	NaN	NaN	4.5498	1	NaN	NaN	0.21979	0.21979	+	18758000	0	45026000	2.12613e+07	24.3417	2.98675e-06	Map6d1			-2.1858	2.12613e+07
-2.08786	0.23523	NaN	NaN	1	0.23523	NaN	NaN	0.23523	+	38716000	78434000	32623000	4.99243e+07	25.5732	8.12037e-06	Srsf4;Srsf6			-2.08786	4.99243e+07
-2.08485	NaN	NaN	4.2423	1	NaN	NaN	0.235721	0.235721	+	0	82057000	42860000	41639000	25.3114	8.36818e-06	Cacnb3			-2.08485	41639000
-2.00454	NaN	NaN	4.0126	1	NaN	NaN	0.249215	0.249215	+	193630000	38936000	113670000	115412000	26.7822	1.15725e-08	Mtap7;Map7			-2.00454	115412000
-1.96824	NaN	3.9129	NaN	1	NaN	0.255565	NaN	0.255565	+	0	540100000	0	1.80033e+08	27.4237	8.07902e-16	Srp14			-1.96824	1.80033e+08
-1.89588	NaN	NaN	3.7215	1	NaN	NaN	0.268709	0.268709	+	41024000	22140000	59908000	41024000	25.29	5.10216e-05	Nrxn2			-1.89588	41024000
-1.88006	NaN	NaN	3.6809	1	NaN	NaN	0.271673	0.271673	+	11783000	19020000	26644000	19149000	24.1908	5.89417e-05	Htra2			-1.88006	19149000
-1.77615	NaN	3.4251	NaN	1	NaN	0.291962	NaN	0.291962	+	2843700	44090000	0	1.56446e+07	23.8992	0.000147947	Aldh1b1			-1.77615	1.56446e+07
-1.76384	NaN	NaN	3.396	1	NaN	NaN	0.294464	0.294464	+	53446000	68389000	65952000	6.25957e+07	25.8996	5.22272e-07	Tra2a			-1.76384	6.25957e+07
-1.76052	NaN	3.3882	NaN	1	NaN	0.295142	NaN	0.295142	+	0	176790000	0	58930000	25.8125	0.000169218	Rtf1			-1.76052	58930000
-1.66603	NaN	3.1734	NaN	1	NaN	0.315119	NaN	0.315119	+	0	178270000	20444000	66238000	25.9812	2.15417e-06	Cisd3			-1.66603	66238000
-1.6591	NaN	3.1582	NaN	1	NaN	0.316636	NaN	0.316636	+	6082400	43372000	0	16484800	23.9746	0.000394324	Tbc1d24			-1.6591	16484800
-1.55032	0.28338	2.5032	NaN	2	0.28338	0.399489	NaN	0.341434	+	54849000	266990000	47457000	1.23099e+08	26.8752	1.04484e-05	Anxa2			-1.55032	1.23099e+08
-1.52547	NaN	NaN	2.8788	1	NaN	NaN	0.347367	0.347367		29244000	0	43962000	24402000	24.5405	0.00112324	Adam23			-1.52547	24402000
-1.50147	NaN	2.8313	NaN	1	NaN	0.353195	NaN	0.353195	+	0	275830000	0	9.19433e+07	26.4542	1.97196e-05	Fam168b			-1.50147	9.19433e+07
-1.48995	NaN	2.8088	NaN	1	NaN	0.356024	NaN	0.356024		0	132720000	19060000	5.05933e+07	25.5924	0.00146444	Hint2			-1.48995	5.05933e+07
-1.48815	NaN	2.8053	NaN	1	NaN	0.356468	NaN	0.356468	+	47187000	355650000	22388000	1.41742e+08	27.0787	2.3369e-05	Zcchc17			-1.48815	1.41742e+08
-1.47669	NaN	2.7831	NaN	1	NaN	0.359312	NaN	0.359312	+	0	411860000	0	1.37287e+08	27.0326	2.70187e-05	Sec61a1			-1.47669	1.37287e+08
-1.47358	NaN	NaN	2.7771	1	NaN	NaN	0.360088	0.360088		0	30099000	20852000	1.69837e+07	24.0176	0.00165196	Them4			-1.47358	1.69837e+07
-1.4649	0.36226	NaN	NaN	1	0.36226	NaN	NaN	0.36226		112690000	12659000	0	41783000	25.3164	0.00176004	Cotl1			-1.4649	41783000
-1.45717	NaN	2.7457	NaN	1	NaN	0.364206	NaN	0.364206	+	0	377130000	6967300	1.28032e+08	26.9319	3.45113e-05	Ech1			-1.45717	1.28032e+08
-1.4526	NaN	NaN	2.737	1	NaN	NaN	0.365364	0.365364		0	0	33189000	11063000	23.3992	0.00192452	Folh1			-1.4526	11063000
-1.4434	0.34499	NaN	2.5614	2	0.34499	NaN	0.390412	0.367701	+	96067000	71693000	70883000	7.95477e+07	26.2453	4.09465e-05	Syt7			-1.4434	7.95477e+07
-1.43589	NaN	NaN	2.7055	1	NaN	NaN	0.369617	0.369617	+	108100000	41908000	111050000	8.70193e+07	26.3748	4.49129e-05	Phf5a			-1.43589	8.70193e+07
-1.40936	NaN	2.6562	NaN	1	NaN	0.376478	NaN	0.376478	+	95688000	115050000	0	70246000	26.0659	6.20691e-05	Mtch1			-1.40936	70246000
-1.39945	NaN	NaN	2.638	1	NaN	NaN	0.379075	0.379075	+	4872500	0	213190000	72687500	26.1152	6.99509e-05	Trim23			-1.39945	72687500
-1.39342	NaN	NaN	2.627	1	NaN	NaN	0.380662	0.380662		0	0	22374000	7458000	22.8304	0.00293072	Ppig			-1.39342	7458000
-1.38422	NaN	NaN	2.6103	1	NaN	NaN	0.383098	0.383098		0	102310000	39498000	4.72693e+07	25.4944	0.00312455	Taok2			-1.38422	4.72693e+07
-1.37979	NaN	2.6023	NaN	1	NaN	0.384275	NaN	0.384275		0	155670000	0	51890000	25.629	0.00322195	Gm8730;Rplp0			-1.37979	51890000
-1.34846	NaN	NaN	2.5464	1	NaN	NaN	0.392711	0.392711		22513000	0	49294000	2.39357e+07	24.5127	0.00399392	Gm1568			-1.34846	2.39357e+07
-1.3259	NaN	2.5069	NaN	1	NaN	0.398899	NaN	0.398899		0	58587000	0	19529000	24.2191	0.0046498	Lactb			-1.3259	19529000
-1.32016	0.40049	NaN	NaN	1	0.40049	NaN	NaN	0.40049		10438000	50230000	0	2.02227e+07	24.2695	0.00483169	Kbtbd11			-1.32016	2.02227e+07
-1.29343	NaN	2.4511	NaN	1	NaN	0.40798	NaN	0.40798	+	18392000	160850000	46985000	75409000	26.1682	0.000239303	Grm3			-1.29343	75409000
-1.28462	0.41048	NaN	NaN	1	0.41048	NaN	NaN	0.41048		163810000	0	0	5.46033e+07	25.7025	0.00610796	Pycr2			-1.28462	5.46033e+07
-1.28128	0.41143	NaN	NaN	1	0.41143	NaN	NaN	0.41143	+	585260000	620510000	107100000	4.37623e+08	28.7051	2.50015e-10	H2afz;H2afv			-1.28128	4.37623e+08
-1.23462	NaN	NaN	2.3532	1	NaN	NaN	0.424953	0.424953		36724000	59354000	52323000	49467000	25.56	0.00841682	Arl8b			-1.23462	49467000
-1.2302	NaN	NaN	2.346	1	NaN	NaN	0.426258	0.426258		0	0	60480000	20160000	24.265	0.0086545	Ccdc85a			-1.2302	20160000
-1.22842	NaN	NaN	2.3431	1	NaN	NaN	0.426785	0.426785	+	0	71153000	264650000	1.11934e+08	26.7381	0.000487319	Ier3			-1.22842	1.11934e+08
-1.21878	NaN	2.3275	NaN	1	NaN	0.429646	NaN	0.429646		7408900	84393000	0	3.06006e+07	24.8671	0.00929661	Acot9;Acot10			-1.21878	3.06006e+07
-1.21201	NaN	2.3166	NaN	1	NaN	0.431667	NaN	0.431667		0	134160000	0	44720000	25.4144	0.00969708	Tnks			-1.21201	44720000
-1.20696	NaN	2.3085	NaN	1	NaN	0.433182	NaN	0.433182	+	202920000	223850000	0	1.42257e+08	27.0839	0.000611891	Dgki			-1.20696	1.42257e+08
-1.20514	NaN	2.3056	NaN	1	NaN	0.433727	NaN	0.433727		0	85160000	7360900	30840300	24.8783	0.0101188	Enpp6			-1.20514	30840300
-1.17792	NaN	2.2625	NaN	1	NaN	0.441989	NaN	0.441989		2271600	101190000	0	34487200	25.0396	0.0119558	Agpat3			-1.17792	34487200
-1.16538	NaN	2.542	2.0068	2	NaN	0.393391	0.498306	0.445848		34932000	67963000	104310000	6.90683e+07	26.0415	0.000941519	Twf2			-1.16538	6.90683e+07
-1.1618	NaN	1.2012	16.284	2	NaN	0.832501	0.06141	0.446955	+	66322000	566440000	457460000	3.63407e+08	28.437	8.80507e-09	Slc6a11			-1.1618	3.63407e+08
-1.12472	NaN	2.1806	NaN	1	NaN	0.458589	NaN	0.458589		0	330150000	7517600	1.12556e+08	26.7461	0.00141654	Kiaa0907			-1.12472	1.12556e+08
-1.12367	NaN	2.179	NaN	1	NaN	0.458926	NaN	0.458926	+	0	638440000	46784000	228408000	27.767	2.97436e-06	Acot13			-1.12367	228408000
-1.03745	NaN	NaN	2.0526	1	NaN	NaN	0.487187	0.487187		0	0	65312000	2.17707e+07	24.3759	0.0269216	Churc1			-1.03745	2.17707e+07
-1.03436	NaN	2.0482	NaN	1	NaN	0.488234	NaN	0.488234		56048000	107080000	84968000	8.26987e+07	26.3014	0.00335735	Sh3bgrl2			-1.03436	8.26987e+07
-1.01221	NaN	2.017	NaN	1	NaN	0.495786	NaN	0.495786		0	69844000	0	2.32813e+07	24.4727	0.0308811	Wdfy1			-1.01221	2.32813e+07
-1.00393	0.21931	1.2854	NaN	2	0.21931	0.777968	NaN	0.498639		97132000	143930000	18436000	8.64993e+07	26.3662	0.00442703	Fam162a			-1.00393	8.64993e+07
-1.00223	NaN	NaN	2.0031	1	NaN	NaN	0.499226	0.499226		36302000	146340000	66202000	82948000	26.3057	0.00449497	Msrb2			-1.00223	82948000
-0.994363	NaN	NaN	1.9922	1	NaN	NaN	0.501958	0.501958		42798000	0	233540000	9.21127e+07	26.4569	0.00482244	Ca4;Car4			-0.994363	9.21127e+07
-0.970265	NaN	1.9592	NaN	1	NaN	0.510412	NaN	0.510412	+	0	1403700000	0	467900000	28.8016	1.35827e-06	Rpl34			-0.970265	467900000
-0.957618	NaN	1.9421	NaN	1	NaN	0.514907	NaN	0.514907		12577000	368580000	3902500	1.28353e+08	26.9355	0.00665489	Bpnt1			-0.957618	1.28353e+08
-0.9489	NaN	1.9304	NaN	1	NaN	0.518027	NaN	0.518027		0	242770000	0	8.09233e+07	26.2701	0.00717262	Egr2			-0.9489	8.09233e+07
-0.940129	NaN	1.9187	NaN	1	NaN	0.521186	NaN	0.521186	+	13770000	1336600000	0	4.50123e+08	28.7457	2.78481e-06	Gnaq			-0.940129	4.50123e+08
-0.92486	NaN	1.8985	NaN	1	NaN	0.526732	NaN	0.526732		0	91387000	0	3.04623e+07	24.8605	0.0486613	Ppp2r5d			-0.92486	3.04623e+07
-0.922426	NaN	1.8953	NaN	1	NaN	0.527621	NaN	0.527621		23603000	98655000	5970100	42742700	25.3492	0.0492598	Sms			-0.922426	42742700
-0.919302	NaN	1.8912	NaN	1	NaN	0.528765	NaN	0.528765		0	49099000	0	1.63663e+07	23.9642	0.0500372	Wdr37			-0.919302	1.63663e+07
-0.910656	NaN	1.8799	NaN	1	NaN	0.531943	NaN	0.531943		0	111200000	0	3.70667e+07	25.1436	0.0522424	Cyp46a1			-0.910656	3.70667e+07
-0.894915	NaN	NaN	1.8595	1	NaN	NaN	0.537779	0.537779		9744000	0	28827000	12857000	23.6161	0.0564659	Kcnip3			-0.894915	12857000
-0.878922	NaN	1.839	NaN	1	NaN	0.543774	NaN	0.543774		0	127560000	0	42520000	25.3416	0.0610442	Timm50			-0.878922	42520000
-0.875095	NaN	2.363	1.4987	2	NaN	0.423191	0.667245	0.545218	+	0	1339300000	127440000	4.88913e+08	28.865	1.22393e-05	Cryab			-0.875095	4.88913e+08
-0.874023	0.91903	5.5227	1.863	3	0.91903	0.181071	0.536769	0.545623	+	194060000	515530000	225160000	3.11583e+08	28.215	0.000239361	Syngr1			-0.874023	3.11583e+08
-0.870557	0.44846	NaN	1.5494	2	0.44846	NaN	0.645411	0.546936	+	165070000	9046900	383710000	185942300	27.4703	0.000252698	Nipsnap3a;Nipsnap3b			-0.870557	185942300
-0.853277	NaN	1.8066	NaN	1	NaN	0.553526	NaN	0.553526		0	70860000	0	23620000	24.4935	0.0690244	Cyp2d22			-0.853277	23620000
-0.83552	NaN	1.7845	NaN	1	NaN	0.560381	NaN	0.560381	+	0	1109800000	0	3.69933e+08	28.4627	2.87775e-05	Eif3c			-0.83552	3.69933e+08
-0.833416	NaN	1.7819	NaN	1	NaN	0.561199	NaN	0.561199		0	100470000	0	33490000	24.9972	0.0757774	Kcna2;Kcna6;Kcna3;Kcna1			-0.833416	33490000
-0.832584	NaN	1.2116	3.3592	2	NaN	0.825355	0.29769	0.561522	+	66572000	354350000	177400000	1.99441e+08	27.5714	0.000452299	Myl3;Myl1			-0.832584	1.99441e+08
-0.828956	NaN	NaN	1.7764	1	NaN	NaN	0.562936	0.562936		3107300	0	28257000	1.04548e+07	23.3177	0.0773657	Vps26b			-0.828956	1.04548e+07
-0.821893	0.72755	2.3859	1.8168	3	0.72755	0.419129	0.550418	0.565699	+	539030000	4113100000	1151900000	1934676667	30.8494	1.40891e-07	Dnajb1			-0.821893	1934676667
-0.813292	0.29811	1.1904	NaN	2	0.29811	0.840054	NaN	0.569082	+	75353000	387900000	0	1.54418e+08	27.2023	0.000602906	Rab21			-0.813292	1.54418e+08
-0.810895	NaN	1.7543	NaN	1	NaN	0.570028	NaN	0.570028		0	349150000	0	1.16383e+08	26.7943	0.0217743	Ndufs3			-0.810895	1.16383e+08
-0.80686	NaN	1.7494	NaN	1	NaN	0.571625	NaN	0.571625		29929000	270190000	0	1.0004e+08	26.576	0.0224452	Rpl23			-0.80686	1.0004e+08
-0.800662	NaN	NaN	1.7419	1	NaN	NaN	0.574086	0.574086		0	55726000	131500000	6.24087e+07	25.8952	0.0235107	Zfand2a			-0.800662	6.24087e+07
-0.785927	NaN	1.7242	NaN	1	NaN	0.579979	NaN	0.579979		0	392060000	0	1.30687e+08	26.9615	0.0262213	Rpl7			-0.785927	1.30687e+08
-0.785925	0.57998	NaN	NaN	1	0.57998	NaN	NaN	0.57998		46049000	0	3285800	1.64449e+07	23.9711	0.0941243	Vat1			-0.785925	1.64449e+07
-0.780814	NaN	1.7181	NaN	1	NaN	0.582038	NaN	0.582038		9298500	73088000	0	2.74622e+07	24.7109	0.0962949	Map1s			-0.780814	2.74622e+07
-0.771125	NaN	1.7066	NaN	1	NaN	0.58596	NaN	0.58596		0	230750000	0	7.69167e+07	26.1968	0.0292122	Ndufb5			-0.771125	7.69167e+07
-0.762935	0.89363	1.7239	3.3993	3	0.89363	0.58008	0.294178	0.589296		210970000	129990000	246150000	1.95703e+08	27.5441	0.00124332	Mien1			-0.762935	1.95703e+08
-0.757851	0.57392	1.7751	1.5702	3	0.57392	0.563349	0.636862	0.591377		369220000	388370000	183830000	3.13807e+08	28.2253	0.00133476	Acyp1			-0.757851	3.13807e+08
-0.755953	0.42007	1.1564	2.034	3	0.42007	0.864753	0.491642	0.592155	+	183680000	763880000	186920000	378160000	28.4944	0.000144563	Rab5a			-0.755953	378160000
-0.754289	NaN	1.6868	NaN	1	NaN	0.592839	NaN	0.592839		0	89047000	0	2.96823e+07	24.8231	0.108211	Ncoa3			-0.754289	2.96823e+07
-0.747602	NaN	NaN	1.679	1	NaN	NaN	0.595593	0.595593		13786000	0	136570000	5.01187e+07	25.5788	0.111392	F5			-0.747602	5.01187e+07
-0.743903	NaN	NaN	1.6747	1	NaN	NaN	0.597122	0.597122		14374000	60848000	92221000	5.58143e+07	25.7341	0.113183	Sez6l2			-0.743903	5.58143e+07
-0.739502	NaN	NaN	1.6696	1	NaN	NaN	0.598946	0.598946		0	0	15716000	5.23867e+06	22.3208	0.115343	Lnp			-0.739502	5.23867e+06
-0.734205	0.61728	0.92937	9.0769	3	0.61728	1.076	0.11017	0.601149		38115000	135670000	364000000	1.79262e+08	27.4175	0.00184721	Glrx			-0.734205	1.79262e+08
-0.719636	0.87838	1.2198	8.0929	3	0.87838	0.819806	0.123565	0.607251	+	87799000	3232400000	153000000	1157733000	30.1087	3.87327e-06	Ap2a1			-0.719636	1157733000
-0.715876	0.39564	1.2165	NaN	2	0.39564	0.82203	NaN	0.608835		63914000	117910000	0	60608000	25.853	0.127501	Eif4e			-0.715876	60608000
-0.705956	0.89896	2.4338	1.8894	3	0.89896	0.41088	0.529269	0.613036	+	686470000	12572000000	1505900000	4921456667	32.1964	5.85268e-06	Hsph1			-0.705956	4921456667
-0.700528	NaN	1.6251	NaN	1	NaN	0.615347	NaN	0.615347		0	58873000	0	1.96243e+07	24.2261	0.135918	Mycbp2			-0.700528	1.96243e+07
-0.688284	0.39922	1.1877	NaN	2	0.39922	0.841963	NaN	0.620592		18161000	355710000	0	1.24624e+08	26.893	0.0519151	Lrpprc			-0.688284	1.24624e+08
-0.687867	NaN	1.6109	NaN	1	NaN	0.620771	NaN	0.620771		0	305650000	0	1.01883e+08	26.6023	0.0520589	P4ha1			-0.687867	1.01883e+08
-0.686613	NaN	NaN	1.6095	1	NaN	NaN	0.621311	0.621311		10827000	0	114020000	4.16157e+07	25.3106	0.143915	Arsa			-0.686613	4.16157e+07
-0.685806	NaN	1.6086	NaN	1	NaN	0.621659	NaN	0.621659		0	29220000	0	9740000	23.2155	0.14439	Rcor1;Rcor3			-0.685806	9740000
-0.685357	NaN	1.6081	NaN	1	NaN	0.621852	NaN	0.621852		8758100	98972000	11965000	3.98984e+07	25.2498	0.144654	Mpp3			-0.685357	3.98984e+07
-0.684032	0.74084	NaN	1.9841	2	0.74084	NaN	0.504007	0.622423		38167000	0	125160000	5.44423e+07	25.6982	0.145437	Cntfr			-0.684032	5.44423e+07
-0.674822	NaN	1.5964	NaN	1	NaN	0.626409	NaN	0.626409		19052000	119490000	15653000	5.13983e+07	25.6152	0.150969	Cpne7			-0.674822	5.13983e+07
-0.672428	0.62745	NaN	NaN	1	0.62745	NaN	NaN	0.62745		35609000	0	27461000	2.10233e+07	24.3255	0.152433	Pacs1			-0.672428	2.10233e+07
-0.670177	0.44609	2.5002	0.96225	3	0.44609	0.399968	1.03923	0.62843		74471000	197360000	99868000	1.239e+08	26.8846	0.0584796	Shroom2			-0.670177	1.239e+08
-0.666546	0.91891	1.3654	4.1886	3	0.91891	0.732386	0.238743	0.630013		127000000	1610300000	133990000	6.23763e+08	29.2164	0.000751156	Capzb			-0.666546	6.23763e+08
-0.664693	0.94678	1.1005	27.019	3	0.94678	0.908678	0.037011	0.630823		213950000	714200000	110990000	346380000	28.3678	0.00457491	Ppp5c			-0.664693	346380000
-0.660837	NaN	1.581	NaN	1	NaN	0.632511	NaN	0.632511		0	245160000	44715000	96625000	26.5259	0.0621265	Nhp2l1			-0.660837	96625000
-0.657823	NaN	1.5777	NaN	1	NaN	0.633834	NaN	0.633834		28262000	748360000	0	258874000	27.9477	0.00498446	Rpl10;Rpl10l			-0.657823	258874000
-0.656711	0.88112	1.9953	1.9206	3	0.88112	0.501178	0.520671	0.634323	+	1835300000	2626100000	3135800000	2532400000	31.2379	2.43723e-05	Hspe1			-0.656711	2532400000
-0.6553	0.96561	1.5852	3.2427	3	0.96561	0.630835	0.308385	0.634943		89860000	175160000	166050000	143690000	27.0984	0.0643763	Syt2			-0.6553	143690000
-0.641731	NaN	1.5602	NaN	1	NaN	0.640943	NaN	0.640943		0	560780000	0	1.86927e+08	27.4779	0.00607643	Serpinh1			-0.641731	1.86927e+08
-0.636145	0.64343	NaN	NaN	1	0.64343	NaN	NaN	0.64343		20850000	0	13033000	1.12943e+07	23.4291	0.175962	Oxsr1			-0.636145	1.12943e+07
-0.633514	0.9667	1.0958	18.336	3	0.9667	0.912575	0.0545375	0.644604	+	1375900000	2654000000	1175700000	1735200000	30.6925	4.62145e-05	Ak1			-0.633514	1735200000
-0.633292	NaN	NaN	1.5511	1	NaN	NaN	0.644704	0.644704		13405000	0	36385000	1.65967e+07	23.9844	0.177921	Erlec1			-0.633292	1.65967e+07
-0.627736	1.0103	NaN	3.5201	2	1.0103	NaN	0.284083	0.647191		67545000	0	26525000	3.13567e+07	24.9023	0.181783	Hapln4			-0.627736	3.13567e+07
-0.625831	NaN	1.5431	NaN	1	NaN	0.648046	NaN	0.648046		0	180550000	0	6.01833e+07	25.8429	0.18312	Prmt1			-0.625831	6.01833e+07
-0.62517	0.82908	2.185	1.5191	3	0.82908	0.457666	0.658285	0.648343		83996000	1878000000	159590000	7.07195e+08	29.3975	0.00151822	Arc			-0.62517	7.07195e+08
-0.618896	NaN	1.5357	NaN	1	NaN	0.651169	NaN	0.651169		4574600	150510000	52005000	6.90299e+07	26.0407	0.0808948	Mapre2			-0.618896	6.90299e+07
-0.618107	0.8047	0.96419	8.8703	3	0.8047	1.03714	0.112736	0.651525		83177000	1043400000	85952000	4.04176e+08	28.5904	0.00170565	Taldo1			-0.618107	4.04176e+08
-0.615134	NaN	NaN	1.5317	1	NaN	NaN	0.652869	0.652869		0	0	33820000	1.12733e+07	23.4264	0.190772	Wnk2			-0.615134	1.12733e+07
-0.611267	NaN	1.5276	NaN	1	NaN	0.654622	NaN	0.654622		18209000	712010000	12436000	2.47552e+08	27.8832	0.00874937	Vdac3			-0.611267	2.47552e+08
-0.611078	NaN	1.5274	NaN	1	NaN	0.654707	NaN	0.654707		12706000	125680000	0	4.61287e+07	25.4592	0.193733	Iars2			-0.611078	4.61287e+07
-0.604607	0.66901	1.0524	2.827	3	0.66901	0.950209	0.353732	0.65765		419990000	2255200000	275490000	983560000	29.8734	0.00212433	Ndufa12			-0.604607	983560000
-0.603103	NaN	0.85117	7.0512	2	NaN	1.17485	0.14182	0.658337		3399000	298630000	29658000	1.10562e+08	26.7203	0.0890602	Sfxn1			-0.603103	1.10562e+08
-0.599413	NaN	NaN	1.5151	1	NaN	NaN	0.660022	0.660022		11886000	0	159640000	5.71753e+07	25.7689	0.202438	Ctgf			-0.599413	5.71753e+07
-0.597698	NaN	1.5133	NaN	1	NaN	0.660807	NaN	0.660807		0	128280000	0	42760000	25.3498	0.203742	Irf2bp1			-0.597698	42760000
-0.596554	NaN	1.5121	NaN	1	NaN	0.661332	NaN	0.661332		0	174670000	5103200	59924400	25.8366	0.204615	Tmx2			-0.596554	59924400
-0.593497	NaN	1.5089	NaN	1	NaN	0.662734	NaN	0.662734		0	201790000	0	6.72633e+07	26.0033	0.0943426	Osbpl1a			-0.593497	6.72633e+07
-0.592196	0.70489	NaN	1.6083	2	0.70489	NaN	0.621775	0.663332		20798000	0	13171000	11323000	23.4328	0.207965	Grm2			-0.592196	11323000
-0.591871	NaN	1.5072	NaN	1	NaN	0.663482	NaN	0.663482		12477000	220680000	8996200	8.07177e+07	26.2664	0.0952614	Ndufa13			-0.591871	8.07177e+07
-0.590586	0.48781	1.19	NaN	2	0.48781	0.840336	NaN	0.664073		16267000	161090000	0	59119000	25.8171	0.209212	Farsb			-0.590586	59119000
-0.589763	NaN	1.505	NaN	1	NaN	0.664452	NaN	0.664452		0	147850000	0	4.92833e+07	25.5546	0.209852	Atg7			-0.589763	4.92833e+07
-0.586748	0.80939	1.7851	1.5925	3	0.80939	0.560193	0.627943	0.665842	+	466890000	7447900000	1076000000	2996930000	31.4808	0.00015775	Dnaja1			-0.586748	2996930000
-0.584213	0.4727	NaN	1.161	2	0.4727	NaN	0.861326	0.667013		98736000	59512000	58045000	7.20977e+07	26.1034	0.0996844	Fhl2			-0.584213	7.20977e+07
-0.580501	0.60929	NaN	1.3733	2	0.60929	NaN	0.728173	0.668732		85838000	93363000	71224000	83475000	26.3148	0.101886	Luc7l			-0.580501	83475000
-0.576707	NaN	1.0193	2.7784	2	NaN	0.981066	0.359919	0.670492		9161400	90537000	90085000	6.32611e+07	25.9148	0.104177	Madd			-0.576707	6.32611e+07
-0.575409	NaN	1.4901	NaN	1	NaN	0.671096	NaN	0.671096		0	2905300000	0	9.68433e+08	29.8511	0.00336963	Itpka			-0.575409	9.68433e+08
-0.567837	NaN	1.4823	NaN	1	NaN	0.674627	NaN	0.674627		0	101100000	0	33700000	25.0062	0.227424	Rbfox2			-0.567837	33700000
-0.567448	NaN	NaN	1.4819	1	NaN	NaN	0.674809	0.674809		0	0	77780000	2.59267e+07	24.6279	0.227746	Zmiz2			-0.567448	2.59267e+07
-0.56666	NaN	1.3094	1.7046	2	NaN	0.763709	0.586648	0.675178		34159000	360980000	29713000	1.41617e+08	27.0774	0.110441	Cacna1e			-0.56666	1.41617e+08
-0.566549	0.67523	NaN	NaN	1	0.67523	NaN	NaN	0.67523		60284000	0	0	2.00947e+07	24.2603	0.228489	Rnf34			-0.566549	2.00947e+07
-0.566426	1.1909	NaN	6.2627	2	1.1909	NaN	0.159675	0.675288		54487000	0	530450000	194979000	27.5387	0.0145973	Cygb			-0.566426	194979000
-0.563646	NaN	NaN	1.478	1	NaN	NaN	0.67659	0.67659		0	41290000	168030000	6.97733e+07	26.0562	0.112376	Dek			-0.563646	6.97733e+07
-0.562103	1.0534	1.8238	2.3243	3	1.0534	0.548306	0.430237	0.677314	+	263760000	2703600000	632360000	1199906667	30.1603	0.000291382	Gpm6b			-0.562103	1199906667
-0.558953	NaN	1.4732	NaN	1	NaN	0.678794	NaN	0.678794		0	117310000	0	3.91033e+07	25.2208	0.234835	Ddn			-0.558953	3.91033e+07
-0.557518	0.67947	NaN	NaN	1	0.67947	NaN	NaN	0.67947		283230000	78066000	112180000	1.57825e+08	27.2338	0.0161033	Rnf181			-0.557518	1.57825e+08
-0.554933	NaN	1.4691	NaN	1	NaN	0.680689	NaN	0.680689		0	27643000	0	9.21433e+06	23.1354	0.238245	Plk2			-0.554933	9.21433e+06
-0.54498	NaN	1.459	NaN	1	NaN	0.685401	NaN	0.685401		0	411860000	0	1.37287e+08	27.0326	0.124968	Hn1			-0.54498	1.37287e+08
-0.543804	0.68596	NaN	NaN	1	0.68596	NaN	NaN	0.68596		111240000	0	175310000	9.55167e+07	26.5092	0.125797	Reps1			-0.543804	9.55167e+07
-0.541009	0.81672	1.739	1.4923	3	0.81672	0.575043	0.670107	0.68729	+	1157000000	16255000000	1013600000	6141866667	32.516	0.000483772	Hsp90aa1			-0.541009	6141866667
-0.539253	0.72589	NaN	1.5376	2	0.72589	NaN	0.650364	0.688127		106700000	10667000	64737000	6.07013e+07	25.8552	0.251874	Gm996			-0.539253	6.07013e+07
-0.539249	0.80031	1.3274	1.958	3	0.80031	0.753352	0.510725	0.688129		165320000	161130000	20088000	1.15513e+08	26.7835	0.129047	Twf1			-0.539249	1.15513e+08
-0.538192	0.5714	1.2409	NaN	2	0.5714	0.805867	NaN	0.688633		160980000	491270000	68277000	2.40176e+08	27.8395	0.0198478	Ivd			-0.538192	2.40176e+08
-0.537892	NaN	1.5496	1.3657	2	NaN	0.645328	0.732225	0.688777		0	285110000	32524000	105878000	26.6578	0.130027	Tcp1			-0.537892	105878000
-0.536252	NaN	1.4502	NaN	1	NaN	0.68956	NaN	0.68956		57755000	323450000	68382000	1.49862e+08	27.1591	0.131221	Rpl14			-0.536252	1.49862e+08
-0.529499	0.67334	NaN	1.404	2	0.67334	NaN	0.712251	0.692795		167420000	40869000	201630000	1.3664e+08	27.0258	0.136223	Brsk1			-0.529499	1.3664e+08
-0.527949	0.69354	NaN	NaN	1	0.69354	NaN	NaN	0.69354		41818000	92886000	0	4.49013e+07	25.4203	0.262031	Rps15a			-0.527949	4.49013e+07
-0.517593	0.70551	1.446	NaN	2	0.70551	0.691563	NaN	0.698537		112340000	3221600000	16096000	1116678667	30.0566	0.000832824	Cct4			-0.517593	1116678667
-0.516809	0.59561	1.1747	1.5388	3	0.59561	0.851281	0.649857	0.698916		175930000	202830000	286240000	2.21667e+08	27.7238	0.0248565	Dctn4			-0.516809	2.21667e+08
-0.516132	0.74055	NaN	1.5199	2	0.74055	NaN	0.657938	0.699244		87208000	63600000	228590000	126466000	26.9142	0.146557	Alyref;Alyref2;Refbp2			-0.516132	126466000
-0.516015	NaN	1.43	NaN	1	NaN	0.699301	NaN	0.699301		0	175610000	0	5.85367e+07	25.8028	0.273058	Rasal1			-0.516015	5.85367e+07
-0.514602	NaN	1.4286	NaN	1	NaN	0.699986	NaN	0.699986		8673900	275650000	0	9.47746e+07	26.498	0.147777	Ociad2			-0.514602	9.47746e+07
-0.514249	0.22054	1.087	1.0417	3	0.22054	0.919963	0.959969	0.700157		358800000	5202900000	311090000	1957596667	30.8664	0.000898492	Pfn2			-0.514249	1957596667
-0.513693	NaN	1.4277	NaN	1	NaN	0.700427	NaN	0.700427		0	43262000	0	1.44207e+07	23.7816	0.27524	Cnot1			-0.513693	1.44207e+07
-0.511111	0.77011	1.6036	1.4058	3	0.77011	0.623597	0.711339	0.701682		24252000000	131120000000	32911000000	62761000000	35.8691	0.000964439	Hspa8			-0.511111	62761000000
-0.507414	NaN	1.4215	NaN	1	NaN	0.703482	NaN	0.703482		16795000	112030000	0	4.29417e+07	25.3559	0.281199	Psma4			-0.507414	4.29417e+07
-0.507005	0.58481	0.97625	1.9924	3	0.58481	1.02433	0.501907	0.703682		1140400000	6258800000	368780000	2589326667	31.2699	0.00105751	Pdhb			-0.507005	2589326667
-0.506399	NaN	1.4205	NaN	1	NaN	0.703978	NaN	0.703978		0	199970000	0	6.66567e+07	25.9902	0.154452	Wdr82			-0.506399	6.66567e+07
-0.50625	0.70405	NaN	NaN	1	0.70405	NaN	NaN	0.70405		12909000	45447000	0	19452000	24.2134	0.282313	Syt12			-0.50625	19452000
-0.505133	0.66959	1.3361	1.4373	3	0.66959	0.748447	0.695749	0.704595		755780000	281360000	198710000	411950000	28.6179	0.0094916	Cntnap1			-0.505133	411950000
-0.501575	0.36772	1.2426	1.0565	3	0.36772	0.804764	0.946522	0.706335		945910000	678660000	448600000	6.91057e+08	29.3642	0.00997467	Hnrnpul2			-0.501575	6.91057e+08
-0.501034	0.7066	NaN	NaN	1	0.7066	NaN	NaN	0.7066		6487000	0	7611800	4699600	22.1641	0.287343	Plbd2			-0.501034	4699600
-0.499624	0.63088	1.7301	1.0953	3	0.63088	0.578001	0.912992	0.707291		145760000	692260000	178880000	3.38967e+08	28.3366	0.0296419	Anks1b			-0.499624	3.38967e+08
-0.49682	NaN	1.4111	NaN	1	NaN	0.708667	NaN	0.708667		0	50550000	0	16850000	24.0062	0.291451	Rasgrf1			-0.49682	16850000
-0.495522	0.78015	2.4269	1.0687	3	0.78015	0.412048	0.935716	0.709305		64638000	282400000	192540000	1.79859e+08	27.4223	0.0308948	Wasf3			-0.495522	1.79859e+08
-0.494892	0.59785	1.6624	1.0759	3	0.59785	0.60154	0.929454	0.709615		117960000	1130500000	78412000	4.42291e+08	28.7204	0.0109415	Luc7l3			-0.494892	4.42291e+08
-0.494515	0.3388	0.92524	NaN	2	0.3388	1.0808	NaN	0.7098		108880000	457110000	14479000	1.9349e+08	27.5277	0.0312094	Ddx6			-0.494515	1.9349e+08
-0.491904	NaN	1.4063	NaN	1	NaN	0.711086	NaN	0.711086		0	65996000	0	2.19987e+07	24.3909	0.296292	Pank1;Pank3			-0.491904	2.19987e+07
-0.490262	NaN	1.4047	NaN	1	NaN	0.711896	NaN	0.711896		0	136820000	77663000	7.14943e+07	26.0913	0.168247	3110003A17Rik			-0.490262	7.14943e+07
-0.488926	NaN	NaN	1.4034	1	NaN	NaN	0.712555	0.712555		19877000	7789200	16074000	1.45801e+07	23.7975	0.299252	Cacna1b			-0.488926	1.45801e+07
-0.48886	0.75444	1.4909	NaN	2	0.75444	0.670736	NaN	0.712588		91169000	225530000	22078000	1.12926e+08	26.7508	0.169488	Agap3			-0.48886	1.12926e+08
-0.488001	NaN	NaN	1.4025	1	NaN	NaN	0.713013	0.713013		83539000	117830000	157960000	1.19776e+08	26.8358	0.170252	Bdnf			-0.488001	1.19776e+08
-0.487075	NaN	1.4016	NaN	1	NaN	0.71347	NaN	0.71347		0	93190000	0	3.10633e+07	24.8887	0.301101	Dennd4a			-0.487075	3.10633e+07
-0.485427	NaN	NaN	1.4	1	NaN	NaN	0.714286	0.714286		12217000	0	32968000	1.50617e+07	23.8444	0.302754	Hexa			-0.485427	1.50617e+07
-0.481149	0.37921	1.3261	0.98433	3	0.37921	0.754091	1.01592	0.716407		111610000	101660000	120070000	1.11113e+08	26.7275	0.176435	Iqsec2			-0.481149	1.11113e+08
-0.478961	0.71675	2.2337	1.0121	3	0.71675	0.447688	0.988045	0.717494		35360000	318780000	32478000	1.28873e+08	26.9414	0.178445	Cnr1			-0.478961	1.28873e+08
-0.471239	NaN	1.3863	NaN	1	NaN	0.721345	NaN	0.721345		3408800	215650000	0	73019600	26.1218	0.185673	Tpp2			-0.471239	73019600
-0.471162	0.66011	1.2777	NaN	2	0.66011	0.782656	NaN	0.721383		52994000	83688000	0	4.55607e+07	25.4413	0.317311	Srgap2			-0.471162	4.55607e+07
-0.470632	1	1.4057	2.2048	3	1	0.711389	0.453556	0.721648		203880000	651490000	128600000	327990000	28.2891	0.0395133	Tagln			-0.470632	327990000
-0.4706	NaN	1.0534	2.0242	2	NaN	0.949307	0.494022	0.721665		66207000	887270000	93755000	3.49077e+08	28.379	0.0395257	Qdpr			-0.4706	3.49077e+08
-0.468635	NaN	1.3838	NaN	1	NaN	0.722648	NaN	0.722648		0	212410000	0	7.08033e+07	26.0773	0.188158	Gal3st3			-0.468635	7.08033e+07
-0.468312	0.72281	NaN	NaN	1	0.72281	NaN	NaN	0.72281		52833000	0	28107000	26980000	24.6854	0.320274	Arl3			-0.468312	26980000
-0.466131	NaN	1.3814	NaN	1	NaN	0.723903	NaN	0.723903		0	301420000	0	1.00473e+08	26.5822	0.190572	Ubxn4			-0.466131	1.00473e+08
-0.465818	NaN	1.3811	NaN	1	NaN	0.72406	NaN	0.72406		0	642110000	26836000	222982000	27.7324	0.0413969	Gdf15			-0.465818	222982000
-0.460795	NaN	1.3763	NaN	1	NaN	0.726586	NaN	0.726586		0	570790000	17325000	1.96038e+08	27.5466	0.0434427	Top1			-0.460795	1.96038e+08
-0.460217	0.66691	NaN	1.2709	2	0.66691	NaN	0.786844	0.726877		91638000	49442000	52172000	6.44173e+07	25.9409	0.196362	Itpa			-0.460217	6.44173e+07
-0.460164	0.50101	1.0821	1.3235	3	0.50101	0.924129	0.755572	0.726904		354890000	2263500000	471850000	1030080000	29.9401	0.0174293	Hspa4l			-0.460164	1030080000
-0.459788	0.56829	NaN	1.1288	2	0.56829	NaN	0.885896	0.727093		98617000	41030000	100570000	8.00723e+07	26.2548	0.196787	Ss18			-0.459788	8.00723e+07
-0.458067	NaN	1.3737	NaN	1	NaN	0.727961	NaN	0.727961		0	306760000	76551000	1.2777e+08	26.929	0.198499	Larp4b			-0.458067	1.2777e+08
-0.454273	NaN	1.302	1.4457	2	NaN	0.768049	0.691706	0.729878		62011000	232920000	259240000	1.84724e+08	27.4608	0.0462259	Lgals1			-0.454273	1.84724e+08
-0.451963	NaN	NaN	1.3679	1	NaN	NaN	0.731048	0.731048		0	88012000	141120000	7.63773e+07	26.1866	0.204657	Mrpl12			-0.451963	7.63773e+07
-0.451761	0.91636	1.7156	1.4405	3	0.91636	0.582886	0.694203	0.73115		188990000	1503200000	256020000	6.49403e+08	29.2745	0.0194336	Dnajb4			-0.451761	6.49403e+08
-0.445939	NaN	1.3622	NaN	1	NaN	0.734107	NaN	0.734107		12004000	146870000	0	52958000	25.6583	0.344156	Rabggta			-0.445939	52958000
-0.442652	NaN	1.3591	NaN	1	NaN	0.735781	NaN	0.735781		0	525470000	0	1.75157e+08	27.3841	0.0515576	Zfp62;2610021A01Rik;Zfp40;Zfp51;Zfp790;Zfp167;Zfp948;Zfp53;Zfp677;Znf354c;Zscan21;Zfp708;Zfp946;Zfp85-rs1;Zfp273;Zfp773;3110052M02Rik;Zfp493;Gm10226			-0.442652	1.75157e+08
-0.442333	NaN	1.3588	NaN	1	NaN	0.735943	NaN	0.735943		14440000	247250000	0	87230000	26.3783	0.214654	Cyfip1			-0.442333	87230000
-0.439038	NaN	1.3557	NaN	1	NaN	0.737626	NaN	0.737626		0	109950000	0	36650000	25.1273	0.351746	Aldh9a1			-0.439038	36650000
-0.438976	0.87163	1.5038	1.4785	3	0.87163	0.664982	0.676361	0.737658		5699500000	16125000000	8322800000	10049100000	33.2263	0.00444133	Stip1			-0.438976	10049100000
-0.438932	NaN	1.3556	NaN	1	NaN	0.737681	NaN	0.737681		0	574720000	0	1.91573e+08	27.5133	0.0533694	Rpl3			-0.438932	1.91573e+08
-0.434525	0.62229	1.0143	1.635	3	0.62229	0.985902	0.611621	0.739938		326960000	687770000	287190000	4.33973e+08	28.693	0.0241833	Psma7			-0.434525	4.33973e+08
-0.433173	NaN	1.3502	NaN	1	NaN	0.740631	NaN	0.740631		23443000	171110000	0	64851000	25.9506	0.224485	Anxa3			-0.433173	64851000
-0.433051	0.4649	0.98378	NaN	2	0.4649	1.01649	NaN	0.740694		44689000	1678800000	0	5.74496e+08	29.0977	0.0246326	Aldh6a1			-0.433051	5.74496e+08
-0.431794	0.34833	0.99806	1.1445	3	0.34833	1.00194	0.873744	0.741339		255470000	318650000	250930000	2.75017e+08	28.0349	0.0569946	Vgf			-0.431794	2.75017e+08
-0.431642	0.4705	1.0156	1.3002	3	0.4705	0.98464	0.769112	0.741417		1409100000	1801400000	188150000	1132883333	30.0774	0.00513164	Aldh2			-0.431642	1132883333
-0.431302	0.78155	1.529	1.2671	3	0.78155	0.654022	0.789204	0.741592		134650000	1134200000	77390000	4.48747e+08	28.7413	0.025175	Rbm39			-0.431302	4.48747e+08
-0.43018	0.21307	1.132	0.88492	3	0.21307	0.883392	1.13005	0.742169		1508000000	974900000	1500600000	1327833333	30.3064	0.00528037	Atpif1			-0.43018	1327833333
-0.42752	NaN	1.4997	1.2191	2	NaN	0.6668	0.820277	0.743539		0	119430000	129360000	82930000	26.3054	0.23071	Limch1			-0.42752	82930000
-0.426905	0.92956	2.1707	1.1886	3	0.92956	0.460681	0.841326	0.743856		90129000	185310000	102520000	1.25986e+08	26.9087	0.231394	2610301B20Rik			-0.426905	1.25986e+08
-0.425242	0.68692	1.5359	1.1159	3	0.68692	0.651084	0.896138	0.744714		250610000	235760000	616590000	3.67653e+08	28.4538	0.027136	Fkbp3			-0.425242	3.67653e+08
-0.42503	NaN	1.3426	NaN	1	NaN	0.744823	NaN	0.744823		0	391190000	0	1.30397e+08	26.9583	0.233491	Fbxo41			-0.42503	1.30397e+08
-0.424955	0.67764	NaN	1.2314	2	0.67764	NaN	0.812084	0.744862		95021000	42114000	52991000	6.33753e+07	25.9174	0.233575	Elfn2			-0.424955	6.33753e+07
-0.424492	NaN	1.3421	NaN	1	NaN	0.745101	NaN	0.745101		0	1065000000	0	355000000	28.4032	0.060913	Esd			-0.424492	355000000
-0.423017	0.75386	1.3123	1.3856	3	0.75386	0.762021	0.721709	0.745863		28490000	355600000	94045000	1.59378e+08	27.2479	0.0617312	Rbm5			-0.423017	1.59378e+08
-0.419	NaN	1.337	NaN	1	NaN	0.747943	NaN	0.747943		0	150500000	27217000	59239000	25.82	0.37438	Scaf4;Scaf8			-0.419	59239000
-0.41846	NaN	1.3365	NaN	1	NaN	0.748223	NaN	0.748223		9051700	161870000	2634600	57852100	25.7859	0.375002	Cpne4			-0.41846	57852100
-0.417056	NaN	1.3352	NaN	1	NaN	0.748951	NaN	0.748951		0	53208000	0	17736000	24.0802	0.376623	Haghl			-0.417056	17736000
-0.416299	NaN	1.3345	NaN	1	NaN	0.749344	NaN	0.749344		0	193610000	0	6.45367e+07	25.9436	0.243428	Ythdc1			-0.416299	6.45367e+07
-0.414217	1.1422	2.3176	1.4758	3	1.1422	0.431481	0.677599	0.750426		329000000	75520000	813710000	4.06077e+08	28.5972	0.0310424	Gsr			-0.414217	4.06077e+08
-0.408712	NaN	NaN	1.3275	1	NaN	NaN	0.753296	0.753296		169070000	0	358410000	1.75827e+08	27.3896	0.0701463	Dnajb2			-0.408712	1.75827e+08
-0.408218	1.3057	1.4133	4.0421	3	1.3057	0.707564	0.247396	0.753553		433040000	1706600000	293860000	8.11167e+08	29.5954	0.033364	Slc25a3			-0.408218	8.11167e+08
-0.407607	0.85375	1.3998	1.442	3	0.85375	0.714388	0.693481	0.753873		2863200000	12550000000	6262400000	7225200000	32.7504	0.0081256	Hspd1			-0.407607	7225200000
-0.407291	0.66377	1.9452	0.92229	3	0.66377	0.514086	1.08426	0.754038		39230000	21400000	88701000	49777000	25.569	0.388013	Frmpd4			-0.407291	49777000
-0.405471	0.75499	NaN	NaN	1	0.75499	NaN	NaN	0.75499		75474000	76183000	86216000	79291000	26.2407	0.256161	Palm2			-0.405471	79291000
-0.405057	0.77333	1.3567	NaN	2	0.77333	0.737083	NaN	0.755206		207820000	867700000	28243000	367921000	28.4548	0.0346461	Nufip2			-0.405057	367921000
-0.404455	NaN	1.183	1.5021	2	NaN	0.845309	0.665735	0.755522		106400000	2439900000	216810000	9.21037e+08	29.7787	0.034895	Vdac2			-0.404455	9.21037e+08
-0.404318	0.96596	1.8341	NaN	2	0.96596	0.545226	NaN	0.755593		159690000	163180000	68277000	1.30382e+08	26.9582	0.257543	Cdh2			-0.404318	1.30382e+08
-0.404152	0.75433	1.0798	1.7047	3	0.75433	0.926098	0.586614	0.75568		1030600000	1915200000	2008000000	1651266667	30.6209	0.00866536	Ndufa7			-0.404152	1651266667
-0.404031	NaN	1.3232	NaN	1	NaN	0.755744	NaN	0.755744		0	121830000	0	40610000	25.2753	0.391862	Ryr2			-0.404031	40610000
-0.400803	NaN	0.90923	2.4094	2	NaN	1.09983	0.415041	0.757436		0	190580000	68480000	8.63533e+07	26.3637	0.26179	C1qtnf4			-0.400803	8.63533e+07
-0.399882	NaN	1.3194	NaN	1	NaN	0.75792	NaN	0.75792		0	65584000	0	2.18613e+07	24.3819	0.396794	Eif3h			-0.399882	2.18613e+07
-0.399711	0.75801	NaN	NaN	1	0.75801	NaN	NaN	0.75801		117360000	0	0	39120000	25.2214	0.396998	Txndc17			-0.399711	39120000
-0.398898	NaN	1.3185	NaN	1	NaN	0.758438	NaN	0.758438		0	139820000	0	4.66067e+07	25.474	0.39797	Clk1;Clk4			-0.398898	4.66067e+07
-0.398513	0.75864	NaN	NaN	1	0.75864	NaN	NaN	0.75864		36100000	0	0	1.20333e+07	23.5205	0.39843	Paip1			-0.398513	1.20333e+07
-0.397045	0.99644	1.9143	NaN	2	0.99644	0.522384	NaN	0.759412		74636000	487230000	62701000	208189000	27.6333	0.0776867	Dnaja4			-0.397045	208189000
-0.397018	0.64073	1.6045	0.9859	3	0.64073	0.623247	1.0143	0.759426		427860000	3893400000	728580000	1683280000	30.6486	0.00988251	Immt			-0.397018	1683280000
-0.396429	0.69679	1.1272	1.4383	3	0.69679	0.887154	0.695265	0.759736		51993000	109850000	59013000	7.36187e+07	26.1336	0.267142	Cep170			-0.396429	7.36187e+07
-0.396269	NaN	1.3161	NaN	1	NaN	0.759821	NaN	0.759821		0	102610000	0	3.42033e+07	25.0276	0.401119	Adrbk1;Adrbk2			-0.396269	3.42033e+07
-0.39344	0.37612	1.1593	0.95673	3	0.37612	0.86259	1.04523	0.761312		56534000	379690000	184110000	206778000	27.6235	0.0801461	Gripap1			-0.39344	206778000
-0.391194	0.99748	1.3392	1.8406	3	0.99748	0.746714	0.543301	0.762498		187710000	2269800000	111450000	856320000	29.6736	0.0407772	Ppp2ca			-0.391194	856320000
-0.390888	NaN	1.3112	NaN	1	NaN	0.76266	NaN	0.76266		0	186070000	0	6.20233e+07	25.8863	0.407614	Zfp281			-0.390888	6.20233e+07
-0.390741	0.76767	NaN	1.3196	2	0.76767	NaN	0.757805	0.762738		12248000	0	47795000	2.00143e+07	24.2545	0.407792	Ddi2			-0.390741	2.00143e+07
-0.389126	NaN	1.3096	NaN	1	NaN	0.763592	NaN	0.763592		71995000	196310000	66810000	111705000	26.7351	0.276244	Rbmx			-0.389126	111705000
-0.388004	NaN	1.1551	1.5091	2	NaN	0.865726	0.662647	0.764186		95789000	2881200000	62973000	1013320667	29.9164	0.0423112	Kpnb1			-0.388004	1013320667
-0.387846	0.76427	NaN	NaN	1	0.76427	NaN	NaN	0.76427		51413000	0	14581000	21998000	24.3909	0.411313	Ttc19			-0.387846	21998000
-0.386136	0.72494	1.2416	NaN	2	0.72494	0.805412	NaN	0.765176		149000000	3653300000	27237000	1276512333	30.2496	0.0120333	Cct8			-0.386136	1276512333
-0.385707	NaN	1.3065	NaN	1	NaN	0.765404	NaN	0.765404		0	473700000	14379000	162693000	27.2776	0.0856348	Nr3c1			-0.385707	162693000
-0.385142	0.93778	1.7961	1.246	3	0.93778	0.556762	0.802568	0.765703		41592000	288890000	112940000	1.47807e+08	27.1391	0.281297	Nfat5			-0.385142	1.47807e+08
-0.384945	0.30177	0.81311	NaN	2	0.30177	1.22985	NaN	0.765808		245360000	691720000	131170000	3.56083e+08	28.4076	0.0438276	Gm17352;Rps18;Gm10260			-0.384945	3.56083e+08
-0.38405	NaN	NaN	1.305	1	NaN	NaN	0.766284	0.766284		29595000	0	64261000	3.12853e+07	24.899	0.415956	Pak7			-0.38405	3.12853e+07
-0.379534	0.94477	1.2403	1.8017	3	0.94477	0.806257	0.555031	0.768686		814610000	1617700000	932600000	1121636667	30.063	0.0135319	Crk			-0.379534	1121636667
-0.379433	0.65711	1.4609	1.0367	3	0.65711	0.68451	0.964599	0.76874		161470000	584440000	146690000	2.97533e+08	28.1485	0.0903078	Rala;Ralb			-0.379433	2.97533e+08
-0.377068	NaN	1.2987	NaN	1	NaN	0.770001	NaN	0.770001		0	128460000	0	42820000	25.3518	0.424576	Plaa			-0.377068	42820000
-0.376688	0.78626	1.326	NaN	2	0.78626	0.754148	NaN	0.770204		117900000	667570000	12957000	2.66142e+08	27.9876	0.0924162	Fkbp4			-0.376688	2.66142e+08
-0.376639	0.77023	NaN	NaN	1	0.77023	NaN	NaN	0.77023		25124000	70598000	0	3.19073e+07	24.9274	0.42511	Psmd11			-0.376639	3.19073e+07
-0.375735	NaN	1.2975	NaN	1	NaN	0.770713	NaN	0.770713		0	86477000	0	2.88257e+07	24.7809	0.426235	Entpd6			-0.375735	2.88257e+07
-0.374843	0.60902	1.0714	NaN	2	0.60902	0.933358	NaN	0.771189		28612000	1976500000	0	6.68371e+08	29.3161	0.0491663	Cct7			-0.374843	6.68371e+08
-0.373843	NaN	1.2958	NaN	1	NaN	0.771724	NaN	0.771724		27734000	222120000	0	8.32847e+07	26.3115	0.29597	Rpl13a;Rpl13a-ps1			-0.373843	8.32847e+07
-0.370722	NaN	1.293	NaN	1	NaN	0.773395	NaN	0.773395		0	54381000	95947000	5.01093e+07	25.5786	0.432502	Inpp4a			-0.370722	5.01093e+07
-0.369829	NaN	1.2922	NaN	1	NaN	0.773874	NaN	0.773874		0	544060000	0	1.81353e+08	27.4342	0.0978561	Ndufb7			-0.369829	1.81353e+08
-0.367868	0.85929	1.3597	1.3698	3	0.85929	0.735456	0.730034	0.774927		2464200000	34281000000	1157300000	12634166667	33.5566	0.0165861	Hsp90ab1			-0.367868	12634166667
-0.367036	NaN	1.2897	NaN	1	NaN	0.775374	NaN	0.775374		0	73805000	0	2.46017e+07	24.5523	0.437145	Tmx4			-0.367036	2.46017e+07
-0.366027	1.4787	1.8656	3.1946	3	1.4787	0.536021	0.313028	0.775916		902190000	3181100000	647200000	1576830000	30.5544	0.0171198	Sv2a			-0.366027	1576830000
-0.362138	0.77263	NaN	1.2765	2	0.77263	NaN	0.783392	0.778011		250000000	0	567850000	2.72617e+08	28.0223	0.104258	Hspg2			-0.362138	2.72617e+08
-0.36056	0.79421	1.4004	1.2073	3	0.79421	0.714082	0.828295	0.778862		289360000	507440000	195180000	330660000	28.3008	0.105612	Epdr1			-0.36056	330660000
-0.359236	0.76366	1.4602	1.1233	3	0.76366	0.684838	0.890234	0.779577		84660000	576630000	107760000	256350000	27.9335	0.106758	Peg3			-0.359236	256350000
-0.358998	1.2161	2.9128	NaN	2	1.2161	0.343312	NaN	0.779706		68927000	264250000	33604000	1.2226e+08	26.8654	0.316013	Srsf10;Srsf12			-0.358998	1.2226e+08
-0.358859	0.92625	1.579	NaN	2	0.92625	0.633312	NaN	0.779781		103750000	837210000	41720000	327560000	28.2872	0.107087	Ahcy			-0.358859	327560000
-0.358566	0.72377	1.4175	1.0982	3	0.72377	0.705467	0.910581	0.779939		70227000	202770000	25469000	9.94887e+07	26.568	0.316609	Dlgap2			-0.358566	9.94887e+07
-0.358059	NaN	1.2817	NaN	1	NaN	0.780214	NaN	0.780214		6639000	196470000	0	67703000	26.0127	0.317311	Rprd1a			-0.358059	67703000
-0.355467	NaN	1.2794	NaN	1	NaN	0.781616	NaN	0.781616		0	1708200000	0	569400000	29.0849	0.0609372	Gnb2l1			-0.355467	569400000
-0.354587	NaN	1.9138	0.96	2	NaN	0.522521	1.04167	0.782094		30274000	119220000	122700000	9.07313e+07	26.4351	0.322137	Slc39a10			-0.354587	9.07313e+07
-0.352307	NaN	1.2766	NaN	1	NaN	0.783331	NaN	0.783331		0	296000000	0	9.86667e+07	26.5561	0.325332	Znf622			-0.352307	9.86667e+07
-0.351309	0.7197	1.5643	1.0074	3	0.7197	0.639264	0.992654	0.783873		2860900000	2829700000	3691600000	3127400000	31.5423	0.0219552	Ndufs6			-0.351309	3127400000
-0.349592	NaN	1.2742	NaN	1	NaN	0.784806	NaN	0.784806		1725300	204710000	22225000	76220100	26.1837	0.329163	Lbh			-0.349592	76220100
-0.349252	NaN	NaN	1.2739	1	NaN	NaN	0.784991	0.784991		0	0	25895000	8.63167e+06	23.0412	0.459943	Fbxo7			-0.349252	8.63167e+06
-0.347923	0.1856	NaN	0.72159	2	0.1856	NaN	1.38583	0.785714		184220000	0	100860000	9.50267e+07	26.5018	0.331533	Mtcp1			-0.347923	9.50267e+07
-0.347892	NaN	1.2727	NaN	1	NaN	0.785731	NaN	0.785731		0	757610000	0	2.52537e+08	27.9119	0.11699	Ap3b2			-0.347892	2.52537e+08
-0.347779	NaN	1.2726	NaN	1	NaN	0.785793	NaN	0.785793		0	931530000	0	310510000	28.2101	0.117096	Gm10094;Sap18			-0.347779	310510000
-0.346872	NaN	1.2718	NaN	1	NaN	0.786287	NaN	0.786287		0	200680000	0	6.68933e+07	25.9954	0.333031	Cebpb			-0.346872	6.68933e+07
-0.34614	0.72361	1.1768	NaN	2	0.72361	0.849762	NaN	0.786686		40172000	454520000	0	1.64897e+08	27.297	0.118637	Rhot1			-0.34614	1.64897e+08
-0.345396	NaN	NaN	1.2705	1	NaN	NaN	0.787092	0.787092		24042000	13780000	78117000	3.86463e+07	25.2038	0.464972	Sf3a1			-0.345396	3.86463e+07
-0.343578	NaN	NaN	1.2689	1	NaN	NaN	0.788084	0.788084		0	0	24798000	8266000	22.9788	0.467353	Trak1			-0.343578	8266000
-0.343237	NaN	1.2686	NaN	1	NaN	0.78827	NaN	0.78827		0	138990000	0	46330000	25.4654	0.467801	Erf			-0.343237	46330000
-0.342395	0.9347	1.2095	1.6537	3	0.9347	0.826788	0.604705	0.788731		50984000	180760000	35721000	89155000	26.4098	0.339461	Rab14			-0.342395	89155000
-0.341075	NaN	1.2667	NaN	1	NaN	0.789453	NaN	0.789453		59785000	1277800000	0	4.45862e+08	28.732	0.0711177	Nipsnap1			-0.341075	4.45862e+08
-0.340881	0.61082	1.2135	1.0709	3	0.61082	0.824063	0.933794	0.789559		126080000	1803400000	459240000	796240000	29.5686	0.0712636	Fam103a1			-0.340881	796240000
-0.338476	1.4617	2.205	2.1862	3	1.4617	0.453515	0.457415	0.790876		277740000	1045500000	579880000	6.34373e+08	29.2408	0.0730972	Sarnp			-0.338476	6.34373e+08
-0.334736	NaN	1.0011	1.7037	2	NaN	0.998901	0.586958	0.792929		8614400	274430000	52098000	1.11714e+08	26.7352	0.350645	Sipa1l3			-0.334736	1.11714e+08
-0.333921	0.921	1.0437	1.996	3	0.921	0.95813	0.501002	0.793377		995990000	17350000000	540750000	6295580000	32.5517	0.0291617	Hk1			-0.333921	6295580000
-0.333704	NaN	1.5828	1.0469	2	NaN	0.631792	0.955201	0.793496		37650000	537040000	68784000	2.14491e+08	27.6763	0.130853	Ifrd1			-0.333704	2.14491e+08
-0.332292	0.47488	0.7661	1.6594	3	0.47488	1.30531	0.602627	0.794273		102400000	257450000	67686000	142512000	27.0865	0.354261	Aifm1			-0.332292	142512000
-0.331647	0.89181	NaN	1.4338	2	0.89181	NaN	0.697447	0.794629		199450000	93568000	215260000	169426000	27.3361	0.132965	Agfg1			-0.331647	169426000
-0.330444	NaN	1.2574	NaN	1	NaN	0.795292	NaN	0.795292		0	261250000	0	8.70833e+07	26.3759	0.357013	Atl1			-0.330444	8.70833e+07
-0.328377	NaN	1.2556	NaN	1	NaN	0.796432	NaN	0.796432		0	48238000	0	1.60793e+07	23.9387	0.487532	Atf4			-0.328377	1.60793e+07
-0.326317	0.79757	NaN	NaN	1	0.79757	NaN	NaN	0.79757		17282000	40746000	6927200	2.16517e+07	24.368	0.490302	Samd4a			-0.326317	2.16517e+07
-0.325847	NaN	1.2534	NaN	1	NaN	0.79783	NaN	0.79783		9994900	84292000	12098000	3.54616e+07	25.0798	0.490935	Zbtb7a			-0.325847	3.54616e+07
-0.32501	0.95944	NaN	1.5695	2	0.95944	NaN	0.637146	0.798293		120550000	155350000	69653000	1.15184e+08	26.7794	0.365178	Ankrd34a			-0.32501	1.15184e+08
-0.324119	NaN	NaN	1.2519	1	NaN	NaN	0.798786	0.798786		31239000	161620000	108770000	100543000	26.5832	0.366528	Nap1l5			-0.324119	100543000
-0.322364	0.66187	NaN	1.0665	2	0.66187	NaN	0.937647	0.799758		69043000	0	133030000	6.73577e+07	26.0053	0.369197	Ppp1r12a			-0.322364	6.73577e+07
-0.321292	0.8533	1.4942	1.1383	3	0.8533	0.669254	0.878503	0.800353		2535700000	15788000000	5577600000	7967100000	32.8914	0.035596	Hspa5			-0.321292	7967100000
-0.320658	NaN	1.2489	NaN	1	NaN	0.800705	NaN	0.800705		0	254940000	0	84980000	26.3406	0.371802	Arid5b			-0.320658	84980000
-0.319965	NaN	1.2483	NaN	1	NaN	0.80109	NaN	0.80109		0	249330000	45662000	9.83307e+07	26.5511	0.372864	Crmp1			-0.319965	9.83307e+07
-0.318808	NaN	1.2473	NaN	1	NaN	0.801732	NaN	0.801732		0	253510000	0	8.45033e+07	26.3325	0.374639	Golga7			-0.318808	8.45033e+07
-0.318365	0.40599	1.4876	0.75317	3	0.40599	0.672224	1.32772	0.801978		66195000	234970000	107130000	1.36098e+08	27.0201	0.375322	Rgs7			-0.318365	1.36098e+08
-0.317883	NaN	1.2465	NaN	1	NaN	0.802246	NaN	0.802246		25879000	365050000	0	1.3031e+08	26.9574	0.376064	Rsl1d1			-0.317883	1.3031e+08
-0.317188	NaN	1.2459	NaN	1	NaN	0.802633	NaN	0.802633		0	235930000	0	7.86433e+07	26.2288	0.377136	Serpina3n			-0.317188	7.86433e+07
-0.316609	NaN	1.2454	NaN	1	NaN	0.802955	NaN	0.802955		18007000	485950000	0	1.67986e+08	27.3238	0.149211	Dgkb			-0.316609	1.67986e+08
-0.316211	NaN	1.1535	1.3524	2	NaN	0.866927	0.739426	0.803176		0	768110000	159830000	3.09313e+08	28.2045	0.149661	Gtf2b			-0.316211	3.09313e+08
-0.314522	NaN	1.2436	NaN	1	NaN	0.804117	NaN	0.804117		0	179540000	10290000	6.32767e+07	25.9152	0.381266	Arhgap32			-0.314522	6.32767e+07
-0.314138	NaN	1.604	1.015	2	NaN	0.623441	0.985222	0.804331		23030000	1434800000	57917000	505249000	28.9124	0.0939025	Eif4g2			-0.314138	505249000
-0.313993	0.80927	1.2858	1.2103	3	0.80927	0.777726	0.826241	0.804412		1040500000	3615200000	2055100000	2236933333	31.0589	0.0398409	Hmgb1			-0.313993	2236933333
-0.312706	NaN	1.3548	1.1466	2	NaN	0.738116	0.872144	0.80513		17807000	151680000	41236000	70241000	26.0658	0.384095	6330439K17Rik;Dzank1			-0.312706	70241000
-0.310594	1.1049	1.5266	1.5175	3	1.1049	0.65505	0.658979	0.80631		812350000	2573800000	3108500000	2164883333	31.0116	0.0419593	Acadl			-0.310594	2164883333
-0.309176	NaN	1.239	NaN	1	NaN	0.807102	NaN	0.807102		10366000	96391000	8126200	38294400	25.1906	0.513677	Exog			-0.309176	38294400
-0.308943	NaN	NaN	1.2388	1	NaN	NaN	0.807233	0.807233		12287000	0	1978400000	6.63562e+08	29.3057	0.0989067	Efha2			-0.308943	6.63562e+08
-0.308594	NaN	1.2385	NaN	1	NaN	0.807428	NaN	0.807428		17476000	119280000	0	4.55853e+07	25.4421	0.514481	Gabrb3;Gabrb2;Gabrb1			-0.308594	4.55853e+07
-0.307662	NaN	1.2377	NaN	1	NaN	0.80795	NaN	0.80795		9878100	139570000	20002000	5.64834e+07	25.7513	0.51577	Tmod1			-0.307662	5.64834e+07
-0.307525	0.91912	1.2731	1.3899	3	0.91912	0.785484	0.719476	0.808027		116010000	418360000	190150000	2.41507e+08	27.8475	0.159735	Crkl			-0.307525	2.41507e+08
-0.307079	NaN	1.2372	NaN	1	NaN	0.808277	NaN	0.808277		8510200	57228000	0	2.19127e+07	24.3853	0.516576	Sdhaf2			-0.307079	2.19127e+07
-0.306845	NaN	1.237	NaN	1	NaN	0.808407	NaN	0.808407		7863800	179400000	0	6.24213e+07	25.8955	0.393313	Atp1b3			-0.306845	6.24213e+07
-0.305562	NaN	1.2359	NaN	1	NaN	0.809127	NaN	0.809127		8685600	563290000	0	1.90659e+08	27.5064	0.162081	Ap1g1			-0.305562	1.90659e+08
-0.305298	NaN	0.89538	1.9932	2	NaN	1.11684	0.501706	0.809275		18930000	184890000	104580000	102800000	26.6153	0.395769	Scn2a1;Scn3a			-0.305298	102800000
-0.305167	0.87393	1.1589	1.4467	3	0.87393	0.862887	0.691228	0.809349		109850000	2053300000	236260000	7.99803e+08	29.5751	0.102677	Chgb			-0.305167	7.99803e+08
-0.305134	0.53896	0.92612	NaN	2	0.53896	1.07977	NaN	0.809367		99228000	916170000	42518000	3.52639e+08	28.3936	0.162596	Cnrip1			-0.305134	3.52639e+08
-0.304942	0.84899	1.3494	1.1928	3	0.84899	0.74107	0.838364	0.809474		74821000	2534900000	216070000	9.4193e+08	29.811	0.102904	Tax1bp1			-0.304942	9.4193e+08
-0.304628	NaN	1.2351	NaN	1	NaN	0.809651	NaN	0.809651		31727000	612540000	110220000	2.51496e+08	27.906	0.163207	Rhog			-0.304628	2.51496e+08
-0.304511	NaN	NaN	1.235	1	NaN	NaN	0.809717	0.809717		16185000	0	51694000	2.26263e+07	24.4315	0.520138	Raly;C130057N11Rik			-0.304511	2.26263e+07
-0.302796	0.35427	NaN	0.78921	2	0.35427	NaN	1.26709	0.81068		20976000	0	11783000	1.09197e+07	23.3804	0.522524	Lysmd1			-0.302796	1.09197e+07
-0.302056	NaN	1.2329	NaN	1	NaN	0.811096	NaN	0.811096		24382000	46375000	17589000	2.94487e+07	24.8117	0.523555	Taf15			-0.302056	2.94487e+07
-0.301995	0.56343	1.0517	1.088	3	0.56343	0.950842	0.919118	0.81113		54132000	300310000	211040000	188494000	27.4899	0.16641	Pdcd6ip			-0.301995	188494000
-0.300885	NaN	1.2319	NaN	1	NaN	0.811754	NaN	0.811754		0	114510000	0	38170000	25.1859	0.525188	Pitpnm2			-0.300885	38170000
-0.300768	NaN	1.2318	NaN	1	NaN	0.81182	NaN	0.81182		0	119140000	0	3.97133e+07	25.2431	0.525351	Dusp14			-0.300768	3.97133e+07
-0.299362	NaN	NaN	1.2306	1	NaN	NaN	0.812612	0.812612		0	0	37269000	12423000	23.5665	0.527317	Thap11			-0.299362	12423000
-0.299127	NaN	NaN	1.2304	1	NaN	NaN	0.812744	0.812744		24096000	65247000	49091000	4.61447e+07	25.4597	0.527645	Gm6900;Eif1;Eif1b;Gm16378			-0.299127	4.61447e+07
-0.297268	0.83237	1.1534	1.3477	3	0.83237	0.867002	0.742005	0.813792		608570000	484460000	1036100000	709710000	29.4027	0.110932	Atp6v1f			-0.297268	709710000
-0.297133	NaN	1.2287	NaN	1	NaN	0.813868	NaN	0.813868		4919900	169070000	11650000	6.188e+07	25.883	0.530441	Pcnp			-0.297133	6.188e+07
-0.297015	NaN	1.2286	NaN	1	NaN	0.813935	NaN	0.813935		0	187520000	0	6.25067e+07	25.8975	0.409072	Wdr26			-0.297015	6.25067e+07
-0.296311	NaN	1.228	NaN	1	NaN	0.814332	NaN	0.814332		0	251130000	33491000	9.48737e+07	26.4995	0.410216	Supt5h			-0.296311	9.48737e+07
-0.295065	0.88804	1.0121	1.7574	3	0.88804	0.988045	0.569022	0.815036		875500000	5443300000	656830000	2325210000	31.1147	0.05289	Gls			-0.295065	2325210000
-0.292174	1.011	1.1861	1.6781	3	1.011	0.843099	0.595912	0.81667		222170000	786420000	199550000	4.02713e+08	28.5852	0.116527	Etfa			-0.292174	4.02713e+08
-0.291839	NaN	1.2242	NaN	1	NaN	0.81686	NaN	0.81686		0	414400000	0	1.38133e+08	27.0415	0.417518	Hmox1			-0.291839	1.38133e+08
-0.291722	0.76951	1.3318	1.0748	3	0.76951	0.750864	0.930406	0.816926		1103100000	1996100000	1277700000	1458966667	30.4423	0.0555309	Ppid			-0.291722	1458966667
-0.291141	0.51415	0.89257	NaN	2	0.51415	1.12036	NaN	0.817255		56314000	180430000	57890000	9.82113e+07	26.5494	0.418665	Necab1			-0.291141	9.82113e+07
-0.290539	0.74339	1.1993	1.1421	3	0.74339	0.83382	0.87558	0.817597		233310000	1061700000	282210000	525740000	28.9698	0.118369	Nap1l1			-0.290539	525740000
-0.29022	0.3792	0.8746	1.0744	3	0.3792	1.14338	0.930752	0.817777		159540000	1135100000	170470000	488370000	28.8634	0.118731	Atp5f1			-0.29022	488370000
-0.289349	1.1202	1.9367	NaN	2	1.1202	0.516342	NaN	0.818271		55123000	220760000	18263000	9.80487e+07	26.547	0.421618	Bloc1s1			-0.289349	9.80487e+07
-0.288532	0.82499	1.2308	NaN	2	0.82499	0.81248	NaN	0.818735		16493000	674380000	25215000	238696000	27.8306	0.183537	Ahi1			-0.288532	238696000
-0.288396	0.91197	1.3406	1.2523	3	0.91197	0.745935	0.798531	0.818812		447800000	5861100000	1245100000	2518000000	31.2296	0.0582664	Hnrnpc			-0.288396	2518000000
-0.288181	NaN	1.2211	NaN	1	NaN	0.818934	NaN	0.818934		0	207820000	42328000	8.33827e+07	26.3132	0.423549	Elavl2			-0.288181	8.33827e+07
-0.287978	1.3231	1.5919	1.9768	3	1.3231	0.62818	0.505868	0.819049		382610000	577060000	390210000	449960000	28.7452	0.121301	Rpl36-ps3;Rpl36;Gm5745;Gm5614			-0.287978	449960000
-0.28754	0.83247	1.1218	1.3624	3	0.83247	0.891424	0.733999	0.819298		1689800000	34782000000	1821000000	12764266667	33.5714	0.0589883	Camk2a			-0.28754	12764266667
-0.285966	0.80275	1.1986	1.2143	3	0.80275	0.834307	0.82352	0.820192		80049000	1333400000	112640000	5.08696e+08	28.9222	0.123643	Prkar1b			-0.285966	5.08696e+08
-0.285886	0.85264	NaN	1.2693	2	0.85264	NaN	0.787836	0.820238		464520000	318630000	445200000	409450000	28.6091	0.123738	Pcdh1			-0.285886	409450000
-0.284095	0.80875	1.1125	1.3225	3	0.80875	0.898876	0.756144	0.821257		135700000	2386800000	175720000	8.99407e+08	29.7444	0.125853	Rab1A;Rab1			-0.284095	8.99407e+08
-0.28339	0.87016	1.2934	NaN	2	0.87016	0.773156	NaN	0.821658		66211000	916780000	27651000	3.36881e+08	28.3277	0.190412	2014-09-04			-0.28339	3.36881e+08
-0.282944	NaN	1.1465	1.296	2	NaN	0.87222	0.771605	0.821912		19563000	210700000	63430000	9.78977e+07	26.5448	0.432273	Sugp1			-0.282944	9.78977e+07
-0.28291	0.87002	1.1639	1.3576	3	0.87002	0.85918	0.736594	0.821931		130260000	3915900000	730340000	1592166667	30.5683	0.0630231	Pcdh8			-0.28291	1592166667
-0.28238	NaN	1.2162	NaN	1	NaN	0.822233	NaN	0.822233		36568000	93877000	0	4.34817e+07	25.3739	0.551347	Pde1b			-0.28238	4.34817e+07
-0.279742	0.49527	0.8679	NaN	2	0.49527	1.15221	NaN	0.823738		253860000	1125500000	201150000	5.26837e+08	28.9728	0.131114	Cox7a2			-0.279742	5.26837e+08
-0.279065	0.69012	NaN	1.0437	2	0.69012	NaN	0.95813	0.824125		1080200000	47344000	6153300000	2426948000	31.1765	0.0665444	Nrxn3			-0.279065	2426948000
-0.278679	0.63552	NaN	0.987	2	0.63552	NaN	1.01317	0.824346		42555000	0	198600000	80385000	26.2604	0.439452	Thsd4			-0.278679	80385000
-0.278664	0.92335	1.1286	1.5068	3	0.92335	0.886054	0.663658	0.824354		502100000	6377200000	646610000	2508636667	31.2243	0.0669207	Vdac1			-0.278664	2508636667
-0.277866	NaN	1.2124	NaN	1	NaN	0.82481	NaN	0.82481		0	628170000	40029000	222733000	27.7307	0.198007	Swi5			-0.277866	222733000
-0.276104	0.62302	0.97218	NaN	2	0.62302	1.02862	NaN	0.825818		56831000	881620000	75405000	337952000	28.3322	0.200475	Zmat2			-0.276104	337952000
-0.273934	NaN	1.2091	NaN	1	NaN	0.827062	NaN	0.827062		0	84760000	0	2.82533e+07	24.7519	0.563497	Fem1b			-0.273934	2.82533e+07
-0.273456	NaN	1.2087	NaN	1	NaN	0.827335	NaN	0.827335		18392000	549520000	0	189304000	27.4961	0.204227	Klhl6			-0.273456	189304000
-0.272853	0.91012	1.472	1.1191	3	0.91012	0.679348	0.893575	0.827681		535930000	1482800000	1231700000	1083476667	30.013	0.0725749	Zfp207			-0.272853	1083476667
-0.272402	0.91481	1.0684	1.5797	3	0.91481	0.935979	0.633032	0.82794		449220000	3456300000	246710000	1384076667	30.3663	0.0730304	Sucla2			-0.272402	1384076667
-0.271571	1.323	NaN	2.9955	2	1.323	NaN	0.333834	0.828417		54411000	0	52210000	3.55403e+07	25.083	0.566919	Cpped1			-0.271571	3.55403e+07
-0.271427	0.86872	1.2424	1.2317	3	0.86872	0.804894	0.811886	0.8285		35468000	285670000	172500000	164546000	27.2939	0.207137	Bcl11b			-0.271427	164546000
-0.270789	0.39568	0.79236	NaN	2	0.39568	1.26205	NaN	0.828866		36667000	140120000	0	58929000	25.8125	0.568054	Glrx3			-0.270789	58929000
-0.270666	0.89645	1.3029	1.2153	3	0.89645	0.767519	0.822842	0.828937		1438900000	5868300000	1045500000	2784233333	31.3746	0.0748022	Actn1			-0.270666	2784233333
-0.270436	0.90542	1.295	1.2352	3	0.90542	0.772201	0.809585	0.829069		40388000	652020000	85590000	2.59333e+08	27.9502	0.208567	Prdm8			-0.270436	2.59333e+08
-0.270239	0.70716	1.3072	0.98484	3	0.70716	0.764994	1.01539	0.829182		47588000	371870000	169840000	1.96433e+08	27.5495	0.208854	Zc3h4			-0.270239	1.96433e+08
-0.270221	1.1685	1.0484	2.7379	3	1.1685	0.953834	0.365243	0.829193		138370000	938180000	192850000	4.23133e+08	28.6565	0.143214	Arfgap1			-0.270221	4.23133e+08
-0.269512	NaN	1.2054	NaN	1	NaN	0.8296	NaN	0.8296		0	219940000	93721000	1.04554e+08	26.6397	0.455112	Psma3			-0.269512	1.04554e+08
-0.268569	0.90956	0.94698	1.9052	3	0.90956	1.05599	0.524879	0.830143		742330000	3194100000	549350000	1495260000	30.4777	0.0769893	2014-09-11			-0.268569	1495260000
-0.267556	0.54668	1.583	0.76116	3	0.54668	0.631712	1.31378	0.830725		203130000	434540000	186580000	274750000	28.0335	0.212769	Pdhx			-0.267556	274750000
-0.267451	0.73496	1.0792	NaN	2	0.73496	0.926612	NaN	0.830786		271620000	4981400000	11953000	1754991000	30.7088	0.0781766	Fscn1			-0.267451	1754991000
-0.266993	1.3477	1.0351	5.5754	3	1.3477	0.96609	0.179359	0.83105		158360000	315390000	96081000	1.89944e+08	27.501	0.213598	Blvrb			-0.266993	1.89944e+08
-0.264818	NaN	1.0188	1.464	2	NaN	0.981547	0.68306	0.832303		61359000	346730000	312580000	240223000	27.8398	0.21682	Pgrmc1			-0.264818	240223000
-0.264452	NaN	1.1893	1.2133	2	NaN	0.840831	0.824198	0.832515		0	786840000	100470000	295770000	28.1399	0.217365	Dnajb9			-0.264452	295770000
-0.264081	0.90917	1.2705	1.247	3	0.90917	0.787092	0.801925	0.832729		761430000	2136300000	1747200000	1548310000	30.528	0.0818453	Fubp1			-0.264081	1548310000
-0.263996	NaN	1.2008	NaN	1	NaN	0.832778	NaN	0.832778		0	31962000	0	10654000	23.3449	0.577955	Sema3e			-0.263996	10654000
-0.263484	0.62371	0.95929	NaN	2	0.62371	1.04244	NaN	0.833074		60488000	124160000	69302000	84650000	26.335	0.46558	Tmem30a			-0.263484	84650000
-0.263235	1.3881	NaN	3.5928	2	1.3881	NaN	0.278334	0.833217		24771000	0	183020000	6.92637e+07	26.0456	0.466014	Ctnnd1			-0.263235	6.92637e+07
-0.26303	0.4889	0.87537	1.1511	3	0.4889	1.14237	0.868734	0.833336		183590000	322710000	357900000	2.88067e+08	28.1018	0.219496	Pin1			-0.26303	2.88067e+08
-0.262921	0.91265	NaN	1.326	2	0.91265	NaN	0.754148	0.833399		95819000	71395000	244840000	1.37351e+08	27.0333	0.466564	Ndufab1			-0.262921	1.37351e+08
-0.260387	NaN	1.1978	NaN	1	NaN	0.834864	NaN	0.834864		0	104160000	6170900	3.6777e+07	25.1323	0.583248	Vta1			-0.260387	3.6777e+07
-0.26	0.95283	1.3179	1.26	3	0.95283	0.758783	0.793651	0.835088		18190000000	35835000000	19384000000	24469666667	34.5103	0.0864748	Hnrnpa2b1			-0.26	24469666667
-0.258941	NaN	NaN	1.1966	1	NaN	NaN	0.835701	0.835701		9407100	50765000	38665000	32945700	24.9736	0.585376	Vcam1			-0.258941	32945700
-0.257131	NaN	1.1951	NaN	1	NaN	0.83675	NaN	0.83675		0	168510000	0	56170000	25.7433	0.588043	Zcchc12			-0.257131	56170000
-0.257026	0.82231	1.3585	1.0504	3	0.82231	0.736106	0.952018	0.836811		126570000	465680000	248280000	2.80177e+08	28.0618	0.228652	Atp6v1g1			-0.257026	2.80177e+08
-0.256314	0.62828	0.9147	1.2656	3	0.62828	1.09326	0.790139	0.837225		490590000	3176600000	1208200000	1625130000	30.5979	0.0908361	Cox4i1			-0.256314	1625130000
-0.25544	NaN	NaN	1.1937	1	NaN	NaN	0.837731	0.837731		36971000	0	119450000	5.21403e+07	25.6359	0.59054	Pum2			-0.25544	5.21403e+07
-0.255078	NaN	1.1934	NaN	1	NaN	0.837942	NaN	0.837942		0	47681000	0	1.58937e+07	23.9219	0.591076	Osbpl8			-0.255078	1.58937e+07
-0.254594	NaN	NaN	1.193	1	NaN	NaN	0.838223	0.838223		27064000	54734000	160610000	8.08027e+07	26.2679	0.481258	Gtf2f1			-0.254594	8.08027e+07
-0.253326	0.59505	1.1318	0.96313	3	0.59505	0.883548	1.03828	0.83896		220540000	1189600000	478170000	6.29437e+08	29.2295	0.166767	Lppr4			-0.253326	6.29437e+08
-0.251474	1.2973	NaN	2.6125	2	1.2973	NaN	0.382775	0.840038		36926000	0	89775000	4.22337e+07	25.3319	0.596417	Fam184a			-0.251474	4.22337e+07
-0.251446	NaN	1.1904	NaN	1	NaN	0.840054	NaN	0.840054		3461600	299720000	0	1.01061e+08	26.5906	0.486877	Rpn1			-0.251446	1.01061e+08
-0.250598	NaN	1.1897	NaN	1	NaN	0.840548	NaN	0.840548		0	686120000	0	2.28707e+08	27.7689	0.238752	Trim35			-0.250598	2.28707e+08
-0.249709	1.1636	1.2745	1.7392	3	1.1636	0.784621	0.574977	0.841066		333950000	907770000	345720000	5.29147e+08	28.9791	0.172169	Psma6			-0.249709	5.29147e+08
-0.24924	1.0633	1.8361	1.0916	3	1.0633	0.544633	0.916087	0.84134		142820000	569590000	209970000	307460000	28.1958	0.240926	Cttnbp2			-0.24924	307460000
-0.249104	0.84137	1.1884	NaN	2	0.84137	0.841468	NaN	0.841419		30267000	241460000	0	9.05757e+07	26.4326	0.491081	Ppp6c			-0.249104	9.05757e+07
-0.248778	NaN	1.1882	NaN	1	NaN	0.841609	NaN	0.841609		73750000	187610000	108510000	123290000	26.8775	0.491669	Mea1			-0.248778	123290000
-0.248471	NaN	0.95798	1.5632	2	NaN	1.04386	0.639713	0.841788		0	129410000	49500000	5.96367e+07	25.8297	0.600885	Fkbp8			-0.248471	5.96367e+07
-0.247685	NaN	1.1873	NaN	1	NaN	0.842247	NaN	0.842247		7830500	467180000	0	1.58337e+08	27.2384	0.243433	Ufd1l			-0.247685	1.58337e+08
-0.247685	NaN	1.1873	NaN	1	NaN	0.842247	NaN	0.842247		0	191120000	0	6.37067e+07	25.9249	0.493639	Map2k4			-0.247685	6.37067e+07
-0.247247	1.132	NaN	1.8083	2	1.132	NaN	0.553006	0.842503		691490000	196910000	963400000	6.17267e+08	29.2013	0.17592	Hist1h1e			-0.247247	6.17267e+08
-0.245861	NaN	1.1858	NaN	1	NaN	0.843313	NaN	0.843313		0	60319000	0	2.01063e+07	24.2611	0.60478	Pdgfra			-0.245861	2.01063e+07
-0.243791	NaN	1.1841	NaN	1	NaN	0.844523	NaN	0.844523		0	156570000	0	52190000	25.6373	0.607876	Gbp2			-0.243791	52190000
-0.242566	1.0093	1.5595	1.1297	3	1.0093	0.641231	0.885191	0.845241		116690000	890540000	527990000	511740000	28.9308	0.183218	Bag3			-0.242566	511740000
-0.241352	NaN	1.1821	NaN	1	NaN	0.845952	NaN	0.845952		97663000	349180000	122030000	1.89624e+08	27.4986	0.253826	Purb			-0.241352	1.89624e+08
-0.241237	NaN	0.99078	1.4647	2	NaN	1.00931	0.682734	0.84602		34040000	99398000	54887000	62775000	25.9037	0.505345	Psmd7			-0.241237	62775000
-0.240864	NaN	1.1817	NaN	1	NaN	0.846239	NaN	0.846239		0	428490000	0	142830000	27.0897	0.506026	Cul3			-0.240864	142830000
-0.240009	NaN	1.181	NaN	1	NaN	0.84674	NaN	0.84674		60544000	126490000	19125000	6.87197e+07	26.0342	0.50759	Mamld1			-0.240009	6.87197e+07
-0.239576	0.927	1.3038	NaN	2	0.927	0.766989	NaN	0.846994		134740000	628550000	24697000	2.62662e+08	27.9686	0.256797	Rpl18			-0.239576	2.62662e+08
-0.237364	0.82153	1.1725	1.1488	3	0.82153	0.852878	0.870474	0.848294		364030000	1010600000	454600000	6.09743e+08	29.1836	0.19159	Pcdh1			-0.237364	6.09743e+08
-0.237074	0.38784	1.0307	0.84222	3	0.38784	0.970214	1.18734	0.848464		276620000	551620000	204520000	3.44253e+08	28.3589	0.26102	Icam5			-0.237074	3.44253e+08
-0.236043	0.79945	1.2457	1.0582	3	0.79945	0.802762	0.945001	0.849071		54708000	991880000	49044000	3.65211e+08	28.4442	0.193759	Slc38a2			-0.236043	3.65211e+08
-0.235727	NaN	1.1775	NaN	1	NaN	0.849257	NaN	0.849257		0	97930000	0	3.26433e+07	24.9603	0.620008	Mtss1l			-0.235727	3.26433e+07
-0.235351	0.94719	1.3302	NaN	2	0.94719	0.751767	NaN	0.849478		76828000	676710000	11381000	254973000	27.9258	0.263958	Hnrpll			-0.235351	254973000
-0.234911	0.50158	0.83059	1.1853	3	0.50158	1.20396	0.843668	0.849737		60207000	349350000	67788000	159115000	27.2455	0.264711	Psmc1			-0.234911	159115000
-0.234397	0.78735	1.3165	0.99683	3	0.78735	0.75959	1.00318	0.85004		103310000	649610000	139510000	2.97477e+08	28.1482	0.265593	Yy1			-0.234397	2.97477e+08
-0.233888	NaN	1.176	NaN	1	NaN	0.85034	NaN	0.85034		11266000	87917000	9748700	3.63106e+07	25.1139	0.622789	Psmb4			-0.233888	3.63106e+07
-0.233824	NaN	1.2848	1.0841	2	NaN	0.778331	0.922424	0.850378		35950000	624340000	109930000	256740000	27.9357	0.266579	Camk2n2			-0.233824	256740000
-0.233629	NaN	0.9562	1.5263	2	NaN	1.04581	0.655179	0.850493		24103000	1163600000	30943000	4.06215e+08	28.5977	0.197771	Ndufb9			-0.233629	4.06215e+08
-0.23352	NaN	NaN	1.1757	1	NaN	NaN	0.850557	0.850557		0	0	102680000	3.42267e+07	25.0286	0.623346	Wac			-0.23352	3.42267e+07
-0.233324	0.80808	1.1678	1.1266	3	0.80808	0.856311	0.887626	0.850673		681530000	2738200000	1296000000	1571910000	30.5499	0.122161	Synpo			-0.233324	1571910000
-0.2314	0.48138	0.8768	1.0712	3	0.48138	1.14051	0.933532	0.851808		742950000	592060000	225680000	520230000	28.9546	0.201529	Crip2			-0.2314	520230000
-0.230324	0.36798	0.85809	0.97659	3	0.36798	1.16538	1.02397	0.852443		113500000	1315400000	111610000	5.13503e+08	28.9358	0.203362	Gphn			-0.230324	5.13503e+08
-0.230055	0.78827	1.3742	0.95984	3	0.78827	0.727696	1.04184	0.852602		77565000	537250000	116250000	2.43688e+08	27.8605	0.273127	Ahcyl2			-0.230055	2.43688e+08
-0.229602	0.85287	NaN	NaN	1	0.85287	NaN	NaN	0.85287		78279000	0	29532000	35937000	25.099	0.629292	Ubc			-0.229602	35937000
-0.227714	1.0306	1.0322	1.7776	3	1.0306	0.968804	0.562556	0.853987		1215500000	4183100000	775120000	2057906667	30.9385	0.13096	Atp6v1c1			-0.227714	2057906667
-0.227495	NaN	1.1708	NaN	1	NaN	0.854117	NaN	0.854117		0	111640000	0	3.72133e+07	25.1493	0.6325	Wars			-0.227495	3.72133e+07
-0.226917	0.75661	1.0863	1.1284	3	0.75661	0.920556	0.886211	0.854459		396550000	272770000	795140000	4.88153e+08	28.8628	0.209245	Necap1			-0.226917	4.88153e+08
-0.226619	NaN	1.5546	0.93807	2	NaN	0.643252	1.06602	0.854635		23267000	121530000	97061000	8.06193e+07	26.2646	0.532415	Prosapip1			-0.226619	8.06193e+07
-0.226318	1.2224	1.4974	1.4832	3	1.2224	0.667824	0.674218	0.854814		3970800000	8929100000	221540000	4373813333	32.0262	0.133226	Rps8;Gm11353			-0.226318	4373813333
-0.225398	NaN	1.1691	NaN	1	NaN	0.855359	NaN	0.855359		0	318040000	0	1.06013e+08	26.6597	0.534708	Mta2			-0.225398	1.06013e+08
-0.224962	0.73244	1.1936	1.0034	3	0.73244	0.837802	0.996611	0.855618		629980000	2246200000	1164700000	1346960000	30.3271	0.135454	Luc7l2			-0.224962	1346960000
-0.224781	NaN	1.1686	NaN	1	NaN	0.855725	NaN	0.855725		0	180200000	123130000	101110000	26.5914	0.535869	Larp4			-0.224781	101110000
-0.223834	1.0615	1.4747	1.2059	3	1.0615	0.678104	0.829256	0.856287		746730000	811670000	1485500000	1014633333	29.9183	0.214674	Srsf1			-0.223834	1014633333
-0.223029	0.88638	1.3253	1.076	3	0.88638	0.754546	0.929368	0.856765		661480000	1283100000	514650000	8.19743e+08	29.6106	0.216108	Hnrnph3			-0.223029	8.19743e+08
-0.221939	NaN	1.1663	NaN	1	NaN	0.857412	NaN	0.857412		0	1911900000	121720000	6.77873e+08	29.3364	0.218061	Mcm5			-0.221939	6.77873e+08
-0.221557	0.74192	1.1639	1.029	3	0.74192	0.85918	0.971817	0.857639		841270000	781020000	576990000	7.33093e+08	29.4494	0.218748	Rps25			-0.221557	7.33093e+08
-0.220632	0.56895	0.99466	0.99975	3	0.56895	1.00537	1.00025	0.85819		59093000	10180000000	2126800000	4121964333	31.9407	0.142762	Sncb			-0.220632	4121964333
-0.220096	NaN	1.3809	1.0072	2	NaN	0.724165	0.992851	0.858508		0	135390000	29250000	54880000	25.7098	0.643819	Rbm15			-0.220096	54880000
-0.21996	0.8512	1.3835	0.99824	3	0.8512	0.722804	1.00176	0.858589		614670000	2212700000	531330000	1119566667	30.0603	0.143922	Cstb			-0.21996	1119566667
-0.219888	0.89109	1.1442	1.2333	3	0.89109	0.873973	0.810833	0.858632		3860400000	5629700000	6717500000	5402533333	32.331	0.144047	Grb2			-0.219888	5402533333
-0.218628	0.78436	1.0702	NaN	2	0.78436	0.934405	NaN	0.859382		31724000	845460000	17960000	2.98381e+08	28.1526	0.293649	Ndufs2			-0.218628	2.98381e+08
-0.218405	1.05	1.4947	NaN	2	1.05	0.66903	NaN	0.859515		36941000	1013400000	21616000	357319000	28.4126	0.22448	Ndufb10			-0.218405	357319000
-0.21825	0.8979	1.2301	1.1521	3	0.8979	0.812942	0.86798	0.859607		1695300000	8579000000	2902600000	4392300000	32.0323	0.146909	Dbn1			-0.21825	4392300000
-0.217718	0.76227	1.0443	NaN	2	0.76227	0.957579	NaN	0.859925		28017000	231920000	0	8.66457e+07	26.3686	0.549251	Strap			-0.217718	8.66457e+07
-0.217626	NaN	0.87551	1.7308	2	NaN	1.14219	0.577767	0.85998		38660000	306480000	68580000	1.37907e+08	27.0391	0.549426	Dag1			-0.217626	1.37907e+08
-0.216877	0.59089	0.87254	1.1844	3	0.59089	1.14608	0.844309	0.860426		391550000	565100000	327940000	4.28197e+08	28.6737	0.227297	Rpl35;Gm10269			-0.216877	4.28197e+08
-0.216346	0.90719	1.2286	1.1613	3	0.90719	0.813935	0.861104	0.860743		519930000	2424900000	1037100000	1327310000	30.3059	0.150291	Fosl2			-0.216346	1327310000
-0.216219	0.90167	1.1033	1.2913	3	0.90167	0.906372	0.774413	0.860818		536510000	3421000000	768490000	1575333333	30.553	0.150518	Dclk1			-0.216219	1575333333
-0.215959	1.0204	1.2536	1.3075	3	1.0204	0.797703	0.764818	0.860974		1105700000	4336300000	736490000	2059496667	30.9396	0.150985	Ptges3			-0.215959	2059496667
-0.214995	NaN	1.1607	NaN	1	NaN	0.861549	NaN	0.861549		27087000	302320000	8121600	1.1251e+08	26.7455	0.554453	Sybu			-0.214995	1.1251e+08
-0.214859	0.73856	1.088	1.0785	3	0.73856	0.919118	0.927214	0.86163		337490000	1386800000	1285200000	1003163333	29.9019	0.231055	Arhgdia			-0.214859	1003163333
-0.214581	1.021	1.4233	NaN	2	1.021	0.702593	NaN	0.861796		85819000	560280000	31099000	2.25733e+08	27.75	0.301158	Foxj3			-0.214581	2.25733e+08
-0.214508	1.0027	1.387	NaN	2	1.0027	0.720981	NaN	0.86184		165480000	158270000	0	1.07917e+08	26.6853	0.555387	Ankhd1			-0.214508	1.07917e+08
-0.213437	0.7522	1.0687	1.1117	3	0.7522	0.935716	0.899523	0.86248		1547100000	1620400000	1873600000	1680366667	30.6461	0.155569	Clta			-0.213437	1680366667
-0.213344	0.74765	1.0231	NaN	2	0.74765	0.977422	NaN	0.862536		87532000	614030000	0	233854000	27.801	0.303479	Snd1			-0.213344	233854000
-0.213005	NaN	1.1591	NaN	1	NaN	0.862738	NaN	0.862738		13201000	121740000	17539000	5.08267e+07	25.5991	0.654743	Ebna1bp2			-0.213005	5.08267e+07
-0.212718	0.80965	NaN	1.0915	2	0.80965	NaN	0.91617	0.86291		30136000	0	75265000	3.51337e+07	25.0664	0.655188	Cmc1			-0.212718	3.51337e+07
-0.212203	1.026	1.2532	1.306	3	1.026	0.797957	0.765697	0.863218		268740000	961720000	497670000	5.76043e+08	29.1016	0.236068	Eif2s2			-0.212203	5.76043e+08
-0.212134	NaN	1.1584	NaN	1	NaN	0.86326	NaN	0.86326		0	352690000	0	1.17563e+08	26.8089	0.559946	Zbtb20			-0.212134	1.17563e+08
-0.211665	0.86354	NaN	NaN	1	0.86354	NaN	NaN	0.86354		43892000	0	28209000	2.40337e+07	24.5186	0.656816	Pvrl1			-0.211665	2.40337e+07
-0.211511	NaN	1.1579	NaN	1	NaN	0.863632	NaN	0.863632		31269000	105790000	13675000	5.02447e+07	25.5825	0.657055	Bmpr2			-0.211511	5.02447e+07
-0.211034	0.75675	1.0726	1.1078	3	0.75675	0.932314	0.90269	0.863918		441730000	877470000	385270000	5.68157e+08	29.0817	0.2383	Grin2b			-0.211034	5.68157e+08
-0.210937	1.018	1.3901	1.1702	3	1.018	0.719373	0.854555	0.863976		372130000	627970000	1014500000	6.71533e+08	29.3229	0.238485	Mecp2			-0.210937	6.71533e+08
-0.210928	0.52895	0.83402	NaN	2	0.52895	1.19901	NaN	0.863981		49474000	185260000	21550000	85428000	26.3482	0.562267	Aldh4a1			-0.210928	85428000
-0.210888	NaN	1.1574	NaN	1	NaN	0.864005	NaN	0.864005		10722000	154890000	13884000	59832000	25.8344	0.65802	Snap29			-0.210888	59832000
-0.210513	NaN	1.1571	NaN	1	NaN	0.86423	NaN	0.86423		13776000	187460000	0	6.70787e+07	25.9994	0.563067	Prkar2b			-0.210513	6.70787e+07
-0.210497	0.94132	1.3225	1.117	3	0.94132	0.756144	0.895255	0.86424		277700000	7493800000	774440000	2848646667	31.4076	0.161048	Sqstm1			-0.210497	2848646667
-0.210264	NaN	1.1569	NaN	1	NaN	0.864379	NaN	0.864379		0	579470000	52115000	2.10528e+08	27.6494	0.309308	Rcan1			-0.210264	2.10528e+08
-0.209266	NaN	1.1561	NaN	1	NaN	0.864977	NaN	0.864977		0	62264000	0	2.07547e+07	24.3069	0.660534	Sh3gl3			-0.209266	2.07547e+07
-0.208517	0.87492	1.0805	1.2565	3	0.87492	0.925497	0.795861	0.865426		197340000	2973000000	668220000	1279520000	30.253	0.164818	Cnksr2			-0.208517	1279520000
-0.208267	NaN	1.1553	NaN	1	NaN	0.865576	NaN	0.865576		9539600	349230000	0	1.1959e+08	26.8335	0.567408	Ehd4			-0.208267	1.1959e+08
-0.207943	1.1987	1.0174	2.4055	3	1.1987	0.982898	0.415714	0.86577		118690000	1288300000	131290000	512760000	28.9337	0.244269	Oat			-0.207943	512760000
-0.207856	0.87621	1.1019	1.2289	3	0.87621	0.907523	0.813736	0.865823		270810000	987070000	400860000	5.52913e+08	29.0425	0.24444	Prickle1			-0.207856	5.52913e+08
-0.207158	0.85349	1.1893	1.1057	3	0.85349	0.840831	0.904404	0.866242		45933000	1415000000	113570000	5.24834e+08	28.9673	0.245802	Akap8l			-0.207158	5.24834e+08
-0.206807	0.86135	1.1478	1.1537	3	0.86135	0.871232	0.866776	0.866453		442820000	7658100000	1159200000	3086706667	31.5234	0.168128	Gpm6a			-0.206807	3086706667
-0.206594	0.68643	0.85605	1.342	3	0.68643	1.16816	0.745156	0.866581		50833000	394260000	115850000	186981000	27.4783	0.316352	Epb41l2			-0.206594	186981000
-0.206393	NaN	1.1538	NaN	1	NaN	0.866701	NaN	0.866701		13725000	354330000	13982000	1.27346e+08	26.9242	0.571044	Cpeb3			-0.206393	1.27346e+08
-0.206323	0.8634	1.0359	1.2962	3	0.8634	0.965344	0.771486	0.866743		3661400000	15368000000	3062300000	7363900000	32.7778	0.169073	Ppp3ca			-0.206323	7363900000
-0.206098	0.98216	1.3305	NaN	2	0.98216	0.751597	NaN	0.866879		96413000	687500000	78267000	2.87393e+08	28.0985	0.317311	Egr3			-0.206098	2.87393e+08
-0.206018	NaN	1.1535	NaN	1	NaN	0.866927	NaN	0.866927		0	128500000	0	4.28333e+07	25.3522	0.665581	Rpl35a			-0.206018	4.28333e+07
-0.205486	1.0079	1.2767	1.2337	3	1.0079	0.783269	0.81057	0.867246		686640000	4072700000	970410000	1909916667	30.8309	0.170718	Elavl3			-0.205486	1909916667
-0.205143	0.87956	1.1442	1.1781	3	0.87956	0.873973	0.848824	0.867452		792480000	18775000000	1716100000	7094526667	32.7241	0.171395	Ywhag			-0.205143	7094526667
-0.205142	NaN	1.1528	NaN	1	NaN	0.867453	NaN	0.867453		0	131970000	33142000	5.50373e+07	25.7139	0.666945	Wnk1			-0.205142	5.50373e+07
-0.205091	0.96635	1.2161	1.2288	3	0.96635	0.822301	0.813802	0.867484		819640000	1887400000	1665500000	1457513333	30.4409	0.1715	Amph			-0.205091	1457513333
-0.205078	1.1292	3.3664	0.85018	3	1.1292	0.297053	1.17622	0.867492		280590000	868680000	389370000	512880000	28.934	0.249896	Rpl39			-0.205078	512880000
-0.205017	NaN	NaN	1.1527	1	NaN	NaN	0.867528	0.867528		14974000	0	159810000	5.82613e+07	25.796	0.66714	Akap2			-0.205017	5.82613e+07
-0.20389	NaN	1.1518	NaN	1	NaN	0.868206	NaN	0.868206		0	177330000	0	59110000	25.8169	0.668896	Wdr33			-0.20389	59110000
-0.203789	0.99563	1.2485	1.2373	3	0.99563	0.800961	0.808211	0.868267		282170000	1680300000	350660000	7.71043e+08	29.5222	0.252459	Gabarapl1			-0.203789	7.71043e+08
-0.203514	NaN	1.1515	NaN	1	NaN	0.868433	NaN	0.868433		0	88660000	0	2.95533e+07	24.8168	0.669482	Rabl5			-0.203514	2.95533e+07
-0.203264	NaN	NaN	1.1513	1	NaN	NaN	0.868583	0.868583		0	0	116760000	38920000	25.214	0.669873	Ggt7			-0.203264	38920000
-0.202971	0.91044	1.2292	1.1334	3	0.91044	0.813537	0.882301	0.86876		285090000	1866800000	659040000	9.36977e+08	29.8034	0.254091	Fth1			-0.202971	9.36977e+08
-0.202386	NaN	1.1506	NaN	1	NaN	0.869112	NaN	0.869112		51955000	982410000	0	3.44788e+08	28.3611	0.324554	Ddx24			-0.202386	3.44788e+08
-0.202386	NaN	1.1506	NaN	1	NaN	0.869112	NaN	0.869112		6978400	146500000	28883000	6.07871e+07	25.8573	0.671242	Pip4k2c			-0.202386	6.07871e+07
-0.202262	0.50147	0.95376	0.94553	3	0.50147	1.04848	1.05761	0.869187		180080000	907390000	606650000	5.64707e+08	29.0729	0.255514	L1cam			-0.202262	5.64707e+08
-0.202261	NaN	1.1505	NaN	1	NaN	0.869187	NaN	0.869187		13086000	601430000	16634000	2.10383e+08	27.6484	0.3248	Rbm42			-0.202261	2.10383e+08
-0.202136	NaN	1.1504	NaN	1	NaN	0.869263	NaN	0.869263		25066000	615800000	31153000	2.24006e+08	27.739	0.325047	Jund			-0.202136	2.24006e+08
-0.202135	0.80299	1.123	1.0937	3	0.80299	0.890472	0.914327	0.869263		563070000	916480000	587980000	6.89177e+08	29.3603	0.25577	Dlgap4			-0.202135	6.89177e+08
-0.20005	NaN	0.96293	1.4234	2	NaN	1.0385	0.702543	0.87052		31918000	382680000	54378000	1.56325e+08	27.22	0.329167	Tpm1			-0.20005	1.56325e+08
-0.200028	NaN	1.1205	1.1784	2	NaN	0.892459	0.848608	0.870533		23323000	511470000	65943000	2.00245e+08	27.5772	0.329211	Pcbp3			-0.200028	2.00245e+08
-0.199636	0.87077	NaN	NaN	1	0.87077	NaN	NaN	0.87077		130230000	0	76227000	68819000	26.0363	0.584239	Begain			-0.199636	68819000
-0.199579	0.86536	1.1625	1.1276	3	0.86536	0.860215	0.886839	0.870805		121360000	118830000	130600000	1.23597e+08	26.8811	0.584352	Bag4			-0.199579	1.23597e+08
-0.199248	NaN	1.1481	NaN	1	NaN	0.871004	NaN	0.871004		31224000	239230000	74561000	115005000	26.7771	0.585001	Zmat4			-0.199248	115005000
-0.198746	NaN	1.1477	NaN	1	NaN	0.871308	NaN	0.871308		7729500	182090000	0	6.32732e+07	25.9151	0.585989	Pnp;Pnp2			-0.198746	6.32732e+07
-0.19862	NaN	1.1476	NaN	1	NaN	0.871384	NaN	0.871384		5681300	774680000	0	2.6012e+08	27.9546	0.332013	Snap47			-0.19862	2.6012e+08
-0.198259	1.1315	1.5064	1.2203	3	1.1315	0.663834	0.819471	0.871602		444720000	1817500000	836520000	1032913333	29.9441	0.263651	Slc17a7			-0.198259	1032913333
-0.198243	NaN	1.1473	NaN	1	NaN	0.871612	NaN	0.871612		0	146510000	18641000	5.50503e+07	25.7142	0.677724	Cbx4			-0.198243	5.50503e+07
-0.198117	NaN	1.1472	NaN	1	NaN	0.871688	NaN	0.871688		23234000	154580000	28907000	68907000	26.0381	0.587226	Znf703			-0.198117	68907000
-0.198117	NaN	1.1472	NaN	1	NaN	0.871688	NaN	0.871688		0	72509000	0	2.41697e+07	24.5267	0.677922	Exoc4			-0.198117	2.41697e+07
-0.196733	NaN	1.1461	NaN	1	NaN	0.872524	NaN	0.872524		0	321180000	0	107060000	26.6738	0.589953	Syt4			-0.196733	107060000
-0.196607	NaN	1.146	NaN	1	NaN	0.8726	NaN	0.8726		0	150610000	0	5.02033e+07	25.5813	0.68029	Hnrnpd			-0.196607	5.02033e+07
-0.196355	NaN	NaN	1.1458	1	NaN	NaN	0.872753	0.872753		5448300	0	58903000	2.14504e+07	24.3545	0.680685	Prrc2a			-0.196355	2.14504e+07
-0.195852	NaN	1.1454	NaN	1	NaN	0.873057	NaN	0.873057		21673000	106180000	0	4.26177e+07	25.3449	0.681476	Ctcf			-0.195852	4.26177e+07
-0.195548	0.71794	NaN	0.97225	2	0.71794	NaN	1.02854	0.873241		42270000	0	92390000	4.48867e+07	25.4198	0.681952	Rab11fip5			-0.195548	4.48867e+07
-0.195096	NaN	1.1448	NaN	1	NaN	0.873515	NaN	0.873515		0	956430000	0	318810000	28.2481	0.339091	Gria2			-0.195096	318810000
-0.194969	NaN	1.1447	NaN	1	NaN	0.873591	NaN	0.873591		0	418370000	0	1.39457e+08	27.0552	0.593435	Pex5			-0.194969	1.39457e+08
-0.194284	NaN	1.1899	1.1018	2	NaN	0.840407	0.907606	0.874006		0	326190000	28978000	1.18389e+08	26.819	0.594791	Stau2			-0.194284	1.18389e+08
-0.194269	NaN	1.4662	0.93809	2	NaN	0.682035	1.066	0.874015		27687000	643540000	54358000	2.41862e+08	27.8496	0.340765	Cacng8			-0.194269	2.41862e+08
-0.194222	0.75632	1.0083	NaN	2	0.75632	0.991768	NaN	0.874044		38126000	219470000	6832000	8.81427e+07	26.3933	0.594915	Cops4			-0.194222	8.81427e+07
-0.193924	0.89131	1.1343	1.1768	3	0.89131	0.881601	0.849762	0.874224		1099600000	2065100000	1633600000	1599433333	30.5749	0.19468	Snap91			-0.193924	1599433333
-0.193871	0.6287	1.0955	0.92486	3	0.6287	0.912825	1.08125	0.874257		179530000	2805400000	254460000	1079796667	30.0081	0.194796	Dnajc7			-0.193871	1079796667
-0.193339	0.71439	1.0019	1.0974	3	0.71439	0.998104	0.911245	0.874579		188910000	2921400000	55214000	1055174667	29.9748	0.273895	Cct5			-0.193339	1055174667
-0.19333	NaN	1.1434	NaN	1	NaN	0.874585	NaN	0.874585		24446000	686120000	23650000	2.44739e+08	27.8667	0.342674	Ppm1e			-0.19333	2.44739e+08
-0.193192	0.85366	1.1657	1.0959	3	0.85366	0.857854	0.912492	0.874668		2362200000	9629800000	2270900000	4754300000	32.1466	0.196278	Actn4			-0.193192	4754300000
-0.192378	NaN	1.0262	1.2889	2	NaN	0.974469	0.775855	0.875162		44604000	631620000	525910000	4.00711e+08	28.578	0.275927	Pfdn1			-0.192378	4.00711e+08
-0.191713	0.92763	1.1291	1.2294	3	0.92763	0.885661	0.813405	0.875565		135690000	661200000	97398000	298096000	28.1512	0.345976	Mat2b			-0.191713	298096000
-0.191112	1.1163	1.6236	1.1166	3	1.1163	0.615915	0.895576	0.87593		28603000	280360000	61160000	1.23374e+08	26.8785	0.601086	Rgs10			-0.191112	1.23374e+08
-0.189684	0.87771	1.2695	1.0363	3	0.87771	0.787712	0.964971	0.876798		995100000	5154600000	3714000000	3287900000	31.6145	0.20406	Ppp3r1			-0.189684	3287900000
-0.189097	0.95968	1.2231	1.1707	3	0.95968	0.817595	0.85419	0.877155		189680000	2648600000	477150000	1105143333	30.0416	0.205385	Irf2bpl			-0.189097	1105143333
-0.188907	NaN	1.1399	NaN	1	NaN	0.87727	NaN	0.87727		0	166020000	0	55340000	25.7218	0.692415	Otud5			-0.188907	55340000
-0.188781	NaN	1.1398	NaN	1	NaN	0.877347	NaN	0.877347		0	234060000	0	78020000	26.2173	0.605732	Stxbp6			-0.188781	78020000
-0.188037	NaN	1.0193	1.2911	2	NaN	0.981066	0.774533	0.877799		22274000	65503000	85381000	5.77193e+07	25.7826	0.693791	Tacc1			-0.188037	5.77193e+07
-0.188021	NaN	NaN	1.1392	1	NaN	NaN	0.877809	0.877809		46995000	0	74749000	4.05813e+07	25.2743	0.693816	Qpct			-0.188021	4.05813e+07
-0.187828	0.90211	1.327	1.0224	3	0.90211	0.753579	0.978091	0.877927		67262000	129010000	132440000	1.09571e+08	26.7073	0.607636	Bclaf1			-0.187828	1.09571e+08
-0.187707	0.93612	1.2595	1.1063	3	0.93612	0.793966	0.903914	0.878		1009800000	5587400000	2196000000	2931066667	31.4488	0.208544	Safb			-0.187707	2931066667
-0.187019	NaN	1.1101	1.1682	2	NaN	0.90082	0.856018	0.878419		41546000	1038500000	336960000	4.72335e+08	28.8152	0.287446	Nptxr			-0.187019	4.72335e+08
-0.186954	0.93901	1.3174	1.0669	3	0.93901	0.759071	0.937295	0.878459		327130000	1541900000	246140000	7.05057e+08	29.3932	0.287589	Srsf3;Gm12355			-0.186954	7.05057e+08
-0.186358	1.0259	1.3666	NaN	2	1.0259	0.731743	NaN	0.878822		83751000	916690000	0	3.3348e+08	28.313	0.357056	Gnai1			-0.186358	3.3348e+08
-0.18574	NaN	1.1374	NaN	1	NaN	0.879198	NaN	0.879198		0	186770000	18332000	6.83673e+07	26.0268	0.611815	Gse1			-0.18574	6.83673e+07
-0.185507	0.85799	1.0899	1.1594	3	0.85799	0.917515	0.862515	0.87934		26709000	564500000	27401000	2.06203e+08	27.6195	0.358838	Nudcd3			-0.185507	2.06203e+08
-0.185203	0.9309	0.89278	1.7019	3	0.9309	1.1201	0.587579	0.879525		385940000	1994900000	226690000	8.69177e+08	29.6951	0.291422	Psd3			-0.185203	8.69177e+08
-0.184725	NaN	1.1366	NaN	1	NaN	0.879817	NaN	0.879817		0	851780000	0	2.83927e+08	28.0809	0.360479	Rpsa;Rpsa-ps10			-0.184725	2.83927e+08
-0.18422	0.97078	1.155	1.2441	3	0.97078	0.865801	0.803794	0.880125		1821100000	11069000000	1949500000	4946533333	32.2038	0.216627	Baiap2			-0.18422	4946533333
-0.183963	NaN	1.136	NaN	1	NaN	0.880282	NaN	0.880282		0	39513000	56666000	3.20597e+07	24.9343	0.700244	Ppp2r5c			-0.183963	3.20597e+07
-0.183836	NaN	1.1359	NaN	1	NaN	0.880359	NaN	0.880359		0	276180000	0	92060000	26.4561	0.615638	Slc16a1			-0.183836	92060000
-0.183074	NaN	1.1353	NaN	1	NaN	0.880824	NaN	0.880824		15465000	399210000	12480000	142385000	27.0852	0.617171	Arhgap1			-0.183074	142385000
-0.182438	NaN	1.1348	NaN	1	NaN	0.881212	NaN	0.881212		29877000	313410000	0	114429000	26.7699	0.618451	Gad2			-0.182438	114429000
-0.182226	0.82637	1.1212	1.0802	3	0.82637	0.891902	0.925755	0.881342		419770000	2564100000	684530000	1222800000	30.1875	0.221347	Dlgap1			-0.182226	1222800000
-0.182057	NaN	NaN	1.1345	1	NaN	NaN	0.881446	0.881446		15926000	54361000	93477000	54588000	25.7021	0.70327	Ube2o			-0.182057	54588000
-0.182057	NaN	1.1345	NaN	1	NaN	0.881446	NaN	0.881446		0	112920000	0	37640000	25.1658	0.70327	Maoa			-0.182057	37640000
-0.18158	1.2675	2.243	1.0731	3	1.2675	0.445831	0.93188	0.881737		28637000	207660000	329250000	1.88516e+08	27.4901	0.367129	Uqcrq			-0.18158	1.88516e+08
-0.180485	0.19707	0.63786	NaN	2	0.19707	1.56774	NaN	0.882406		481920000	93422000	37999000	204447000	27.6072	0.369461	Bcas3			-0.180485	204447000
-0.180446	0.91654	NaN	1.1788	2	0.91654	NaN	0.84832	0.88243		99815000	137100000	92542000	109819000	26.7106	0.622469	Lmo3;Lmo1			-0.180446	109819000
-0.180274	0.84171	1.083	NaN	2	0.84171	0.923361	NaN	0.882536		31156000	255080000	12784000	9.96733e+07	26.5707	0.622817	Sars			-0.180274	9.96733e+07
-0.180188	0.87355	1.3012	0.99434	3	0.87355	0.768521	1.00569	0.882588		423450000	1322700000	477390000	741180000	29.4652	0.302595	Numbl			-0.180188	741180000
-0.17946	0.60119	1.1889	0.82864	3	0.60119	0.841114	1.2068	0.883034		182420000	1230000000	237300000	5.49907e+08	29.0346	0.304241	Tfg			-0.17946	5.49907e+08
-0.178631	0.91667	1.1759	NaN	2	0.91667	0.850412	NaN	0.883541		65168000	957340000	0	340836000	28.3445	0.373433	Sbds			-0.178631	340836000
-0.178534	0.97893	1.2686	NaN	2	0.97893	0.78827	NaN	0.8836		128070000	284050000	0	1.37373e+08	27.0335	0.626336	Ist1			-0.178534	1.37373e+08
-0.178152	0.95214	1.0769	1.2974	3	0.95214	0.928591	0.770772	0.883834		1650400000	4923900000	1111700000	2562000000	31.2546	0.231224	Hnrnpa0			-0.178152	2562000000
-0.177599	NaN	1.131	NaN	1	NaN	0.884173	NaN	0.884173		0	280730000	0	9.35767e+07	26.4796	0.628232	Fam49b			-0.177599	9.35767e+07
-0.177471	NaN	1.1309	NaN	1	NaN	0.884251	NaN	0.884251		20945000	233600000	34920000	9.64883e+07	26.5239	0.628491	Eps8			-0.177471	9.64883e+07
-0.177001	0.88454	NaN	NaN	1	0.88454	NaN	NaN	0.88454		84427000	0	0	2.81423e+07	24.7462	0.711321	Nudt4			-0.177001	2.81423e+07
-0.176961	NaN	NaN	1.1305	1	NaN	NaN	0.884564	0.884564		6263500	0	68850000	2.50378e+07	24.5776	0.711384	Gfer			-0.176961	2.50378e+07
-0.17645	NaN	1.1301	NaN	1	NaN	0.884877	NaN	0.884877		0	347040000	0	115680000	26.7856	0.630563	Itm2c			-0.17645	115680000
-0.17645	0.88566	1.1311	NaN	2	0.88566	0.884095	NaN	0.884878		17612000	253630000	33426000	101556000	26.5977	0.630564	Plxna4			-0.17645	101556000
-0.175676	NaN	1.1785	1.0844	2	NaN	0.848536	0.922169	0.885353		0	505920000	114130000	2.06683e+08	27.6228	0.379816	Upf1			-0.175676	2.06683e+08
-0.17479	NaN	1.1288	NaN	1	NaN	0.885896	NaN	0.885896		0	492020000	0	1.64007e+08	27.2892	0.381744	Alg2			-0.17479	1.64007e+08
-0.174008	0.86248	0.92583	1.3956	3	0.86248	1.08011	0.716538	0.886377		248920000	1444100000	88378000	5.93799e+08	29.1454	0.316749	Napa			-0.174008	5.93799e+08
-0.173901	0.51458	0.79472	NaN	2	0.51458	1.25831	NaN	0.886442		30963000	400410000	0	143791000	27.0994	0.635751	Blmh			-0.173901	143791000
-0.173767	NaN	1.128	NaN	1	NaN	0.886525	NaN	0.886525		40480000	2182500000	0	7.40993e+08	29.4649	0.317311	Arpc1a			-0.173767	7.40993e+08
-0.172702	0.98777	0.93051	1.6692	3	0.98777	1.07468	0.599089	0.88718		88444000	1119400000	438010000	548618000	29.0312	0.319796	Clint1			-0.172702	548618000
-0.172359	NaN	1.1269	NaN	1	NaN	0.88739	NaN	0.88739		0	170790000	0	56930000	25.7627	0.718739	Gns			-0.172359	56930000
-0.172304	0.89831	1.2875	1.0129	3	0.89831	0.776699	0.987264	0.887424		357530000	609270000	795210000	5.87337e+08	29.1296	0.320729	Naca			-0.172304	5.87337e+08
-0.172304	0.84535	1.0818	1.1204	3	0.84535	0.924385	0.892538	0.887424		3570600000	10470000000	3122200000	5720933333	32.4136	0.24594	Atp1a1			-0.172304	5720933333
-0.17222	1.2142	0.83208	4.0581	3	1.2142	1.20181	0.246421	0.887476		450560000	2831100000	38132000	1106597333	30.0435	0.246156	Idh3g			-0.17222	1106597333
-0.171743	NaN	2.1751	0.76	2	NaN	0.459749	1.31579	0.887769		0	319080000	47927000	1.22336e+08	26.8663	0.640156	Ap3d1			-0.171743	1.22336e+08
-0.171719	NaN	1.1264	NaN	1	NaN	0.887784	NaN	0.887784		0	335670000	0	111890000	26.7375	0.640206	0610010O12Rik			-0.171719	111890000
-0.171463	NaN	1.1262	NaN	1	NaN	0.887942	NaN	0.887942		0	431760000	23905000	1.51888e+08	27.1784	0.389033	Anp32e			-0.171463	1.51888e+08
-0.17114	NaN	0.76433	2.137	2	NaN	1.30834	0.467946	0.888141		9694600	984420000	212640000	4.02252e+08	28.5835	0.323464	Atp5j2			-0.17114	4.02252e+08
-0.170053	NaN	1.1251	NaN	1	NaN	0.88881	NaN	0.88881		32095000	188940000	0	7.36783e+07	26.1347	0.643616	Slc39a6			-0.170053	7.36783e+07
-0.168514	NaN	1.1239	NaN	1	NaN	0.889759	NaN	0.889759		0	151000000	9525000	5.35083e+07	25.6733	0.724907	Ccdc124			-0.168514	5.35083e+07
-0.168236	0.67068	1.0028	0.9981	3	0.67068	0.997208	1.0019	0.88993		3422000000	7701000000	7024700000	6049233333	32.4941	0.256557	Cox6b1			-0.168236	6049233333
-0.167925	0.91756	1.0229	1.29	3	0.91756	0.977613	0.775194	0.890122		205150000	1355000000	49086000	536412000	28.9988	0.331101	Abhd12			-0.167925	536412000
-0.167748	1.0307	1.2542	1.1867	3	1.0307	0.797321	0.842673	0.890231		393280000	1141900000	932670000	8.22617e+08	29.6156	0.331524	Hnrnpab			-0.167748	8.22617e+08
-0.167715	0.91509	1.1488	1.1297	3	0.91509	0.870474	0.885191	0.890251		1349000000	8324200000	1525200000	3732800000	31.7976	0.257937	Ddx17			-0.167715	3732800000
-0.167616	0.80081	1.0206	NaN	2	0.80081	0.979816	NaN	0.890313		68884000	108920000	0	59268000	25.8208	0.726349	Rap2b			-0.167616	59268000
-0.167339	1.1222	1.0199	1.7582	3	1.1222	0.980488	0.568763	0.890484		576970000	8168400000	242320000	2995896667	31.4803	0.25894	Eef2			-0.167339	2995896667
-0.167121	NaN	0.84132	1.6874	2	NaN	1.18861	0.592628	0.890618		15164000	1396600000	118260000	510008000	28.9259	0.333027	Mtco2;mt-Co2			-0.167121	510008000
-0.166587	NaN	1.1224	NaN	1	NaN	0.890948	NaN	0.890948		0	184290000	0	61430000	25.8724	0.728003	Chn1			-0.166587	61430000
-0.165973	0.53276	1.1101	0.80619	3	0.53276	0.90082	1.2404	0.891327		99958000	434480000	397110000	310516000	28.2101	0.401247	Ncam2			-0.165973	310516000
-0.165944	NaN	1.1219	NaN	1	NaN	0.891345	NaN	0.891345		0	297350000	0	9.91167e+07	26.5626	0.652058	Ndrg4			-0.165944	9.91167e+07
-0.165944	NaN	1.1219	NaN	1	NaN	0.891345	NaN	0.891345		0	29023000	0	9.67433e+06	23.2057	0.729038	Nomo1			-0.165944	9.67433e+06
-0.165618	0.88502	1.0635	1.1774	3	0.88502	0.940291	0.849329	0.891547		75879000	360050000	75498000	1.70476e+08	27.345	0.402045	Sf3b5			-0.165618	1.70476e+08
-0.165533	0.94638	1.113	1.2049	3	0.94638	0.898473	0.829944	0.891599		380670000	581990000	642710000	5.35123e+08	28.9953	0.336856	Cstf2t			-0.165533	5.35123e+08
-0.165058	NaN	1.0386	1.2181	2	NaN	0.962835	0.820951	0.891893		59077000	392550000	459040000	3.03556e+08	28.1774	0.403303	Txnrd2			-0.165058	3.03556e+08
-0.164658	NaN	1.1209	NaN	1	NaN	0.89214	NaN	0.89214		0	551540000	0	1.83847e+08	27.4539	0.404206	Pdcd4			-0.164658	1.83847e+08
-0.164271	NaN	NaN	1.1206	1	NaN	NaN	0.892379	0.892379		0	0	96332000	3.21107e+07	24.9365	0.731731	Cacnb1			-0.164271	3.21107e+07
-0.163971	0.89904	1.1023	1.1475	3	0.89904	0.907194	0.87146	0.892565		4097000000	9218800000	7188900000	6834900000	32.6703	0.268022	Vsnl1			-0.163971	6834900000
-0.163525	NaN	0.93354	1.3996	2	NaN	1.07119	0.71449	0.892841		99455000	944750000	73824000	3.72676e+08	28.4733	0.341737	Syt13			-0.163525	3.72676e+08
-0.163491	0.80302	NaN	1.0176	2	0.80302	NaN	0.982704	0.892862		75940000	0	175410000	8.37833e+07	26.3202	0.65712	Cpne8;Cpne5;Cpne9			-0.163491	8.37833e+07
-0.163253	0.86296	1.1245	1.079	3	0.86296	0.889284	0.926784	0.893009		2853100000	27834000000	2214900000	10967333333	33.3525	0.269989	Dnm1			-0.163253	10967333333
-0.163021	1.1395	1.5127	1.1378	3	1.1395	0.66107	0.878889	0.893153		130570000	824060000	128480000	3.61037e+08	28.4276	0.34297	Ncs1			-0.163021	3.61037e+08
-0.162996	0.89077	1.0807	1.1582	3	0.89077	0.925326	0.863409	0.893168		265270000	1533000000	138800000	645690000	29.2663	0.343031	Rpl24			-0.162996	645690000
-0.161178	NaN	1.1182	NaN	1	NaN	0.894294	NaN	0.894294		0	9634200000	3017600000	4217266667	31.9737	0.275721	Cse1l			-0.161178	4217266667
-0.160993	NaN	1.0813	1.1574	2	NaN	0.924813	0.864005	0.894409		30509000	285460000	240430000	1.85466e+08	27.4666	0.41252	Rnf214			-0.160993	1.85466e+08
-0.160791	NaN	1.1179	NaN	1	NaN	0.894534	NaN	0.894534		220170000	106170000	0	108780000	26.6968	0.662708	Fam120c			-0.160791	108780000
-0.160146	NaN	1.1174	NaN	1	NaN	0.894935	NaN	0.894935		15419000	151040000	0	5.54863e+07	25.7256	0.738387	Fsd1l			-0.160146	5.54863e+07
-0.159758	NaN	1.1171	NaN	1	NaN	0.895175	NaN	0.895175		254780000	601100000	6392000	287424000	28.0986	0.415345	Mapk3			-0.159758	287424000
-0.159629	NaN	1.117	NaN	1	NaN	0.895255	NaN	0.895255		13759000	123340000	11254000	49451000	25.5595	0.739222	Aspa			-0.159629	49451000
-0.159545	0.8393	1.0956	1.0708	3	0.8393	0.912742	0.933881	0.895308		125260000	1256700000	238330000	5.40097e+08	29.0086	0.351548	Naa50			-0.159545	5.40097e+08
-0.1595	NaN	1.1169	NaN	1	NaN	0.895335	NaN	0.895335		0	149540000	0	4.98467e+07	25.571	0.739431	Kdm2a			-0.1595	4.98467e+07
-0.159385	1.454	0.82439	52.079	3	1.454	1.21302	0.0192016	0.895406		563010000	163760000	334680000	3.53817e+08	28.3984	0.416201	Git1			-0.159385	3.53817e+08
-0.158854	NaN	1.1164	NaN	1	NaN	0.895736	NaN	0.895736		0	135040000	0	4.50133e+07	25.4238	0.740476	Tars			-0.158854	4.50133e+07
-0.158396	0.7662	NaN	0.97481	2	0.7662	NaN	1.02584	0.89602		46822000	0	100860000	4.92273e+07	25.553	0.741216	Ssbp1			-0.158396	4.92273e+07
-0.157939	1.1609	0.98038	1.9685	3	1.1609	1.02001	0.508001	0.896304		45067000	906100000	54179000	3.35115e+08	28.3201	0.419527	Prkca			-0.157939	3.35115e+08
-0.157689	0.89418	1.1888	1.0482	3	0.89418	0.841184	0.954016	0.89646		5683100000	20758000000	8715600000	11718900000	33.4481	0.28555	Map2			-0.157689	11718900000
-0.156288	0.82764	1.1164	1.0324	3	0.82764	0.895736	0.968617	0.897331		443490000	1240800000	546350000	7.43547e+08	29.4698	0.359705	Hgs			-0.156288	7.43547e+08
-0.156246	1.0791	1.3974	NaN	2	1.0791	0.715615	NaN	0.897357		107480000	307050000	134580000	1.83037e+08	27.4476	0.423442	Rab3c			-0.156246	1.83037e+08
-0.156124	0.89156	1.1578	1.0672	3	0.89156	0.863707	0.937032	0.897433		268050000	6590800000	94189000	2317679667	31.11	0.290032	Pafah1b1			-0.156124	2317679667
-0.155978	0.92612	1.2035	1.0689	3	0.92612	0.83091	0.935541	0.897524		734390000	1047000000	1351600000	1044330000	29.9599	0.360487	Chchd6			-0.155978	1044330000
-0.155795	0.92146	1.3646	0.9628	3	0.92146	0.732815	1.03864	0.897638		825560000	838200000	815260000	826340000	29.6222	0.36095	Rbm14			-0.155795	826340000
-0.153528	0.87949	0.98111	1.2525	3	0.87949	1.01925	0.798403	0.899049		1261200000	1422100000	2994700000	1892666667	30.8178	0.297572	Pclo			-0.153528	1892666667
-0.152485	0.83299	1.2728	0.92555	3	0.83299	0.785669	1.08044	0.899699		7427500000	25302000000	14516000000	15748500000	33.8745	0.30064	Plp1			-0.152485	15748500000
-0.15108	NaN	NaN	1.1104	1	NaN	NaN	0.900576	0.900576		22649000	124830000	75707000	7.43953e+07	26.1487	0.682966	Bnip3l			-0.15108	7.43953e+07
-0.1503	NaN	1.1098	NaN	1	NaN	0.901063	NaN	0.901063		0	339220000	0	1.13073e+08	26.7527	0.684602	Prpf6			-0.1503	1.13073e+08
-0.15004	NaN	1.1096	NaN	1	NaN	0.901226	NaN	0.901226		0	431400000	0	143800000	27.0995	0.685149	Pgd			-0.15004	143800000
-0.149966	1.2779	1.0012	2.3413	3	1.2779	0.998801	0.427113	0.901272		55141000	1526900000	93049000	5.58363e+08	29.0566	0.375875	Opa1			-0.149966	5.58363e+08
-0.14991	NaN	NaN	1.1095	1	NaN	NaN	0.901307	0.901307		0	0	37466000	1.24887e+07	23.5741	0.754987	Hcfc1			-0.14991	1.24887e+07
-0.14988	0.84737	1.1512	1.0122	3	0.84737	0.868659	0.987947	0.901325		2139700000	13374000000	3160500000	6224733333	32.5354	0.30839	Tppp			-0.14988	6224733333
-0.148642	NaN	1.054	1.169	2	NaN	0.948767	0.855432	0.902099		25640000	93078000	75265000	64661000	25.9464	0.688087	R3hdm2			-0.148642	64661000
-0.148391	0.97106	1.1137	1.1936	3	0.97106	0.897908	0.837802	0.902257		103730000	1037900000	167400000	4.36343e+08	28.7009	0.379975	Camk2g			-0.148391	4.36343e+08
-0.148088	NaN	1.1081	NaN	1	NaN	0.902446	NaN	0.902446		10421000	518890000	4601700	177970900	27.4071	0.442598	Csnk2a2			-0.148088	177970900
-0.147974	1.1043	1.1086	1.4261	3	1.1043	0.902039	0.701213	0.902517		119790000	510470000	151210000	260490000	27.9567	0.44287	Sgtb			-0.147974	260490000
-0.147697	NaN	1.1078	NaN	1	NaN	0.90269	NaN	0.90269		0	153680000	0	5.12267e+07	25.6104	0.75859	Xpo1			-0.147697	5.12267e+07
-0.147046	NaN	1.1073	NaN	1	NaN	0.903098	NaN	0.903098		0	432250000	17660000	149970000	27.1601	0.691447	Psma2			-0.147046	149970000
-0.147046	NaN	1.1073	NaN	1	NaN	0.903098	NaN	0.903098		0	82646000	29451000	3.73657e+07	25.1552	0.759652	Golga2			-0.147046	3.73657e+07
-0.146935	0.92162	1.0534	1.1925	3	0.92162	0.949307	0.838574	0.903167		3246100000	31860000000	2470200000	12525433333	33.5441	0.317311	Camk2b			-0.146935	12525433333
-0.145268	0.87738	1.1322	1.0504	3	0.87738	0.883236	0.952018	0.904211		6120400000	38374000000	8966200000	17820200000	34.0528	0.322435	Rps27a			-0.145268	17820200000
-0.145002	1.2552	1.8065	NaN	2	1.2552	0.553557	NaN	0.904378		15004000	559980000	0	1.91661e+08	27.514	0.449973	Slc25a11			-0.145002	1.91661e+08
-0.14496	NaN	1.1057	NaN	1	NaN	0.904404	NaN	0.904404		70596000	150640000	0	7.37453e+07	26.136	0.69585	Grhpr			-0.14496	7.37453e+07
-0.144829	NaN	1.1056	NaN	1	NaN	0.904486	NaN	0.904486		63312000	948970000	52509000	3.5493e+08	28.403	0.450386	Dynll2			-0.144829	3.5493e+08
-0.144399	0.7625	1.2835	0.85277	3	0.7625	0.77912	1.17265	0.904756		111630000	377520000	70983000	186711000	27.4762	0.451421	Ciao1			-0.144399	186711000
-0.144339	0.72553	0.92246	NaN	2	0.72553	1.08406	NaN	0.904794		77516000	222830000	38234000	112860000	26.75	0.697162	Sec24b			-0.144339	112860000
-0.143655	NaN	1.1047	NaN	1	NaN	0.905223	NaN	0.905223		37100000	234050000	14062000	9.50707e+07	26.5025	0.69861	Ttyh1			-0.143655	9.50707e+07
-0.14261	NaN	1.1039	NaN	1	NaN	0.905879	NaN	0.905879		0	180060000	0	60020000	25.8389	0.766896	Kif1b			-0.14261	60020000
-0.142464	0.92769	1.1309	NaN	2	0.92769	0.884251	NaN	0.905971		151010000	1124000000	0	4.25003e+08	28.6629	0.395639	Prkce			-0.142464	4.25003e+08
-0.142087	NaN	1.1035	NaN	1	NaN	0.906208	NaN	0.906208		0	348960000	49643000	1.32868e+08	26.9854	0.70193	Fam50a			-0.142087	1.32868e+08
-0.142034	1.0731	1.2633	1.1709	3	1.0731	0.791578	0.854044	0.906241		384450000	1895000000	643140000	9.74197e+08	29.8596	0.396789	Cstf2			-0.142034	9.74197e+08
-0.141089	NaN	1.1335	1.0736	2	NaN	0.882223	0.931446	0.906834		18152000	316710000	86267000	1.40376e+08	27.0647	0.704046	Rrs1			-0.141089	1.40376e+08
-0.140814	1.0378	1.3729	1.0473	3	1.0378	0.728385	0.954836	0.907007		113450000	580760000	114700000	2.69637e+08	28.0064	0.460089	Pef1			-0.140814	2.69637e+08
-0.140515	1.0667	1.008	1.5087	3	1.0667	0.992063	0.662822	0.907195		66350000	317170000	168050000	1.83857e+08	27.454	0.460817	Erp29			-0.140515	1.83857e+08
-0.140135	0.96777	1.1049	1.1772	3	0.96777	0.905059	0.849473	0.907434		61039000	274600000	201160000	178933000	27.4148	0.461742	Schip1			-0.140135	178933000
-0.13985	1.1328	1.0156	1.6518	3	1.1328	0.98464	0.6054	0.907613		41669000	55662000	76849000	58060000	25.791	0.771411	Rabep1			-0.13985	58060000
-0.139777	0.50821	1.0245	0.80731	3	0.50821	0.976086	1.23868	0.907659		1291300000	4115700000	2698800000	2701933333	31.3313	0.339688	Tnr			-0.139777	2701933333
-0.139581	0.99033	1.0726	1.2489	3	0.99033	0.932314	0.800705	0.907783		206800000	446580000	190180000	2.81187e+08	28.067	0.463093	Rhob			-0.139581	2.81187e+08
-0.138339	0.87823	0.99112	1.1926	3	0.87823	1.00896	0.838504	0.908565		125100000	1198700000	163950000	4.95917e+08	28.8855	0.406767	Anp32a			-0.138339	4.95917e+08
-0.13803	0.74002	0.9242	1.1059	3	0.74002	1.08202	0.904241	0.908759		256540000	677230000	387680000	4.40483e+08	28.7145	0.407608	Nedd4l			-0.13803	4.40483e+08
-0.137369	1.5709	NaN	4.0412	2	1.5709	NaN	0.247451	0.909176		689400000	0	528440000	4.05947e+08	28.5967	0.409411	Krt42			-0.137369	4.05947e+08
-0.137353	1.0149	1.2446	NaN	2	1.0149	0.803471	NaN	0.909185		37346000	278340000	0	1.05229e+08	26.649	0.711987	Kpna1			-0.137353	1.05229e+08
-0.136487	NaN	1.18	1.0288	2	NaN	0.847458	0.972006	0.909732		18548000	283260000	48982000	116930000	26.8011	0.713835	Nfil3			-0.136487	116930000
-0.136477	1.067	1.4933	1.0075	3	1.067	0.669658	0.992556	0.909738		137230000	1136300000	209630000	4.94387e+08	28.8811	0.411851	Egr1			-0.136477	4.94387e+08
-0.135929	NaN	1.0988	NaN	1	NaN	0.910084	NaN	0.910084		22595000	353740000	34716000	137017000	27.0298	0.715025	Grin1			-0.135929	137017000
-0.13575	0.92468	1.4519	0.89513	3	0.92468	0.688753	1.11716	0.910196		81625000	153690000	180760000	1.38692e+08	27.0473	0.715405	Gpr158			-0.13575	1.38692e+08
-0.135603	0.86153	NaN	1.0427	2	0.86153	NaN	0.959049	0.910289		240030000	0	315180000	185070000	27.4635	0.472855	Hpcal1			-0.135603	185070000
-0.134983	0.90467	0.95619	1.2795	3	0.90467	1.04582	0.781555	0.910681		248340000	133160000	497550000	2.93017e+08	28.1264	0.474388	Nop16			-0.134983	2.93017e+08
-0.134747	NaN	1.0979	NaN	1	NaN	0.91083	NaN	0.91083		0	60779000	0	2.02597e+07	24.2721	0.779784	Kin			-0.134747	2.02597e+07
-0.134292	0.26183	0.64086	NaN	2	0.26183	1.5604	NaN	0.911117		154280000	252180000	0	1.35487e+08	27.0136	0.718519	Ppm1h			-0.134292	1.35487e+08
-0.134189	1.1845	1.0914	1.5803	3	1.1845	0.916254	0.632791	0.911182		88865000	1289000000	71375000	483080000	28.8477	0.41815	Flot1			-0.134189	483080000
-0.134163	0.83034	1.0149	1.0894	3	0.83034	0.985319	0.917937	0.911198		787660000	1969600000	960040000	1239100000	30.2066	0.357933	Aak1			-0.134163	1239100000
-0.134013	1.0853	1.5294	1.0053	3	1.0853	0.653851	0.994728	0.911293		425420000	148900000	355550000	3.09957e+08	28.2075	0.476788	Fam98b			-0.134013	3.09957e+08
-0.133993	0.8945	1.077	1.0978	3	0.8945	0.928505	0.910913	0.911306		3819400000	7795900000	6592600000	6069300000	32.4989	0.358496	Bsn			-0.133993	6069300000
-0.133799	0.92405	1.0641	1.1488	3	0.92405	0.939761	0.870474	0.911428		499320000	1542400000	304080000	7.81933e+08	29.5425	0.419229	Neurod2			-0.133799	7.81933e+08
-0.133591	0.9311	0.93703	1.358	3	0.9311	1.0672	0.736377	0.91156		521520000	504280000	1144300000	7.23367e+08	29.4302	0.419805	Timm10			-0.133591	7.23367e+08
-0.133581	0.48845	0.88475	0.89607	3	0.48845	1.13026	1.11598	0.911566		106310000	1767500000	449300000	774370000	29.5284	0.419832	Hsp90b1			-0.133581	774370000
-0.133432	NaN	1.0969	NaN	1	NaN	0.91166	NaN	0.91166		0	146320000	0	4.87733e+07	25.5396	0.781945	I830012O16Rik;Ifit3			-0.133432	4.87733e+07
-0.133359	0.7847	1.0621	0.99119	3	0.7847	0.941531	1.00889	0.911706		2400200000	1190900000	654500000	1415200000	30.3984	0.360596	Hagh			-0.133359	1415200000
-0.133299	0.93718	1.0485	1.1844	3	0.93718	0.953743	0.844309	0.911744		871540000	3208300000	312130000	1463990000	30.4473	0.360794	Mapre3			-0.133299	1463990000
-0.133098	0.85428	1.0315	NaN	2	0.85428	0.969462	NaN	0.911871		114680000	1634100000	0	5.82927e+08	29.1187	0.421172	2014-09-02			-0.133098	5.82927e+08
-0.133073	0.96237	1.1297	1.126	3	0.96237	0.885191	0.8881	0.911887		58835000	630840000	119660000	2.69778e+08	28.0072	0.479121	Fyttd1			-0.133073	2.69778e+08
-0.132809	1.4001	1.1888	2.0207	3	1.4001	0.841184	0.494878	0.912054		53070000	3135600000	119050000	1102573333	30.0382	0.362424	Cand1			-0.132809	1102573333
-0.132546	0.91222	NaN	NaN	1	0.91222	NaN	NaN	0.91222		115730000	0	28770000	4.81667e+07	25.5215	0.783402	Znf22			-0.132546	4.81667e+07
-0.132116	NaN	1.0959	NaN	1	NaN	0.912492	NaN	0.912492		13900000	158610000	0	5.75033e+07	25.7771	0.78411	Dhx15			-0.132116	5.75033e+07
-0.131458	NaN	1.0954	NaN	1	NaN	0.912909	NaN	0.912909		0	698470000	0	2.32823e+08	27.7947	0.483147	Bub3			-0.131458	2.32823e+08
-0.131194	NaN	1.0952	NaN	1	NaN	0.913075	NaN	0.913075		0	454340000	0	1.51447e+08	27.1742	0.72515	Copg			-0.131194	1.51447e+08
-0.131194	NaN	1.0952	NaN	1	NaN	0.913075	NaN	0.913075		10738000	189280000	0	6.66727e+07	25.9906	0.72515	Tmx3			-0.131194	6.66727e+07
-0.131046	0.86668	1.013	1.1291	3	0.86668	0.987167	0.885661	0.913169		157860000	495830000	434400000	3.62697e+08	28.4342	0.426895	Ccdc6			-0.131046	3.62697e+08
-0.13084	1.2946	0.92465	2.7487	3	1.2946	1.08149	0.363808	0.9133		87132000	2105100000	121120000	7.71117e+08	29.5224	0.427471	Atp2b3			-0.13084	7.71117e+08
-0.130773	0.65618	1.0678	0.87158	3	0.65618	0.936505	1.14734	0.913342		113940000	77610000	102630000	98060000	26.5472	0.726054	Syt3			-0.130773	98060000
-0.130738	0.82237	1.0954	0.99521	3	0.82237	0.912909	1.00481	0.913364		440700000	1727000000	162930000	7.76877e+08	29.5331	0.427755	Atp6v1d			-0.130738	7.76877e+08
-0.130667	NaN	1.0948	NaN	1	NaN	0.913409	NaN	0.913409		0	368830000	33884000	134238000	27.0002	0.72628	Trafd1			-0.130667	134238000
-0.130646	0.93239	NaN	1.118	2	0.93239	NaN	0.894454	0.913422		63346000	0	152720000	72022000	26.1019	0.726325	Pdlim1			-0.130646	72022000
-0.130319	0.71125	0.89605	NaN	2	0.71125	1.11601	NaN	0.91363		86037000	878990000	69557000	3.44861e+08	28.3614	0.485996	Mef2d			-0.130319	3.44861e+08
-0.130272	NaN	1.0945	NaN	1	NaN	0.913659	NaN	0.913659		0	444720000	0	148240000	27.1434	0.727128	Sec22b			-0.130272	148240000
-0.129842	0.89375	1.2781	0.93841	3	0.89375	0.782411	1.06563	0.913931		774990000	1732200000	698440000	1068543333	29.993	0.43027	Rap1b;Rap1a			-0.129842	1068543333
-0.129811	1.1018	0.97381	1.6309	3	1.1018	1.02689	0.613158	0.913951		55531000	545130000	39529000	2.13397e+08	27.669	0.487268	Glod4			-0.129811	2.13397e+08
-0.129765	0.44848	1.1411	0.70566	3	0.44848	0.876347	1.41711	0.91398		644590000	570370000	746030000	6.53663e+08	29.284	0.430487	Nsfl1c			-0.129765	6.53663e+08
-0.128953	NaN	1.0935	NaN	1	NaN	0.914495	NaN	0.914495		21266000	229020000	49818000	1.00035e+08	26.5759	0.72996	Ubqln4			-0.128953	1.00035e+08
-0.126789	0.63846	0.83803	NaN	2	0.63846	1.19328	NaN	0.915867		121890000	605750000	40637000	2.56092e+08	27.9321	0.494882	Lxn			-0.126789	2.56092e+08
-0.126709	NaN	NaN	1.0918	1	NaN	NaN	0.915919	0.915919		32158000	19347000	107170000	5.28917e+07	25.6565	0.793023	Atf2			-0.126709	5.28917e+07
-0.125949	0.94797	1.1896	1.041	3	0.94797	0.840619	0.960615	0.916401		1502700000	2484900000	2805000000	2264200000	31.0764	0.385713	Snrpa			-0.125949	2264200000
-0.125947	NaN	0.95297	1.2764	2	NaN	1.04935	0.783454	0.916402		6689100	158970000	24918000	63525700	25.9208	0.736428	Sall2			-0.125947	63525700
-0.125863	1.0171	1.1676	1.1418	3	1.0171	0.856458	0.87581	0.916456		2102100000	22485000000	2738100000	9108400000	33.0846	0.386011	Hnrnph1			-0.125863	9108400000
-0.125486	0.92182	1.168	1.0287	3	0.92182	0.856164	0.972101	0.916695		527210000	6113600000	888710000	2509840000	31.2249	0.387316	Prkar1a			-0.125486	2509840000
-0.124935	0.87456	1.0833	1.0488	3	0.87456	0.923105	0.953471	0.917045		582480000	4705800000	543010000	1943763333	30.8562	0.389231	Ube2n			-0.124935	1943763333
-0.124925	NaN	1.9097	0.76309	2	NaN	0.523643	1.31046	0.917052		0	283040000	183380000	1.55473e+08	27.2121	0.499611	Apoo			-0.124925	1.55473e+08
-0.124328	NaN	1.09	NaN	1	NaN	0.917431	NaN	0.917431		8213200	126380000	23224000	5.26057e+07	25.6487	0.796955	Gabbr1			-0.124328	5.26057e+07
-0.124199	1.077	1.196	1.1913	3	1.077	0.83612	0.839419	0.917513		136080000	567710000	146440000	283410000	28.0783	0.501458	Cdkl5			-0.124199	283410000
-0.123608	0.78556	1.1115	0.93596	3	0.78556	0.899685	1.06842	0.917889		118200000	1444200000	343500000	635300000	29.2429	0.448005	Ipo7			-0.123608	635300000
-0.123163	1.3966	1.5731	1.3846	3	1.3966	0.635687	0.72223	0.918173		48564000	115650000	57873000	74029000	26.1416	0.742436	Nck2			-0.123163	74029000
-0.122422	0.93468	1.1079	NaN	2	0.93468	0.902609	NaN	0.918644		87796000	3813600000	30718000	1310704667	30.2877	0.398035	Eif4a1;Eif4a2			-0.122422	1310704667
-0.121875	0.96746	1.1272	1.1082	3	0.96746	0.887154	0.902364	0.918993		79302000	399470000	213400000	230724000	27.7816	0.507399	Ppp1r2			-0.121875	230724000
-0.121413	NaN	1.0878	NaN	1	NaN	0.919287	NaN	0.919287		8556300	648390000	34153000	2.30366e+08	27.7794	0.508582	Slit1			-0.121413	2.30366e+08
-0.120956	NaN	0.89498	1.3854	2	NaN	1.11734	0.721813	0.919578		15770000	89775000	123520000	76355000	26.1862	0.74721	Pcm1			-0.120956	76355000
-0.120788	0.89932	1.2003	0.97408	3	0.89932	0.833125	1.02661	0.919685		33942000	146900000	20209000	67017000	25.998	0.747572	Smad3;Smad2;Smad9			-0.120788	67017000
-0.120434	0.90268	1.3235	0.90787	3	0.90268	0.755572	1.10148	0.919911		88316000000	92050000000	105140000000	95168666667	36.4698	0.405081	Mbp			-0.120434	95168666667
-0.119666	1.0918	1.1427	1.259	3	1.0918	0.87512	0.794281	0.9204		372670000	7425600000	179780000	2659350000	31.3084	0.407824	Ap2a2			-0.119666	2659350000
-0.11949	0.95908	0.91764	1.4031	3	0.95908	1.08975	0.712708	0.920513		506240000	2812900000	393130000	1237423333	30.2047	0.408457	Ctbp1			-0.11949	1237423333
-0.119233	0.83848	1.0196	1.0607	3	0.83848	0.980777	0.942774	0.920677		171650000	1475600000	64166000	570472000	29.0876	0.460696	Usp5			-0.119233	570472000
-0.119157	NaN	1.0861	NaN	1	NaN	0.920725	NaN	0.920725		0	122030000	0	4.06767e+07	25.2777	0.805515	Gde1			-0.119157	4.06767e+07
-0.118926	0.79961	1.0512	0.98842	3	0.79961	0.951294	1.01172	0.920873		210830000	844350000	174410000	4.09863e+08	28.6106	0.461596	Map7d2;Mtap7d2			-0.118926	4.09863e+08
-0.11836	NaN	1.0855	NaN	1	NaN	0.921234	NaN	0.921234		0	800590000	0	2.66863e+08	27.9915	0.516451	Rit2			-0.11836	2.66863e+08
-0.118344	NaN	0.94986	1.2663	2	NaN	1.05279	0.789702	0.921245		33593000	286220000	65238000	1.2835e+08	26.9355	0.752871	Cacybp			-0.118344	1.2835e+08
-0.118218	0.76616	0.99979	1.0024	3	0.76616	1.00021	0.997606	0.921325		220060000	1652900000	282240000	718400000	29.4202	0.463671	Zcchc18			-0.118218	718400000
-0.118148	0.88028	1.0848	1.0395	3	0.88028	0.921829	0.962001	0.92137		39162000	734930000	72774000	2.82289e+08	28.0726	0.517	Ctnna1			-0.118148	2.82289e+08
-0.117429	NaN	1.0848	NaN	1	NaN	0.921829	NaN	0.921829		0	63684000	0	21228000	24.3395	0.80838	Terf2ip			-0.117429	21228000
-0.11703	NaN	NaN	1.0845	1	NaN	NaN	0.922084	0.922084		0	0	18590000	6.19667e+06	22.5631	0.809042	Cxxc5			-0.11703	6.19667e+06
-0.116913	0.81736	0.97375	NaN	2	0.81736	1.02696	NaN	0.922159		36925000	700750000	6468500	2.48048e+08	27.886	0.520202	Chka			-0.116913	2.48048e+08
-0.116635	0.6957	1.2358	0.79232	3	0.6957	0.809192	1.26212	0.922336		29221000	350550000	43003000	1.40925e+08	27.0703	0.756582	Kifap3			-0.116635	1.40925e+08
-0.11642	0.95781	1.1199	1.0909	3	0.95781	0.892937	0.916674	0.922474		107030000	295130000	109130000	170430000	27.3446	0.521482	Snrnp70			-0.11642	170430000
-0.115965	NaN	1.0837	NaN	1	NaN	0.922765	NaN	0.922765		25144000	728190000	33901000	2.62412e+08	27.9673	0.522665	Vps35			-0.115965	2.62412e+08
-0.115791	1.002	1.162	1.1037	3	1.002	0.860585	0.906043	0.922876		876290000	6715100000	802950000	2798113333	31.3818	0.421833	Hspa4			-0.115791	2798113333
-0.115631	NaN	1.349	0.90525	2	NaN	0.74129	1.10467	0.922979		5665000	726130000	135800000	2.89198e+08	28.1075	0.523536	Maff			-0.115631	2.89198e+08
-0.115433	NaN	1.0833	NaN	1	NaN	0.923105	NaN	0.923105		0	411100000	0	1.37033e+08	27.03	0.759197	Uap1			-0.115433	1.37033e+08
-0.1153	NaN	1.0832	NaN	1	NaN	0.923191	NaN	0.923191		0	2254700000	0	7.51567e+08	29.4853	0.472276	Tceb2			-0.1153	7.51567e+08
-0.114595	0.91799	1.0494	1.1111	3	0.91799	0.952925	0.900009	0.923642		1443600000	4083300000	1669600000	2398833333	31.1597	0.426212	Dlg3			-0.114595	2398833333
-0.114548	0.87259	1.1587	0.96582	3	0.87259	0.863036	1.03539	0.923672		819210000	1554800000	970200000	1114736667	30.0541	0.426387	Sorbs2			-0.114548	1114736667
-0.113848	0.92412	NaN	NaN	1	0.92412	NaN	NaN	0.92412		106380000	52476000	26356000	6.17373e+07	25.8796	0.814327	Ethe1			-0.113848	6.17373e+07
-0.113572	0.87885	1.0312	NaN	2	0.87885	0.969744	NaN	0.924297		188620000	997030000	18483000	4.01378e+08	28.5804	0.477413	Eif3i			-0.113572	4.01378e+08
-0.113567	NaN	1.0819	NaN	1	NaN	0.9243	NaN	0.9243		0	1318500000	0	439500000	28.7113	0.477427	Copa			-0.113567	439500000
-0.1133	NaN	NaN	1.0817	1	NaN	NaN	0.924471	0.924471		0	0	16876000	5.62533e+06	22.4235	0.815237	Ncor1			-0.1133	5.62533e+06
-0.113136	0.88543	0.92479	1.2392	3	0.88543	1.08133	0.806972	0.924576		194380000	187630000	138770000	1.73593e+08	27.3711	0.530059	Mob4			-0.113136	1.73593e+08
-0.112974	0.99967	1.1769	NaN	2	0.99967	0.84969	NaN	0.92468		85988000	956280000	23896000	355388000	28.4048	0.479197	Txnrd1			-0.112974	355388000
-0.112958	1.079	1.0298	1.3812	3	1.079	0.971062	0.724008	0.92469		223730000	1134700000	75204000	477878000	28.8321	0.479245	Zfr			-0.112958	477878000
-0.112883	1.0589	NaN	1.2649	2	1.0589	NaN	0.790576	0.924738		126070000	152910000	43391000	107457000	26.6792	0.764751	Abi2			-0.112883	107457000
-0.112633	NaN	1.0812	NaN	1	NaN	0.924898	NaN	0.924898		0	351250000	0	1.17083e+08	26.803	0.765295	Eif4a3;Gm5576			-0.112633	1.17083e+08
-0.1121	NaN	1.0808	NaN	1	NaN	0.925241	NaN	0.925241		0	32019000	0	10673000	23.3475	0.817234	Nploc4			-0.1121	10673000
-0.111699	NaN	1.0805	NaN	1	NaN	0.925497	NaN	0.925497		0	51250000	0	1.70833e+07	24.0261	0.817901	Znfx1			-0.111699	1.70833e+07
-0.111625	0.84575	1.0134	1.0592	3	0.84575	0.986777	0.944109	0.925545		98517000	1113200000	137470000	449729000	28.7445	0.483238	Kiaa0513;6430548M08Rik			-0.111625	449729000
-0.111396	0.85673	1.0139	1.0706	3	0.85673	0.986291	0.934056	0.925692		466260000	3492800000	526760000	1495273333	30.4778	0.438057	Canx			-0.111396	1495273333
-0.111165	NaN	1.0801	NaN	1	NaN	0.92584	NaN	0.92584		0	540380000	0	1.80127e+08	27.4244	0.535239	Trim28			-0.111165	1.80127e+08
-0.111165	NaN	1.0801	NaN	1	NaN	0.92584	NaN	0.92584		5955400	99411000	8967000	3.81111e+07	25.1837	0.81879	Phax			-0.111165	3.81111e+07
-0.111056	0.92456	0.8959	1.3569	3	0.92456	1.1162	0.736974	0.92591		22673000	889740000	41807000	3.18073e+08	28.2448	0.535526	Rps2;Rps2-ps6;Gm6576;Gm8225;Rps2-ps5			-0.111056	3.18073e+08
-0.111021	1.043	1.2363	NaN	2	1.043	0.808865	NaN	0.925933		65058000	1027200000	34645000	3.75634e+08	28.4848	0.485052	Ythdf3			-0.111021	3.75634e+08
-0.110909	NaN	1.064	1.0963	2	NaN	0.93985	0.912159	0.926004		0	298700000	104600000	1.34433e+08	27.0023	0.769059	Spock3			-0.110909	1.34433e+08
-0.110096	NaN	NaN	1.0793	1	NaN	NaN	0.926526	0.926526		8166700	30720000	133530000	5.74722e+07	25.7764	0.820569	Chmp1a			-0.110096	5.74722e+07
-0.109843	1.1347	1.26	1.1741	3	1.1347	0.793651	0.851716	0.926689		43464000	102300000	90652000	7.88053e+07	26.2318	0.771389	Psme1			-0.109843	7.88053e+07
-0.109763	0.67936	1.0414	0.87672	3	0.67936	0.960246	1.14061	0.92674		322400000	2471900000	295490000	1029930000	29.9399	0.488843	Rab6a			-0.109763	1029930000
-0.109173	0.80069	1.0565	0.96698	3	0.80069	0.946522	1.03415	0.92712		1239700000	5608000000	1932900000	2926866667	31.4467	0.446399	St13			-0.109173	2926866667
-0.108983	1.0725	NaN	1.2788	2	1.0725	NaN	0.781983	0.927242		63159000	0	60886000	4.13483e+07	25.3013	0.822423	Mob1b;Mob1a			-0.108983	4.13483e+07
-0.108955	0.89531	1.1161	1.0096	3	0.89531	0.895977	0.990491	0.927259		247130000	539470000	294830000	3.60477e+08	28.4253	0.491287	Mcfd2			-0.108955	3.60477e+08
-0.108759	NaN	1.0783	NaN	1	NaN	0.927386	NaN	0.927386		0	72391000	0	2.41303e+07	24.5243	0.822797	Camk4			-0.108759	2.41303e+07
-0.108111	0.86956	1.0209	1.0703	3	0.86956	0.979528	0.934318	0.927802		3722000000	29513000000	2407800000	11880933333	33.4679	0.450411	Pgk1			-0.108111	11880933333
-0.10809	NaN	1.0778	NaN	1	NaN	0.927816	NaN	0.927816		24457000	1615400000	0	546619000	29.026	0.493912	Ociad1			-0.10809	546619000
-0.107282	0.92251	1.0604	1.0876	3	0.92251	0.94304	0.919456	0.928335		3602600000	13005000000	4740800000	7116133333	32.7284	0.453562	Spnb3			-0.107282	7116133333
-0.107097	0.93474	1.0844	NaN	2	0.93474	0.922169	NaN	0.928454		19271000	633830000	0	2.177e+08	27.6978	0.546013	Psmd1			-0.107097	2.177e+08
-0.10706	0.87978	1.3069	0.87682	3	0.87978	0.765169	1.14048	0.928478		149280000	285830000	268020000	2.34377e+08	27.8043	0.546111	Ybx1			-0.10706	2.34377e+08
-0.107018	NaN	1.077	NaN	1	NaN	0.928505	NaN	0.928505		0	1312200000	0	437400000	28.7044	0.497171	Abcf2			-0.107018	437400000
-0.106884	NaN	1.0769	NaN	1	NaN	0.928591	NaN	0.928591		418080000	286600000	540540000	4.15073e+08	28.6288	0.497579	Ndufv3			-0.106884	4.15073e+08
-0.106631	1.0426	1.0752	1.2291	3	1.0426	0.93006	0.813604	0.928754		195040000	349460000	686250000	410250000	28.6119	0.498351	Tpm1			-0.106631	410250000
-0.106613	0.79695	1.1751	0.87846	3	0.79695	0.850991	1.13836	0.928766		120090000	749540000	105940000	325190000	28.2767	0.5473	Kras			-0.106613	325190000
-0.106546	0.92256	1.1134	1.0355	3	0.92256	0.89815	0.965717	0.928809		423860000	1922800000	673500000	1006720000	29.907	0.49861	P4hb			-0.106546	1006720000
-0.106202	1.0598	0.996	1.3826	3	1.0598	1.00402	0.723275	0.92903		3048000000	56839000000	1798900000	20561966667	34.2593	0.457682	Cltc			-0.106202	20561966667
-0.10608	NaN	1.0763	NaN	1	NaN	0.929109	NaN	0.929109		0	112160000	0	3.73867e+07	25.156	0.827262	Tfrc			-0.10608	3.73867e+07
-0.10608	NaN	1.0763	NaN	1	NaN	0.929109	NaN	0.929109		0	145900000	30812000	58904000	25.8119	0.827262	Ythdf1			-0.10608	58904000
-0.105574	0.79232	0.78972	1.3704	3	0.79232	1.26627	0.729714	0.929435		657680000	2069500000	365290000	1030823333	29.9411	0.501583	Cyc1			-0.105574	1030823333
-0.105565	1.32	0.92178	2.6078	3	1.32	1.08486	0.383465	0.929441		101230000	782730000	36609000	3.06856e+08	28.193	0.550097	Gpd1l			-0.105565	3.06856e+08
-0.104999	0.8973	1.0746	1.04	3	0.8973	0.930579	0.961538	0.929806		3823900000	10966000000	6764600000	7184833333	32.7423	0.4623	Pacsin1			-0.104999	7184833333
-0.104743	0.92275	1.1737	0.98507	3	0.92275	0.852006	1.01516	0.929971		161810000	1094200000	388740000	548250000	29.0303	0.504132	Elavl4			-0.104743	548250000
-0.104605	NaN	1.0752	NaN	1	NaN	0.93006	NaN	0.93006		0	75428000	0	2.51427e+07	24.5836	0.829725	Ubxn7			-0.104605	2.51427e+07
-0.104457	0.95547	1.1178	1.0634	3	0.95547	0.894614	0.94038	0.930155		35908000	99220000	41755000	58961000	25.8133	0.829971	Cc2d1a			-0.104457	58961000
-0.104148	0.91543	1.1375	1.0035	3	0.91543	0.879121	0.996512	0.930354		4351400000	25396000000	12169000000	13972133333	33.7018	0.46558	Mtap1a;Map1a			-0.104148	13972133333
-0.103762	0.86267	1.0711	1.0045	3	0.86267	0.93362	0.99552	0.930603		125570000	521580000	478760000	3.75303e+08	28.4835	0.507148	Celf1			-0.103762	3.75303e+08
-0.102725	NaN	1.0738	NaN	1	NaN	0.931272	NaN	0.931272		0	171640000	0	5.72133e+07	25.7698	0.832864	Kpna3			-0.102725	5.72133e+07
-0.102614	1.245	1.5745	1.0942	3	1.245	0.635122	0.91391	0.931344		191870000	332220000	628900000	384330000	28.5178	0.51069	Vapb			-0.102614	384330000
-0.102141	0.90922	1.0503	1.0711	3	0.90922	0.952109	0.93362	0.93165		2425000000	7432500000	3881400000	4579633333	32.0926	0.473368	Dlg2			-0.102141	4579633333
-0.102114	NaN	1.3405	0.89498	2	NaN	0.74599	1.11734	0.931667		25125000	97783000	32819000	51909000	25.6295	0.833886	Rab11fip2			-0.102114	51909000
-0.101835	1.0082	1.1758	1.0674	3	1.0082	0.850485	0.936856	0.931847		3750900000	6112300000	5104400000	4989200000	32.2162	0.47456	Rplp2			-0.101835	4989200000
-0.101785	1.2731	1.5151	1.1594	3	1.2731	0.660022	0.862515	0.931879		122490000	1740800000	166420000	676570000	29.3337	0.513255	Ndufs8			-0.101785	676570000
-0.101781	NaN	1.0714	1.0748	2	NaN	0.933358	0.930406	0.931882		235930000	1516700000	438500000	7.30377e+08	29.4441	0.513268	Dynlrb1			-0.101781	7.30377e+08
-0.101598	0.8861	NaN	1.0226	2	0.8861	NaN	0.9779	0.932		102430000	41526000	85969000	7.66417e+07	26.1916	0.789473	Igsf5;Pcp4			-0.101598	7.66417e+07
-0.100877	0.99327	1.2447	0.99928	3	0.99327	0.803406	1.00072	0.932466		1042000000	5549200000	455520000	2348906667	31.1293	0.478307	Mat2a			-0.100877	2348906667
-0.100843	NaN	1.0724	NaN	1	NaN	0.932488	NaN	0.932488		0	105140000	0	3.50467e+07	25.0628	0.836011	Tgfbi			-0.100843	3.50467e+07
-0.100736	0.93034	1.0636	1.0786	3	0.93034	0.940203	0.927128	0.932557		127380000	337640000	51996000	1.72339e+08	27.3607	0.56307	Ssb			-0.100736	1.72339e+08
-0.100449	1.1444	1.3126	1.1211	3	1.1444	0.761847	0.891981	0.932743		215370000	331950000	373830000	307050000	28.1939	0.563847	Rimbp2			-0.100449	307050000
-0.0997596	0.9385	1.0354	1.117	3	0.9385	0.96581	0.895255	0.933188		737040000	7785700000	1612000000	3378246667	31.6536	0.4827	Ptk2b			-0.0997596	3378246667
-0.0990932	NaN	1.0711	NaN	1	NaN	0.93362	NaN	0.93362		11506000	428170000	0	1.46559e+08	27.1269	0.794992	Prkacb			-0.0990932	1.46559e+08
-0.0985645	0.8006	0.92149	1.0916	3	0.8006	1.0852	0.916087	0.933962		3192800000	6996900000	1139200000	3776300000	31.8143	0.487421	Ca2			-0.0985645	3776300000
-0.0985543	NaN	1.0707	NaN	1	NaN	0.933968	NaN	0.933968		10914000	350860000	15478000	1.25751e+08	26.906	0.79618	Dmd			-0.0985543	1.25751e+08
-0.0983818	0.94865	1.016	1.1503	3	0.94865	0.984252	0.869339	0.93408		426240000	1017400000	358870000	6.00837e+08	29.1624	0.523859	Cdc42			-0.0983818	6.00837e+08
-0.0976444	NaN	1.1295	1.0165	2	NaN	0.885347	0.983768	0.934558		0	734400000	221130000	318510000	28.2468	0.571454	Rnd3			-0.0976444	318510000
-0.097631	NaN	0.83848	1.4782	2	NaN	1.19263	0.676499	0.934566		6526400	92904000	144110000	8.11801e+07	26.2746	0.798217	Nid1			-0.097631	8.11801e+07
-0.0976108	NaN	1.07	NaN	1	NaN	0.934579	NaN	0.934579		68023000	181360000	0	8.31277e+07	26.3088	0.798262	Elmod1			-0.0976108	8.31277e+07
-0.0976108	NaN	1.07	NaN	1	NaN	0.934579	NaN	0.934579		0	287150000	0	9.57167e+07	26.5123	0.798262	Tceb1			-0.0976108	9.57167e+07
-0.0975012	NaN	1.0155	1.1305	2	NaN	0.984737	0.884564	0.934651		27474000	1690700000	255510000	6.57895e+08	29.2933	0.526621	Cbx3			-0.0975012	6.57895e+08
-0.0972062	NaN	1.0697	NaN	1	NaN	0.934842	NaN	0.934842		0	246280000	0	8.20933e+07	26.2908	0.799155	Ric8a			-0.0972062	8.20933e+07
-0.0962665	0.88073	1.0437	1.0336	3	0.88073	0.95813	0.967492	0.935451		1046400000	4184700000	1669100000	2300066667	31.099	0.496569	Napg			-0.0962665	2300066667
-0.0957219	NaN	1.0686	NaN	1	NaN	0.935804	NaN	0.935804		0	858860000	12077000	2.90312e+08	28.113	0.576696	Opa3			-0.0957219	2.90312e+08
-0.0956805	1.054	NaN	1.223	2	1.054	NaN	0.817662	0.935831		78555000	140260000	171550000	1.30122e+08	26.9553	0.802525	Pip5k1c			-0.0956805	1.30122e+08
-0.0947766	NaN	NaN	1.0679	1	NaN	NaN	0.936417	0.936417		0	0	52565000	1.75217e+07	24.0626	0.84617	Zbtb1			-0.0947766	1.75217e+07
-0.0943091	0.96861	1.1691	1.014	3	0.96861	0.855359	0.986193	0.936721		5253000000	7412600000	6180600000	6282066667	32.5486	0.504432	Gabarapl2			-0.0943091	6282066667
-0.0936954	NaN	1.0671	NaN	1	NaN	0.937119	NaN	0.937119		0	54812000	0	1.82707e+07	24.123	0.847983	Brd4			-0.0936954	1.82707e+07
-0.0936305	0.79509	0.84852	1.1935	3	0.79509	1.17852	0.837872	0.937161		72696000	528040000	129620000	243452000	27.8591	0.582425	Rbm4;Rbm4b			-0.0936305	243452000
-0.093425	NaN	1.0669	NaN	1	NaN	0.937295	NaN	0.937295		0	41243000	0	1.37477e+07	23.7127	0.848436	Cdc123			-0.093425	1.37477e+07
-0.0933196	1.1389	1.1554	1.2381	3	1.1389	0.865501	0.807689	0.937363		339640000	1459000000	302910000	7.00517e+08	29.3838	0.539837	Myl12b;Myl12a			-0.0933196	7.00517e+08
-0.0931545	NaN	1.0667	NaN	1	NaN	0.937471	NaN	0.937471		0	174010000	0	5.80033e+07	25.7896	0.84889	Gars			-0.0931545	5.80033e+07
-0.092884	NaN	1.0665	NaN	1	NaN	0.937647	NaN	0.937647		21091000	1201600000	14392000	412361000	28.6193	0.541223	Plek			-0.092884	412361000
-0.0923989	1.3412	1.1482	1.6618	3	1.3412	0.870928	0.601757	0.937962		39239000	283870000	61778000	1.28296e+08	26.9349	0.809787	Ranbp3			-0.0923989	1.28296e+08
-0.09224	1.03	1.1703	1.0756	3	1.03	0.854482	0.929714	0.938065		873530000	2303700000	1328600000	1501943333	30.4842	0.512815	Ncl			-0.09224	1501943333
-0.0921885	0.98015	1.152	1.0351	3	0.98015	0.868056	0.96609	0.938099		162640000	1691800000	519740000	7.91393e+08	29.5598	0.54344	Son			-0.0921885	7.91393e+08
-0.0920721	NaN	1.0659	NaN	1	NaN	0.938174	NaN	0.938174		26552000	61458000	28953000	3.89877e+07	25.2165	0.850707	Lrrc47			-0.0920721	3.89877e+07
-0.0918236	1.0558	1.2404	1.0493	3	1.0558	0.806192	0.953016	0.938336		684800000	2839000000	421190000	1314996667	30.2924	0.514511	Rac1;Rac2;Rac3			-0.0918236	1314996667
-0.0912841	0.88365	1.0901	0.98516	3	0.88365	0.917347	1.01506	0.938687		461020000	1968400000	546590000	9.92003e+08	29.8858	0.546329	Coro1a			-0.0912841	9.92003e+08
-0.0905115	0.93917	1.0066	1.13	3	0.93917	0.993443	0.884956	0.93919		107060000	1648100000	506760000	7.53973e+08	29.4899	0.548804	Mapk8ip3			-0.0905115	7.53973e+08
-0.0905055	0.96893	1.2127	0.97652	3	0.96893	0.824606	1.02405	0.939194		78540000	831930000	385120000	4.31863e+08	28.686	0.548823	Atn1			-0.0905055	4.31863e+08
-0.0903364	1.009	1.2226	1.0091	3	1.009	0.817929	0.990982	0.939304		2333200000	10945000000	4290400000	5856200000	32.4473	0.520591	Sfpq			-0.0903364	5856200000
-0.0902836	0.95964	1.0264	1.1311	3	0.95964	0.974279	0.884095	0.939338		249790000	264880000	249760000	254810000	27.9248	0.591647	Tbr1			-0.0902836	254810000
-0.089788	0.92435	1.0871	1.0259	3	0.92435	0.919879	0.974754	0.939661		4176800000	12527000000	8394100000	8365966667	32.9619	0.522842	Hpca			-0.089788	8365966667
-0.0894981	NaN	1.064	NaN	1	NaN	0.93985	NaN	0.93985		0	132030000	0	44010000	25.3913	0.85503	Etv3			-0.0894981	44010000
-0.0890251	1.015	1.0703	1.1479	3	1.015	0.934318	0.871156	0.940158		897430000	1978900000	1807900000	1561410000	30.5402	0.525982	Oxr1			-0.0890251	1561410000
-0.0889557	NaN	NaN	1.0636	1	NaN	NaN	0.940203	0.940203		0	39719000	185120000	7.49463e+07	26.1594	0.817424	Nup98			-0.0889557	7.49463e+07
-0.08882	NaN	1.0635	NaN	1	NaN	0.940291	NaN	0.940291		0	190350000	0	63450000	25.9191	0.817725	Rnase4			-0.08882	63450000
-0.0887914	0.78307	NaN	0.91112	2	0.78307	NaN	1.09755	0.94031		31944000	60758000	64002000	5.22347e+07	25.6385	0.856217	Ttc1			-0.0887914	5.22347e+07
-0.0881416	NaN	1.063	NaN	1	NaN	0.940734	NaN	0.940734		0	37287000	0	12429000	23.5672	0.85731	Atad3			-0.0881416	12429000
-0.0880829	0.4066	0.83277	0.82311	3	0.4066	1.20081	1.2149	0.940772		225600000	211220000	168760000	201860000	27.5888	0.597748	Tceal1			-0.0880829	201860000
-0.087937	0.81233	0.92156	1.0809	3	0.81233	1.08512	0.925155	0.940867		237790000	427790000	223590000	296390000	28.1429	0.598153	Ensa			-0.087937	296390000
-0.0871714	0.88929	NaN	1.0066	2	0.88929	NaN	0.993443	0.941367		162730000	278500000	160110000	2.00447e+08	27.5786	0.600283	Fam131b			-0.0871714	2.00447e+08
-0.087011	0.90845	1.0803	1.0098	3	0.90845	0.925669	0.990295	0.941471		1094800000	1795900000	884240000	1258313333	30.2288	0.534319	Kcnab2			-0.087011	1258313333
-0.0867145	1.4521	1.1345	2.0348	3	1.4521	0.881446	0.491449	0.941665		519040000	1960500000	661360000	1046966667	29.9636	0.561045	Abi1			-0.0867145	1046966667
-0.086512	NaN	1.0618	NaN	1	NaN	0.941797	NaN	0.941797		99365000	336600000	0	1.45322e+08	27.1147	0.822854	Rps26			-0.086512	1.45322e+08
-0.0863603	1.0335	1.0844	1.1494	3	1.0335	0.922169	0.870019	0.941896		282730000	215600000	407330000	3.01887e+08	28.1694	0.602543	Ppp1r11			-0.0863603	3.01887e+08
-0.0861506	0.98849	NaN	1.1166	2	0.98849	NaN	0.895576	0.942033		341780000	168580000	297660000	269340000	28.0049	0.603128	Marcksl1			-0.0861506	269340000
-0.0861044	NaN	1.0615	NaN	1	NaN	0.942063	NaN	0.942063		0	141220000	15700000	5.23067e+07	25.6405	0.860736	Atg9a			-0.0861044	5.23067e+07
-0.0858325	NaN	NaN	1.0613	1	NaN	NaN	0.942241	0.942241		0	0	114570000	38190000	25.1867	0.861193	Fam175b			-0.0858325	38190000
-0.0856504	1.0182	1.1389	1.0743	3	1.0182	0.87804	0.930839	0.94236		1577800000	4521500000	2843200000	2980833333	31.4731	0.539988	Rbmxl1			-0.0856504	2980833333
-0.0853455	0.89317	0.93027	1.1634	3	0.89317	1.07496	0.85955	0.942559		105870000	567320000	67744000	246978000	27.8798	0.605376	Rab3d			-0.0853455	246978000
-0.0846477	0.9258	1.0779	1.0251	3	0.9258	0.92773	0.975515	0.943015		192890000	4043900000	244200000	1493663333	30.4762	0.544185	Rangap1			-0.0846477	1493663333
-0.0846086	NaN	1.0604	NaN	1	NaN	0.94304	NaN	0.94304		0	157920000	0	52640000	25.6497	0.863253	Qrich1			-0.0846086	52640000
-0.08451	NaN	1.3167	0.88752	2	NaN	0.759475	1.12674	0.943105		48585000	166150000	86490000	1.00408e+08	26.5813	0.82731	Znf148			-0.08451	1.00408e+08
-0.0839049	0.93794	1.191	0.94973	3	0.93794	0.83963	1.05293	0.9435		115360000	657100000	313280000	3.61913e+08	28.4311	0.570187	Dkk3			-0.0839049	3.61913e+08
-0.0838395	1.0233	1.0292	1.1966	3	1.0233	0.971628	0.835701	0.943543		930810000	2723000000	1155200000	1603003333	30.5781	0.54758	Ptbp2			-0.0838395	1603003333
-0.0836832	1.0068	1.1175	1.0761	3	1.0068	0.894855	0.929282	0.943645		929910000	8147700000	2935300000	4004303333	31.8989	0.548238	Scg2			-0.0836832	4004303333
-0.0834335	0.98105	1.1843	0.99404	3	0.98105	0.844381	1.006	0.943809		133370000	4198800000	45176000	1459115333	30.4424	0.549289	Nars			-0.0834335	1459115333
-0.0833021	0.93433	1.0439	1.0645	3	0.93433	0.957946	0.939408	0.943895		3156700000	9790600000	5467200000	6138166667	32.5152	0.549843	Stx1b			-0.0833021	6138166667
-0.0832051	NaN	0.94294	1.2086	2	NaN	1.06051	0.827404	0.943958		0	791000000	118900000	303300000	28.1762	0.611371	Msn			-0.0832051	303300000
-0.0831107	0.94402	NaN	NaN	1	0.94402	NaN	NaN	0.94402		14053000	0	7099800	7.05093e+06	22.7494	0.865776	Ttyh3			-0.0831107	7.05093e+06
-0.0829924	1.0955	0.9686	1.4197	3	1.0955	1.03242	0.704374	0.944097		336360000	623140000	448980000	4.69493e+08	28.8065	0.573171	Caskin1			-0.0829924	4.69493e+08
-0.0829586	0.91388	1.028	1.0574	3	0.91388	0.972763	0.945716	0.94412		5725000000	21978000000	6623400000	11442133333	33.4136	0.551292	Cfl1			-0.0829586	11442133333
-0.082817	0.8354	0.94096	1.0701	3	0.8354	1.06274	0.934492	0.944212		826060000	10254000000	1767500000	4282520000	31.9958	0.55189	2014-09-07			-0.082817	4282520000
-0.0826758	0.8611	0.96394	1.0702	3	0.8611	1.03741	0.934405	0.944305		311420000	1257000000	994860000	8.54427e+08	29.6704	0.574208	Timm13			-0.0826758	8.54427e+08
-0.0825206	0.72317	0.89103	1.0124	3	0.72317	1.1223	0.987752	0.944406		1009500000	3920200000	1175700000	2035133333	30.9225	0.553142	Sv2b			-0.0825206	2035133333
-0.0821576	NaN	1.0586	NaN	1	NaN	0.944644	NaN	0.944644		11822000	462580000	0	158134000	27.2366	0.614314	Dars			-0.0821576	158134000
-0.0821576	NaN	1.0586	NaN	1	NaN	0.944644	NaN	0.944644		0	428790000	0	142930000	27.0907	0.832552	Eftud2			-0.0821576	142930000
-0.0819627	1.0934	1.1368	1.1611	3	1.0934	0.879662	0.861252	0.944771		181890000	2570800000	173560000	9.75417e+08	29.8614	0.576548	Pls3			-0.0819627	9.75417e+08
-0.0816123	NaN	1.0582	NaN	1	NaN	0.945001	NaN	0.945001		2887200	101790000	0	34892400	25.0564	0.8683	Anapc13			-0.0816123	34892400
-0.0809061	0.96933	1.0784	1.0641	3	0.96933	0.9273	0.939761	0.945464		438380000	3332300000	157440000	1309373333	30.2862	0.559989	Snx3			-0.0809061	1309373333
-0.0807941	NaN	1.0576	NaN	1	NaN	0.945537	NaN	0.945537		0	59382000	0	19794000	24.2386	0.869679	Ugdh			-0.0807941	19794000
-0.0806847	0.93213	1.1942	0.93693	3	0.93213	0.837381	1.06732	0.945609		6317400000	7090500000	6614000000	6673966667	32.6359	0.560931	Map6;Mtap6			-0.0806847	6673966667
-0.0805788	1.0121	0.8451	1.5585	3	1.0121	1.18329	0.641643	0.945678		745730000	10366000000	1525200000	4212310000	31.972	0.561382	Gdi2			-0.0805788	4212310000
-0.0805212	NaN	1.0574	NaN	1	NaN	0.945716	NaN	0.945716		0	171700000	0	5.72333e+07	25.7704	0.870139	Anxa1			-0.0805212	5.72333e+07
-0.0799459	0.47659	0.98091	0.74503	3	0.47659	1.01946	1.34223	0.946093		405820000	572900000	858890000	6.12537e+08	29.1902	0.583188	Nefh			-0.0799459	6.12537e+08
-0.0797897	1.1204	1.0336	1.3321	3	1.1204	0.967492	0.750694	0.946195		468360000	3296100000	342790000	1369083333	30.3506	0.564747	Gm10119;Rps3a;Gm9000			-0.0797897	1369083333
-0.0785697	NaN	0.9902	1.1311	2	NaN	1.0099	0.884095	0.946996		5594200	696920000	40445000	2.47653e+08	27.8837	0.624442	Astn1			-0.0785697	2.47653e+08
-0.0784967	1.0077	1.1833	1.0118	3	1.0077	0.845094	0.988338	0.947044		769910000	3469500000	1186300000	1808570000	30.7522	0.570281	Rbfox1			-0.0784967	1808570000
-0.0782656	NaN	1.1216	0.9972	2	NaN	0.891583	1.00281	0.947196		0	137880000	59556000	65812000	25.9718	0.841242	Magee1			-0.0782656	65812000
-0.0778673	1.0699	1.2121	NaN	2	1.0699	0.825014	NaN	0.947457		108370000	395000000	0	167790000	27.3221	0.626433	Sec13			-0.0778673	167790000
-0.0778459	0.79948	0.99356	0.96483	3	0.79948	1.00648	1.03645	0.947471		5248100000	41048000000	3806200000	16700766667	33.9592	0.573077	Stxbp1			-0.0778459	16700766667
-0.0775142	NaN	0.92968	1.2199	2	NaN	1.07564	0.819739	0.947689		3702800	382670000	47990000	144787600	27.1094	0.842922	Syne1			-0.0775142	144787600
-0.0773738	0.77405	0.97678	0.95646	3	0.77405	1.02377	1.04552	0.947781		1282400000	4709200000	1891300000	2627633333	31.2911	0.575109	Atp6v1g2			-0.0773738	2627633333
-0.0771609	0.79838	1.0379	0.9243	3	0.79838	0.963484	1.0819	0.947921		594510000	1007600000	990520000	864210000	29.6868	0.592416	Nptn			-0.0771609	864210000
-0.0765912	NaN	1.3743	0.85547	2	NaN	0.727643	1.16895	0.948296		112740000	542610000	369650000	3.41667e+08	28.348	0.630057	Gng12			-0.0765912	3.41667e+08
-0.0765009	NaN	1.174	0.95701	2	NaN	0.851789	1.04492	0.948355		15889000	58125000	88644000	5.42193e+07	25.6923	0.876922	Crim1			-0.0765009	5.42193e+07
-0.0762854	NaN	1.0543	NaN	1	NaN	0.948497	NaN	0.948497		0	66909000	0	22303000	24.4107	0.877285	Kiaa1467			-0.0762854	22303000
-0.0749231	1.0885	1.0608	1.224	3	1.0885	0.942685	0.816994	0.949393		106510000	504670000	180210000	2.63797e+08	27.9749	0.634809	Chmp5			-0.0749231	2.63797e+08
-0.0746837	1.0823	1.097	1.1699	3	1.0823	0.911577	0.854774	0.94955		557360000	1972600000	347820000	959260000	29.8373	0.600679	Ppa1			-0.0746837	959260000
-0.0740298	NaN	0.9882	1.1261	2	NaN	1.01194	0.888021	0.949981		11521000	539220000	90543000	2.13761e+08	27.6714	0.637359	Wdr47			-0.0740298	2.13761e+08
-0.0739573	NaN	1.0526	NaN	1	NaN	0.950029	NaN	0.950029		0	130880000	0	4.36267e+07	25.3787	0.881218	Spryd7;6330409N04Rik			-0.0739573	4.36267e+07
-0.073409	NaN	1.0522	NaN	1	NaN	0.95039	NaN	0.95039		7226200	117890000	0	41705400	25.3137	0.882144	Cyth1;Cyth2;Cyth3			-0.073409	41705400
-0.073287	0.95047	NaN	NaN	1	0.95047	NaN	NaN	0.95047		114650000	15853000	30405000	53636000	25.6767	0.88235	Znf512			-0.073287	53636000
-0.0728604	NaN	1.0518	NaN	1	NaN	0.950751	NaN	0.950751		22641000	195460000	0	7.27003e+07	26.1155	0.853342	Rragb;Rraga			-0.0728604	7.27003e+07
-0.0722518	1.0223	1.1984	1.0033	3	1.0223	0.834446	0.996711	0.951152		501600000	3421000000	622590000	1515063333	30.4967	0.597371	Mbnl2			-0.0722518	1515063333
-0.0721744	NaN	1.0513	NaN	1	NaN	0.951203	NaN	0.951203		0	227670000	0	75890000	26.1774	0.85488	2810422J05Rik;Uba52;Ubb;Ubc;Gm7866;Gm5239			-0.0721744	75890000
-0.0721499	1.0046	1.0861	1.0772	3	1.0046	0.920725	0.928333	0.951219		1982300000	13406000000	2158500000	5848933333	32.4455	0.597818	Vcp			-0.0721499	5848933333
-0.0717533	1.0484	1.1743	1.0477	3	1.0484	0.851571	0.954472	0.951481		210920000	2724200000	568660000	1167926667	30.1213	0.599559	Ik			-0.0717533	1167926667
-0.0716254	NaN	1.0509	NaN	1	NaN	0.951565	NaN	0.951565		227010000	1347000000	151210000	5.75073e+08	29.0992	0.610953	Dnm2			-0.0716254	5.75073e+08
-0.0716254	NaN	1.0509	NaN	1	NaN	0.951565	NaN	0.951565		81591000	383420000	173430000	2.12814e+08	27.665	0.644246	Npy			-0.0716254	2.12814e+08
-0.0714935	1.1945	1.259	1.1545	3	1.1945	0.794281	0.866176	0.951652		197750000	3781600000	159090000	1379480000	30.3615	0.6007	Ap2m1			-0.0714935	1379480000
-0.0705584	0.73077	0.95747	0.92454	3	0.73077	1.04442	1.08162	0.952269		220710000	701360000	364510000	428860000	28.6759	0.614555	Cadm2			-0.0705584	428860000
-0.0703856	1.1334	1.2964	NaN	2	1.1334	0.771367	NaN	0.952384		272810000	663670000	0	312160000	28.2177	0.647809	Akr1b1;Akr1b3			-0.0703856	312160000
-0.0703393	0.9913	1.0264	1.1215	3	0.9913	0.974279	0.891663	0.952414		1253000000	1265100000	1483800000	1333966667	30.3131	0.605783	Efhd2			-0.0703393	1333966667
-0.0699602	0.73954	1.1773	0.78799	3	0.73954	0.849401	1.26905	0.952664		1405000000	999030000	1110800000	1171610000	30.1258	0.607457	Ppib			-0.0699602	1171610000
-0.0699524	0.93424	1.0216	1.0583	3	0.93424	0.978857	0.944912	0.952669		7131700000	52835000000	5770400000	21912366667	34.351	0.607491	Nsf			-0.0699524	21912366667
-0.069806	1.0084	1.0571	1.1063	3	1.0084	0.945984	0.903914	0.952766		422100000	5928200000	1408200000	2586166667	31.2682	0.608138	Sf3b1			-0.069806	2586166667
-0.0695228	1.0066	1.1044	1.0562	3	1.0066	0.905469	0.94679	0.952953		897400000	3718500000	1723600000	2113166667	30.9768	0.60939	Serbp1			-0.0695228	2113166667
-0.0694947	0.71503	1.0112	0.86583	3	0.71503	0.988924	1.15496	0.952972		149820000	674080000	290290000	3.71397e+08	28.4684	0.618156	Sumo3			-0.0694947	3.71397e+08
-0.0682941	1.1187	1.2677	NaN	2	1.1187	0.78883	NaN	0.953765		41771000	621700000	27625000	2.30365e+08	27.7793	0.653838	Snrpd2;Gm5449			-0.0682941	2.30365e+08
-0.0679202	0.91359	0.91295	1.1722	3	0.91359	1.09535	0.853097	0.954012		1380500000	2764100000	621090000	1588563333	30.5651	0.616498	Pcmt1			-0.0679202	1588563333
-0.067725	0.67545	0.81114	NaN	2	0.67545	1.23283	NaN	0.954141		36347000	1519500000	3661900	519836300	28.9535	0.624167	Pfkl			-0.067725	519836300
-0.0675003	1.0869	1.064	1.196	3	1.0869	0.93985	0.83612	0.95429		469180000	952530000	546460000	6.56057e+08	29.2892	0.624932	Fabp3			-0.0675003	6.56057e+08
-0.0669807	0.93714	1.0522	1.0242	3	0.93714	0.95039	0.976372	0.954634		337980000	1778400000	380630000	8.32337e+08	29.6326	0.626702	Khdrbs3			-0.0669807	8.32337e+08
-0.0668645	0.76781	0.96012	0.94806	3	0.76781	1.04154	1.05479	0.954711		44960000	338700000	19944000	1.34535e+08	27.0034	0.866804	Ppp1r13b			-0.0668645	1.34535e+08
-0.0668382	0.93169	0.98023	1.0961	3	0.93169	1.02017	0.912326	0.954728		7191600000	19519000000	11029000000	12579866667	33.5504	0.621318	Snca			-0.0668382	12579866667
-0.0664564	1.0023	1.0711	1.0764	3	1.0023	0.93362	0.929023	0.954981		1497300000	6901000000	1147600000	3181966667	31.5673	0.623022	Ndufa4			-0.0664564	3181966667
-0.0662193	1.1041	1.175	1.0986	3	1.1041	0.851064	0.910249	0.955138		306550000	2621000000	462250000	1129933333	30.0736	0.624082	Npm1;Gm5611			-0.0662193	1129933333
-0.0662069	0.81569	0.84619	1.1521	3	0.81569	1.18177	0.86798	0.955146		67112000	1524200000	72384000	5.54565e+08	29.0468	0.629343	Clip3			-0.0662069	5.54565e+08
-0.0662008	0.95998	0.93966	1.1887	3	0.95998	1.06421	0.841255	0.95515		1150700000	4094500000	2375300000	2540166667	31.2423	0.624164	Srcin1			-0.0662008	2540166667
-0.0661954	1.1034	1.2393	NaN	2	1.1034	0.806907	NaN	0.955154		45037000	715240000	15114000	2.58464e+08	27.9454	0.659911	Fbl			-0.0661954	2.58464e+08
-0.0657852	0.3653	0.8841	0.72999	3	0.3653	1.13109	1.36988	0.955425		51485000	730880000	222460000	3.34942e+08	28.3193	0.6611	Rpl5			-0.0657852	3.34942e+08
-0.0656383	0.85959	1.2445	0.83095	3	0.85959	0.803536	1.20344	0.955523		367420000	424030000	214980000	3.35477e+08	28.3216	0.661526	Rps14			-0.0656383	3.35477e+08
-0.0655463	NaN	1.3701	0.84653	2	NaN	0.729874	1.18129	0.955583		0	589230000	553670000	3.80967e+08	28.5051	0.631601	Stmn4			-0.0655463	3.80967e+08
-0.0653543	0.84246	0.96981	1.0065	3	0.84246	1.03113	0.993542	0.955711		6239200000	12251000000	7882000000	8790733333	33.0333	0.627954	Atp1b1			-0.0653543	8790733333
-0.0651786	1.1074	1.2003	1.0788	3	1.1074	0.833125	0.926956	0.955827		199750000	1485200000	117880000	6.00943e+08	29.1627	0.632859	C1ql3			-0.0651786	6.00943e+08
-0.0651587	NaN	1.0462	NaN	1	NaN	0.95584	NaN	0.95584		38203000	1330800000	0	4.56334e+08	28.7655	0.632928	Impact			-0.0651587	4.56334e+08
-0.0649647	0.94922	1.0823	1.0053	3	0.94922	0.923958	0.994728	0.955969		40978000	1609600000	186740000	6.12439e+08	29.19	0.633592	Apbb1			-0.0649647	6.12439e+08
-0.0648829	NaN	NaN	1.046	1	NaN	NaN	0.956023	0.956023		18632000	0	110470000	43034000	25.359	0.896571	Eif3g			-0.0648829	43034000
-0.0646782	NaN	1.1275	0.97523	2	NaN	0.886918	1.0254	0.956159		13809000	74642000	182510000	9.03203e+07	26.4285	0.871723	Serpine1			-0.0646782	9.03203e+07
-0.0644066	1.1461	1.3045	NaN	2	1.1461	0.766577	NaN	0.956339		22708000	281600000	0	101436000	26.596	0.872334	Wdr77			-0.0644066	101436000
-0.0641931	NaN	1.0455	NaN	1	NaN	0.95648	NaN	0.95648		56974000	1341700000	0	4.66225e+08	28.7965	0.636238	Dusp3			-0.0641931	4.66225e+08
-0.0639171	NaN	NaN	1.0453	1	NaN	NaN	0.956663	0.956663		0	0	175600000	5.85333e+07	25.8028	0.898208	Lamb2			-0.0639171	5.85333e+07
-0.063779	NaN	1.0452	NaN	1	NaN	0.956755	NaN	0.956755		0	197590000	0	6.58633e+07	25.973	0.873747	Pnrc1			-0.063779	6.58633e+07
-0.0635984	0.79924	1.0835	0.87074	3	0.79924	0.922935	1.14845	0.956874		6083100000	4422000000	4977300000	5160800000	32.2649	0.635845	Hpcal4			-0.0635984	5160800000
-0.0629506	NaN	NaN	1.0446	1	NaN	NaN	0.957304	0.957304		14867000	31140000	51871000	32626000	24.9595	0.899846	Sobp			-0.0629506	32626000
-0.0627817	0.99535	1.1477	0.99444	3	0.99535	0.871308	1.00559	0.957416		472960000	1470500000	254780000	7.32747e+08	29.4487	0.641089	Btf3			-0.0627817	7.32747e+08
-0.0623307	0.88418	0.94047	1.0803	3	0.88418	1.0633	0.925669	0.957716		408460000	4159100000	1183300000	1916953333	30.8362	0.641568	Synj1			-0.0623307	1916953333
-0.0622289	0.84836	0.7758	1.3587	3	0.84836	1.28899	0.735998	0.957783		252440000	2207700000	305560000	921900000	29.78	0.642993	Rab3a			-0.0622289	921900000
-0.0621773	1.0246	1.089	1.0746	3	1.0246	0.918274	0.930579	0.957817		172040000	682440000	465500000	4.39993e+08	28.7129	0.643171	Morf4l2			-0.0621773	4.39993e+08
-0.0617139	1.0214	0.99029	1.186	3	1.0214	1.00981	0.84317	0.958125		263210000	2807200000	602140000	1224183333	30.1892	0.64436	Bag6			-0.0617139	1224183333
-0.0615853	1.0542	1.0954	1.1019	3	1.0542	0.912909	0.907523	0.958211		664770000	3158200000	471970000	1431646667	30.415	0.644943	Sdcbp			-0.0615853	1431646667
-0.0615619	1.427	NaN	2.0431	2	1.427	NaN	0.489452	0.958226		61966000	133290000	57970000	8.44087e+07	26.3309	0.878742	Rbm8a			-0.0615619	8.44087e+07
-0.0614581	NaN	0.97402	1.1237	2	NaN	1.02667	0.889917	0.958295		0	392750000	82970000	1.58573e+08	27.2406	0.6737	Sphkap			-0.0614581	1.58573e+08
-0.0614336	0.66327	NaN	0.79786	2	0.66327	NaN	1.25335	0.958311		72484000	0	29554000	3.40127e+07	25.0196	0.902418	Cald1			-0.0614336	3.40127e+07
-0.0609842	0.87436	1.2225	0.84497	3	0.87436	0.817996	1.18347	0.95861		696050000	3727200000	1438500000	1953916667	30.8637	0.647671	Prrc2b			-0.0609842	1953916667
-0.0609379	0.92443	1.0072	NaN	2	0.92443	0.992851	NaN	0.958641		20526000	508760000	7438900	178908300	27.4146	0.675221	Arcn1			-0.0609379	178908300
-0.0607566	0.92919	1.2112	0.89169	3	0.92919	0.825627	1.12147	0.958761		114480000	267980000	193150000	191870000	27.5156	0.675751	Arid1b			-0.0607566	191870000
-0.0606358	0.82521	1.0785	0.8896	3	0.82521	0.927214	1.1241	0.958842		108420000	842640000	172900000	3.74653e+08	28.481	0.648494	Cnbp			-0.0606358	3.74653e+08
-0.0606008	NaN	NaN	1.0429	1	NaN	NaN	0.958865	0.958865		203050000	12254000	25928000	8.04107e+07	26.2609	0.880909	Ptms			-0.0606008	8.04107e+07
-0.0604541	0.46514	1.2241	0.62703	3	0.46514	0.816927	1.59482	0.958962		230870000	585140000	249210000	3.55073e+08	28.4035	0.676637	Slc6a17			-0.0604541	3.55073e+08
-0.0603716	1.2071	1.4066	NaN	2	1.2071	0.710934	NaN	0.959017		39755000	273850000	19260000	110955000	26.7254	0.881426	Ppp2r5e			-0.0603716	110955000
-0.0602697	1.0225	1.0253	1.1371	3	1.0225	0.975324	0.87943	0.959085		2543400000	7901200000	3404000000	4616200000	32.1041	0.650918	Lasp1			-0.0602697	4616200000
-0.0601858	NaN	1.0426	NaN	1	NaN	0.959141	NaN	0.959141		0	292650000	0	97550000	26.5396	0.881845	Chd4			-0.0601858	97550000
-0.0601074	0.91607	NaN	0.99769	2	0.91607	NaN	1.00232	0.959193		43462000	125440000	149010000	1.05971e+08	26.6591	0.882022	Notch1			-0.0601074	1.05971e+08
-0.0599435	0.80162	0.90318	1.0319	3	0.80162	1.1072	0.969086	0.959302		346150000	3222000000	255670000	1274606667	30.2474	0.652403	Hspa12a			-0.0599435	1274606667
-0.0598377	1.0261	1.0926	1.0675	3	1.0261	0.915248	0.936768	0.959372		549970000	2411600000	416670000	1126080000	30.0687	0.652885	Smap2			-0.0598377	1126080000
-0.0598349	1.3965	NaN	1.9148	2	1.3965	NaN	0.522248	0.959374		49669000	0	47731000	3.24667e+07	24.9525	0.905129	Isca1			-0.0598349	3.24667e+07
-0.0596186	0.86041	0.62276	2.4249	3	0.86041	1.60576	0.412388	0.959518		580450000	668950000	123090000	4.57497e+08	28.7692	0.652016	Prrt1			-0.0596186	4.57497e+08
-0.0594937	NaN	1.0421	NaN	1	NaN	0.959601	NaN	0.959601		5881800	152700000	0	52860600	25.6557	0.905708	Cyb5r3			-0.0594937	52860600
-0.0593401	0.98203	1.2272	0.92403	3	0.98203	0.814863	1.08222	0.959703		94278000	542390000	262790000	2.99819e+08	28.1595	0.679901	Snph			-0.0593401	2.99819e+08
-0.059189	0.8596	NaN	0.94339	2	0.8596	NaN	1.06001	0.959804		27264000	11099000	25015000	21126000	24.3325	0.906225	Pddc1			-0.059189	21126000
-0.059047	1.1885	1.1246	1.2469	3	1.1885	0.889205	0.801989	0.959898		85460000	1445500000	161680000	5.64213e+08	29.0717	0.653999	Pacsin2			-0.059047	5.64213e+08
-0.0589346	0.9548	0.99978	1.0812	3	0.9548	1.00022	0.924898	0.959973		661310000	3039800000	1237700000	1646270000	30.6166	0.657005	Dnajc6			-0.0589346	1646270000
-0.0588014	NaN	1.0416	NaN	1	NaN	0.960061	NaN	0.960061		0	211890000	0	70630000	26.0738	0.884969	Tnpo2			-0.0588014	70630000
-0.0586683	0.96015	NaN	NaN	1	0.96015	NaN	NaN	0.96015		187990000	59561000	47352000	98301000	26.5507	0.885269	Brsk2			-0.0586683	98301000
-0.0584767	1.0642	1.1682	1.041	3	1.0642	0.856018	0.960615	0.960278		321660000	490150000	649010000	486940000	28.8592	0.65598	B2m			-0.0584767	486940000
-0.057714	0.95717	0.96749	1.1216	3	0.95717	1.0336	0.891583	0.960785		667340000	524830000	831140000	6.74437e+08	29.3291	0.658632	Ablim1			-0.057714	6.74437e+08
-0.0574975	1.098	1.2138	NaN	2	1.098	0.823859	NaN	0.960929		42852000	566580000	9988100	2.06473e+08	27.6214	0.685313	Gmps			-0.0574975	2.06473e+08
-0.0563189	1.0084	0.95479	1.2057	3	1.0084	1.04735	0.829394	0.961715		822160000	18375000000	670330000	6622496667	32.6247	0.668995	Atp6v1a			-0.0563189	6622496667
-0.0560145	1.017	0.99314	1.1603	3	1.017	1.00691	0.861846	0.961918		1284400000	1294700000	3972200000	2183766667	31.0242	0.670396	Dpp6			-0.0560145	2183766667
-0.0559867	0.90017	1.1716	0.88331	3	0.90017	0.853534	1.1321	0.961936		419220000	1380800000	763480000	854500000	29.6705	0.664656	Nova2			-0.0559867	854500000
-0.0558447	0.9553	0.99746	1.0773	3	0.9553	1.00255	0.928247	0.962031		1114300000	11231000000	1121700000	4489000000	32.0637	0.671178	Ywhah			-0.0558447	4489000000
-0.0552295	1.0542	0.99499	1.2076	3	1.0542	1.00503	0.828089	0.962441		1246700000	2963300000	559870000	1589956667	30.5663	0.674014	Sumo2			-0.0552295	1589956667
-0.0550174	0.81019	0.99729	0.93037	3	0.81019	1.00272	1.07484	0.962583		1688000000	11568000000	1533700000	4929900000	32.1989	0.674993	Atp6v1b2			-0.0550174	4929900000
-0.0547328	0.87659	1.0868	0.91609	3	0.87659	0.920133	1.0916	0.962773		86583000	1206800000	46747000	446710000	28.7348	0.669042	Celf3			-0.0547328	446710000
-0.0544158	0.97126	1.0547	1.0314	3	0.97126	0.948137	0.969556	0.962984		287630000	931840000	433560000	551010000	29.0375	0.670153	Erh			-0.0544158	551010000
-0.0542304	0.79821	NaN	0.88652	2	0.79821	NaN	1.12801	0.963108		37021000	133850000	31083000	67318000	26.0045	0.895294	Tns1			-0.0542304	67318000
-0.0537728	0.97689	1.1222	0.97824	3	0.97689	0.891107	1.02224	0.963414		402510000	2337600000	580250000	1106786667	30.0437	0.680748	Rrp1			-0.0537728	1106786667
-0.0536917	1.0052	1.0463	1.0759	3	1.0052	0.955749	0.929454	0.963468		797860000	1119300000	544910000	820690000	29.6123	0.672692	Cox6a1			-0.0536917	820690000
-0.0534855	0.97416	1.0634	1.0243	3	0.97416	0.94038	0.976276	0.963606		513370000	5467200000	1551400000	2510656667	31.2254	0.682079	Elavl1			-0.0534855	2510656667
-0.0533805	0.93881	1.0958	0.96187	3	0.93881	0.912575	1.03964	0.963676		877490000	10443000000	654620000	3991703333	31.8944	0.682566	Ncdn			-0.0533805	3991703333
-0.0528084	1.4	1.151	1.6042	3	1.4	0.86881	0.623364	0.964058		50105000	488640000	153030000	2.30592e+08	27.7808	0.69916	Snw1			-0.0528084	2.30592e+08
-0.0526885	0.88013	1.2267	0.83536	3	0.88013	0.815195	1.19709	0.964138		326880000	527720000	657250000	503950000	28.9087	0.676217	Sgip1			-0.0526885	503950000
-0.0523859	0.76322	0.85803	NaN	2	0.76322	1.16546	NaN	0.96434		96648000	637000000	7367700	2.47005e+08	27.88	0.700412	2014-09-09			-0.0523859	2.47005e+08
-0.0522529	0.90929	1.0617	0.95959	3	0.90929	0.941886	1.04211	0.964429		305170000	3220800000	227200000	1251056667	30.2205	0.687802	Txn			-0.0522529	1251056667
-0.0521495	0.92895	1.0008	1.0359	3	0.92895	0.999201	0.965344	0.964498		466100000	5081800000	409800000	1985900000	30.8871	0.688283	Yars			-0.0521495	1985900000
-0.051938	0.96201	1.1008	0.97706	3	0.96201	0.90843	1.02348	0.96464		2954800000	14689000000	2295500000	6646433333	32.6299	0.689266	Pdia3			-0.051938	6646433333
-0.0516979	0.9718	1.1209	0.97044	3	0.9718	0.89214	1.03046	0.9648		85981000	196260000	99400000	1.27214e+08	26.9227	0.901022	Nr1d2			-0.0516979	1.27214e+08
-0.051375	NaN	0.88458	1.2507	2	NaN	1.13048	0.799552	0.965016		0	313230000	35483000	1.16238e+08	26.7925	0.901753	Sipa1l1			-0.051375	1.16238e+08
-0.0510797	0.80134	1.0123	0.90379	3	0.80134	0.98785	1.10645	0.965214		468910000	2800800000	1138900000	1469536667	30.4527	0.693265	Prrc2c			-0.0510797	1469536667
-0.051074	0.88986	1.0165	0.97845	3	0.88986	0.983768	1.02202	0.965217		1616900000	14798000000	2759900000	6391600000	32.5735	0.693291	Hspa9			-0.051074	6391600000
-0.0510111	1.4613	2.1312	NaN	2	1.4613	0.469219	NaN	0.96526		35589000	632880000	9654000	226041000	27.752	0.704494	Pgm2;Pgm1			-0.0510111	226041000
-0.0508847	NaN	1.0359	NaN	1	NaN	0.965344	NaN	0.965344		0	76506000	0	25502000	24.6041	0.92033	Mkln1			-0.0508847	25502000
-0.0508004	NaN	1.422	0.81462	2	NaN	0.703235	1.22757	0.965401		82710000	1334700000	359350000	5.92253e+08	29.1416	0.682871	Pcdhgc5			-0.0508004	5.92253e+08
-0.050787	1.0406	1.1275	1.0323	3	1.0406	0.886918	0.968711	0.96541		3692300000	7143500000	5588900000	5474900000	32.3502	0.69463	Lrpap1			-0.050787	5474900000
-0.0506062	NaN	NaN	1.0357	1	NaN	NaN	0.965531	0.965531		38447000	69362000	81813000	6.32073e+07	25.9136	0.903493	Akap11			-0.0506062	6.32073e+07
-0.0501882	NaN	1.0354	NaN	1	NaN	0.96581	NaN	0.96581		0	362050000	0	1.20683e+08	26.8467	0.904439	Dhx38			-0.0501882	1.20683e+08
-0.0496571	1.1063	0.88949	1.4971	3	1.1063	1.12424	0.667958	0.966166		158150000	1595200000	221640000	658330000	29.2942	0.686911	Atp6v0a1			-0.0496571	658330000
-0.0494914	NaN	1.0349	NaN	1	NaN	0.966277	NaN	0.966277		5380200	163030000	0	5.61367e+07	25.7424	0.922699	Txndc9			-0.0494914	5.61367e+07
-0.0493994	1.0583	0.9131	1.3413	3	1.0583	1.09517	0.745545	0.966339		3649500000	11103000000	1355000000	5369166667	32.3221	0.701117	Gpi;Gm1840			-0.0493994	5369166667
-0.0492968	0.97523	1.0028	1.079	3	0.97523	0.997208	0.926784	0.966407		431080000	1626200000	485540000	8.47607e+08	29.6588	0.688187	Skp1			-0.0492968	8.47607e+08
-0.0492605	1.1255	0.99324	1.3038	3	1.1255	1.00681	0.766989	0.966432		236860000	1696600000	841030000	924830000	29.7846	0.688315	Plec			-0.0492605	924830000
-0.0492125	NaN	1.0347	NaN	1	NaN	0.966464	NaN	0.966464		0	318880000	0	1.06293e+08	26.6635	0.906648	Epm2aip1			-0.0492125	1.06293e+08
-0.049212	0.65862	1.077	0.76204	3	0.65862	0.928505	1.31227	0.966464		215610000	987760000	47315000	416895000	28.6351	0.688487	Ola1			-0.049212	416895000
-0.0487376	0.96634	1.0669	1.0033	3	0.96634	0.937295	0.996711	0.966782		512360000	2009900000	927650000	1149970000	30.0989	0.704219	Pak1			-0.0487376	1149970000
-0.0486547	NaN	1.0343	NaN	1	NaN	0.966838	NaN	0.966838		0	214430000	0	7.14767e+07	26.091	0.907912	Ptgs2			-0.0486547	7.14767e+07
-0.0485152	NaN	1.0342	NaN	1	NaN	0.966931	NaN	0.966931		0	201940000	0	6.73133e+07	26.0044	0.908228	Ncoa4			-0.0485152	6.73133e+07
-0.0482113	0.76284	0.93059	0.93987	3	0.76284	1.07459	1.06398	0.967135		729560000	3355800000	1518000000	1867786667	30.7987	0.706688	Cplx1			-0.0482113	1867786667
-0.0479571	NaN	1.0338	NaN	1	NaN	0.967305	NaN	0.967305		0	478920000	14014000	1.64311e+08	27.2919	0.713591	Htatsf1			-0.0479571	1.64311e+08
-0.0476619	1.1454	1.2728	1.0294	3	1.1454	0.785669	0.97144	0.967503		174150000	187840000	197390000	186460000	27.4743	0.714473	Vcan			-0.0476619	186460000
-0.0476513	0.99922	1.0993	1.0064	3	0.99922	0.90967	0.993641	0.96751		129930000	3731400000	199730000	1353686667	30.3342	0.70932	Rbbp4			-0.0476513	1353686667
-0.0473988	NaN	1.0334	NaN	1	NaN	0.96768	NaN	0.96768		111170000	287660000	126320000	175050000	27.3832	0.715259	Rnf17			-0.0473988	175050000
-0.0471196	NaN	1.0332	NaN	1	NaN	0.967867	NaN	0.967867		0	236370000	7843400	8.14045e+07	26.2786	0.91139	Ube4b			-0.0471196	8.14045e+07
-0.0470107	1.0462	NaN	1.124	2	1.0462	NaN	0.88968	0.96794		160640000	68381000	72377000	100466000	26.5821	0.911637	Sdf2			-0.0470107	100466000
-0.0467299	0.89611	0.91807	1.0881	3	0.89611	1.08924	0.919033	0.968128		585200000	798310000	558310000	6.47273e+08	29.2698	0.697298	Stx1a			-0.0467299	6.47273e+08
-0.0464934	0.90161	0.98229	1.015	3	0.90161	1.01803	0.985222	0.968287		712710000	1825400000	181890000	9.06667e+08	29.756	0.69814	Ddx1			-0.0464934	9.06667e+08
-0.046492	1.0229	1.0977	1.0299	3	1.0229	0.910996	0.970968	0.968288		144770000	2218600000	117630000	827000000	29.6233	0.698145	Clstn3			-0.046492	827000000
-0.0461593	1.2502	1.3327	1.105	3	1.2502	0.750356	0.904977	0.968511		919510000	1994000000	2009300000	1640936667	30.6119	0.716348	Thy1			-0.0461593	1640936667
-0.0460174	0.88655	0.95178	NaN	2	0.88655	1.05066	NaN	0.968607		50494000	245430000	0	9.86413e+07	26.5557	0.913889	Phlda1			-0.0460174	9.86413e+07
-0.0453362	1.0276	1.2293	0.93798	3	1.0276	0.813471	1.06612	0.969064		2441100000	5078800000	1852100000	3124000000	31.5407	0.720236	Cntn1			-0.0453362	3124000000
-0.0453265	0.90435	0.91351	1.1011	3	0.90435	1.09468	0.908183	0.96907		105280000	277740000	172670000	185230000	27.4647	0.72146	Nucb2			-0.0453265	185230000
-0.0452157	1.01	1.2638	0.90402	3	1.01	0.791264	1.10617	0.969145		492670000	518450000	486460000	4.99193e+08	28.895	0.702693	Eef1b			-0.0452157	4.99193e+08
-0.0448545	0.91607	0.95773	1.0549	3	0.91607	1.04414	0.947957	0.969388		119000000	672940000	604450000	4.65463e+08	28.7941	0.703982	Alcam			-0.0448545	4.65463e+08
-0.0448062	0.96942	NaN	NaN	1	0.96942	NaN	NaN	0.96942		29642000	0	12384000	1.40087e+07	23.7398	0.93067	Smarcb1			-0.0448062	1.40087e+07
-0.0447591	0.92533	1.0441	0.97536	3	0.92533	0.957763	1.02526	0.969452		466840000	1189000000	1003700000	8.86513e+08	29.7236	0.704323	Cdc37			-0.0447591	8.86513e+08
-0.0444677	0.96269	1.037	1.0184	3	0.96269	0.96432	0.981932	0.969647		75898000	161190000	121030000	1.19373e+08	26.8309	0.917403	Chmp2b			-0.0444677	1.19373e+08
-0.0443283	0.9838	1.0499	1.0278	3	0.9838	0.952472	0.972952	0.969741		590580000	3354200000	436770000	1460516667	30.4438	0.725006	Nono			-0.0443283	1460516667
-0.0442542	0.99472	1.0169	1.0738	3	0.99472	0.983381	0.931272	0.969791		7494600000	56321000000	6502400000	23439333333	34.4482	0.725357	Ywhaz			-0.0442542	23439333333
-0.0436622	1.4669	0.95251	2.5393	3	1.4669	1.04986	0.393809	0.970189		162430000	2140700000	145320000	816150000	29.6043	0.708244	Slc25a5			-0.0436622	816150000
-0.0435617	NaN	1.0375	1.0239	2	NaN	0.963855	0.976658	0.970257		0	349390000	215770000	1.88387e+08	27.4891	0.726755	Fn1			-0.0435617	1.88387e+08
-0.0434797	0.83081	0.98469	0.93934	3	0.83081	1.01555	1.06458	0.970312		301800000	3837100000	1175600000	1771500000	30.7223	0.729031	Rtn1			-0.0434797	1771500000
-0.0433882	0.57296	0.78497	0.93965	3	0.57296	1.27393	1.06423	0.970373		53905000	463110000	44801000	187272000	27.4806	0.727277	G6pdx;G6pd2			-0.0433882	187272000
-0.0432045	NaN	NaN	1.0304	1	NaN	NaN	0.970497	0.970497		0	37657000	62231000	33296000	24.9888	0.933397	Col1a2			-0.0432045	33296000
-0.0417629	1.7034	2.7777	1.1751	3	1.7034	0.36001	0.850991	0.971467		245050000	188100000	566130000	3.33093e+08	28.3114	0.732167	Opcml			-0.0417629	3.33093e+08
-0.041677	1.2273	1.0269	1.4016	3	1.2273	0.973805	0.71347	0.971525		4409200000	5923000000	3716700000	4682966667	32.1248	0.737605	Pebp1			-0.041677	4682966667
-0.0413832	NaN	1.0291	NaN	1	NaN	0.971723	NaN	0.971723		0	119260000	0	3.97533e+07	25.2446	0.936498	Smad4			-0.0413832	3.97533e+07
-0.0412715	1.0844	1.1357	1.0521	3	1.0844	0.880514	0.95048	0.971798		585330000	2650500000	594640000	1276823333	30.2499	0.739538	Mtpn			-0.0412715	1276823333
-0.0411028	NaN	1.0289	NaN	1	NaN	0.971912	NaN	0.971912		0	216140000	0	7.20467e+07	26.1024	0.925039	Sae1			-0.0411028	7.20467e+07
-0.0409781	0.81259	0.92704	0.9759	3	0.81259	1.0787	1.02469	0.971996		742510000	1028100000	697760000	822790000	29.6159	0.717871	Tpd52l2			-0.0409781	822790000
-0.040285	0.92048	1.0101	0.99314	3	0.92048	0.990001	1.00691	0.972463		179620000	2242300000	449980000	957300000	29.8344	0.720364	Tollip			-0.040285	957300000
-0.0394289	0.85809	1.0312	0.91635	3	0.85809	0.969744	1.09129	0.97304		350730000	973610000	418890000	5.81077e+08	29.1142	0.723448	Eif4h			-0.0394289	5.81077e+08
-0.0389069	1.0256	1.0739	1.038	3	1.0256	0.931185	0.963391	0.973392		3077800000	42137000000	8369500000	17861433333	34.0561	0.750844	Calm1;Calml3			-0.0389069	17861433333
-0.0388424	1.0359	1.0643	1.0584	3	1.0359	0.939585	0.944822	0.973436		2672400000	6906900000	2898800000	4159366667	31.9537	0.751153	Celf2			-0.0388424	4159366667
-0.0387332	1.0086	1.0774	1.0165	3	1.0086	0.92816	0.983768	0.973509		8699100000	36878000000	6698100000	17425066667	34.0204	0.751677	Eef1a2			-0.0387332	17425066667
-0.0384832	1.0381	NaN	1.0998	2	1.0381	NaN	0.909256	0.973678		319160000	0	136180000	151780000	27.1774	0.742067	Hdgf			-0.0384832	151780000
-0.0383117	1.0379	1.1079	1.0195	3	1.0379	0.902609	0.980873	0.973794		581240000	7082100000	630760000	2764700000	31.3645	0.753699	Dnaja2			-0.0383117	2764700000
-0.0378742	NaN	1.0266	NaN	1	NaN	0.974089	NaN	0.974089		27231000	1898700000	0	641977000	29.2579	0.72906	Dcaf7			-0.0378742	641977000
-0.0376806	0.88923	NaN	0.9441	2	0.88923	NaN	1.05921	0.97422		154410000	21216000	596220000	257282000	27.9388	0.744496	Slk			-0.0376806	257282000
-0.0374389	0.80893	0.60845	2.1245	3	0.80893	1.64352	0.470699	0.974383		54892000	108430000	57179000	7.35003e+07	26.1312	0.933362	Uso1			-0.0374389	7.35003e+07
-0.0373119	NaN	1.0262	NaN	1	NaN	0.974469	NaN	0.974469		867800000	1018700000	699540000	8.62013e+08	29.6831	0.731093	Mapt			-0.0373119	8.62013e+08
-0.0372549	1.1733	1.2561	1.0481	3	1.1733	0.796115	0.954107	0.974507		801600000	2274500000	290030000	1122043333	30.0635	0.758775	2014-09-03			-0.0372549	1122043333
-0.0371713	NaN	1.0261	NaN	1	NaN	0.974564	NaN	0.974564		12765000	325090000	13995000	1.17283e+08	26.8054	0.93397	Nr4a2			-0.0371713	1.17283e+08
-0.0366891	0.9881	1.052	1.0142	3	0.9881	0.95057	0.985999	0.97489		1034700000	2885400000	906370000	1608823333	30.5834	0.761497	Dlg4			-0.0366891	1608823333
-0.0362603	1.1986	1.0972	1.2262	3	1.1986	0.911411	0.815528	0.975179		2609200000	15214000000	2677600000	6833600000	32.67	0.763562	Cnp			-0.0362603	6833600000
-0.0361868	NaN	1.0254	NaN	1	NaN	0.975229	NaN	0.975229		22157000	295780000	0	105979000	26.6592	0.936208	Fyn;Src;Yes1			-0.0361868	105979000
-0.0358799	0.49452	0.93134	0.73634	3	0.49452	1.07372	1.35807	0.975437		102860000	549000000	223840000	291900000	28.1209	0.749955	Fis1			-0.0358799	291900000
-0.0358697	NaN	1.0201	1.0303	2	NaN	0.980296	0.970591	0.975444		52655000	798060000	91002000	3.13906e+08	28.2258	0.749986	Ranbp9			-0.0358697	3.13906e+08
-0.0358571	0.8698	1.1367	0.84975	3	0.8698	0.87974	1.17682	0.975452		213130000	1741800000	538780000	8.31237e+08	29.6307	0.736363	Caprin1			-0.0358571	8.31237e+08
-0.0356455	0.99114	0.93367	1.1566	3	0.99114	1.07104	0.864603	0.975595		96147000	297920000	41734000	145267000	27.1141	0.937438	Metap1			-0.0356455	145267000
-0.0350021	NaN	1.0564	0.99458	2	NaN	0.946611	1.00545	0.97603		0	412320000	49823000	1.54048e+08	27.1988	0.752621	Apod			-0.0350021	1.54048e+08
-0.0346465	0.98581	1.4404	0.8008	3	0.98581	0.694252	1.24875	0.976271		64086000	105760000	95147000	88331000	26.3964	0.93971	Flot2			-0.0346465	88331000
-0.0344382	0.95492	1.0787	0.95486	3	0.95492	0.927042	1.04727	0.976412		254910000	3560800000	460270000	1425326667	30.4086	0.772356	Stau1			-0.0344382	1425326667
-0.0341478	0.98859	1.0741	0.98988	3	0.98859	0.931012	1.01022	0.976608		44642000	288480000	226270000	186464000	27.4743	0.755219	Chp;1500003O03Rik			-0.0341478	186464000
-0.0341394	1.0012	1.0381	1.0359	3	1.0012	0.963298	0.965344	0.976614		519730000	3786500000	1127500000	1811243333	30.7543	0.7738	Ubqln1			-0.0341394	1811243333
-0.0337813	1.0227	1.045	1.0516	3	1.0227	0.956938	0.950932	0.976857		375270000	2412900000	189790000	9.92653e+08	29.8867	0.743902	Iqsec1			-0.0337813	9.92653e+08
-0.033719	0.9231	1.0257	0.96838	3	0.9231	0.974944	1.03265	0.976899		406440000	1924600000	620720000	983920000	29.874	0.744129	Taok1			-0.033719	983920000
-0.032981	0.9573	0.96036	1.0711	3	0.9573	1.04128	0.93362	0.977399		35163000	69479000	43704000	4.94487e+07	25.5594	0.950818	Ksr1			-0.032981	4.94487e+07
-0.0326896	1.0419	1.0435	1.0723	3	1.0419	0.958313	0.932575	0.977596		4169600000	15654000000	6202500000	8675366667	33.0143	0.780822	Hnrnpk;Gm7964			-0.0326896	8675366667
-0.0326158	1.0534	0.97355	1.1732	3	1.0534	1.02717	0.85237	0.977646		184050000	3258100000	106570000	1182906667	30.1397	0.78118	Dhx9			-0.0326158	1182906667
-0.0316176	0.92237	1.0347	0.9559	3	0.92237	0.966464	1.04614	0.978323		1880400000	7126800000	2359100000	3788766667	31.8191	0.786025	Pabpc1			-0.0316176	3788766667
-0.0314702	0.77867	0.84877	NaN	2	0.77867	1.17817	NaN	0.978423		200740000	1860600000	0	6.87113e+08	29.356	0.752326	Npepps			-0.0314702	6.87113e+08
-0.031254	NaN	1.0219	NaN	1	NaN	0.978569	NaN	0.978569		0	65394000	45107000	3.68337e+07	25.1345	0.953764	Gbp5			-0.031254	3.68337e+07
-0.0310252	0.86376	0.97507	0.95525	3	0.86376	1.02557	1.04685	0.978725		1954800000	1049800000	2210100000	1738233333	30.695	0.788905	Ncald			-0.0310252	1738233333
-0.0308172	0.87942	0.99947	0.94639	3	0.87942	1.00053	1.05665	0.978866		176890000	1995600000	194400000	7.88963e+08	29.5554	0.754712	Kif21a			-0.0308172	7.88963e+08
-0.0304737	1.1485	1.1564	1.0822	3	1.1485	0.864753	0.924044	0.979099		208320000	1460900000	75164000	5.81461e+08	29.1151	0.755967	Prosc			-0.0304737	5.81461e+08
-0.0302654	NaN	1.0212	NaN	1	NaN	0.97924	NaN	0.97924		6893900	122620000	0	43171300	25.3636	0.95545	Tmbim6			-0.0302654	43171300
-0.0301863	1.0383	1.0591	1.0467	3	1.0383	0.944198	0.955384	0.979294		915230000	7222200000	1772500000	3303310000	31.6213	0.792987	Eif5a;Eif5a2			-0.0301863	3303310000
-0.0300752	0.93524	1.0126	0.98492	3	0.93524	0.987557	1.01531	0.979369		870220000	1913800000	1279000000	1354340000	30.3349	0.793528	Clip2			-0.0300752	1354340000
-0.029873	0.99332	0.78445	1.4916	3	0.99332	1.27478	0.670421	0.979506		525250000	774990000	666890000	655710000	29.2885	0.758165	Anxa5			-0.029873	655710000
-0.0298416	NaN	1.0209	NaN	1	NaN	0.979528	NaN	0.979528		0	51871000	0	1.72903e+07	24.0435	0.956173	Med4			-0.0298416	1.72903e+07
-0.0298079	0.91902	1.0184	0.96367	3	0.91902	0.981932	1.0377	0.979551		502130000	1526000000	654770000	894300000	29.7362	0.758403	Cdkn1b			-0.0298079	894300000
-0.0297002	NaN	1.0208	NaN	1	NaN	0.979624	NaN	0.979624		0	599960000	0	1.99987e+08	27.5753	0.768785	Bcat1			-0.0297002	1.99987e+08
-0.0295388	0.89543	0.92213	1.0424	3	0.89543	1.08445	0.959325	0.979734		6620500000	19848000000	7126400000	11198300000	33.3826	0.796143	Hbb-b1			-0.0295388	11198300000
-0.029458	0.95357	0.94744	1.0749	3	0.95357	1.05548	0.930319	0.979788		74066000	2004400000	846830000	9.75099e+08	29.861	0.759684	Gng2			-0.029458	9.75099e+08
-0.0287817	0.89439	1.0021	0.95379	3	0.89439	0.997904	1.04845	0.980248		2671500000	14003000000	1390400000	6021633333	32.4875	0.799836	Napb			-0.0287817	6021633333
-0.0287106	NaN	1.0201	NaN	1	NaN	0.980296	NaN	0.980296		11831000	466500000	0	1.59444e+08	27.2485	0.771814	Gtf2i			-0.0287106	1.59444e+08
-0.0283877	0.97589	0.84361	1.2816	3	0.97589	1.18538	0.780275	0.980515		665710000	747220000	38205000	4.83712e+08	28.8496	0.763607	Ehd1			-0.0283877	4.83712e+08
-0.028271	1.0069	1.0479	NaN	2	1.0069	0.95429	NaN	0.980595		46561000	1307600000	10399000	4.54853e+08	28.7608	0.764035	Ppme1			-0.028271	4.54853e+08
-0.0281056	1.0198	1.0565	1.0248	3	1.0198	0.946522	0.9758	0.980707		4496000000	3921300000	2012300000	3476533333	31.695	0.803138	Arf3;Arf1;Arf2			-0.0281056	3476533333
-0.0275549	0.98812	1.002	1.0448	3	0.98812	0.998004	0.957121	0.981082		25582000000	41264000000	18957000000	28601000000	34.7353	0.80583	Ppia			-0.0275549	28601000000
-0.0275195	NaN	0.70192	1.8603	2	NaN	1.42466	0.537548	0.981106		33250000	483810000	45870000	1.87643e+08	27.4834	0.775464	Brk1			-0.0275195	1.87643e+08
-0.0274883	0.96546	0.91034	1.1371	3	0.96546	1.09849	0.87943	0.981127		977810000	4790200000	901730000	2223246667	31.05	0.806156	Prkcg;Prkcc			-0.0274883	2223246667
-0.0272942	0.97175	1.0454	0.98478	3	0.97175	0.956572	1.01545	0.981259		38963000000	106760000000	73733000000	73152000000	36.0902	0.807105	Spna2;Sptan1			-0.0272942	73152000000
-0.0272511	0.94096	1.35	0.79229	3	0.94096	0.740741	1.26216	0.981288		325770000	2759500000	714210000	1266493333	30.2382	0.807316	Jun			-0.0272511	1266493333
-0.0272317	0.98008	1.0573	0.9823	3	0.98008	0.945805	1.01802	0.981301		334350000	5625800000	578910000	2179686667	31.0215	0.807411	Rab7a			-0.0272317	2179686667
-0.0269354	0.68156	0.81839	0.96058	3	0.68156	1.22191	1.04104	0.981503		128030000	412630000	242040000	260900000	27.9589	0.777255	Igfbp5			-0.0269354	260900000
-0.0267292	NaN	1.0187	NaN	1	NaN	0.981643	NaN	0.981643		0	126790000	0	4.22633e+07	25.3329	0.961484	Glyr1			-0.0267292	4.22633e+07
-0.0265876	NaN	1.0186	NaN	1	NaN	0.98174	NaN	0.98174		0	140040000	8817400	4.96191e+07	25.5644	0.961725	Npdc1			-0.0265876	4.96191e+07
-0.0264723	NaN	0.83786	1.2985	2	NaN	1.19352	0.770119	0.981818		0	81286000	81229000	5.41717e+07	25.691	0.961922	Bcar1			-0.0264723	5.41717e+07
-0.0263155	NaN	1.0119	1.025	2	NaN	0.98824	0.97561	0.981925		0	62794000	50803000	3.78657e+07	25.1744	0.96219	Dner			-0.0263155	3.78657e+07
-0.0261626	NaN	1.0183	NaN	1	NaN	0.982029	NaN	0.982029		17328000	383580000	10900000	1.37269e+08	27.0324	0.959017	Rab18			-0.0261626	1.37269e+08
-0.0261626	NaN	NaN	1.0183	1	NaN	NaN	0.982029	0.982029		15471000	22652000	133970000	5.73643e+07	25.7737	0.962451	Sh3bp5			-0.0261626	5.73643e+07
-0.0260363	1.0225	1.058	1.0218	3	1.0225	0.94518	0.978665	0.982115		787790000	2873200000	950460000	1537150000	30.5176	0.813265	Rhoa;Rhoc			-0.0260363	1537150000
-0.0258283	0.99516	1.0492	1.0015	3	0.99516	0.953107	0.998502	0.982256		184190000	1407300000	146830000	579440000	29.1101	0.773012	Stam			-0.0258283	579440000
-0.0258267	1.5268	1.0517	2.1316	3	1.5268	0.950842	0.469131	0.982258		159260000	546010000	63209000	2.5616e+08	27.9325	0.780659	Wdr13			-0.0258267	2.5616e+08
-0.0252188	0.98005	1.0596	0.97636	3	0.98005	0.943752	1.02421	0.982672		724530000	3937200000	1500800000	2054176667	30.9359	0.817275	Nudc			-0.0252188	2054176667
-0.0251508	1.0517	1.0547	1.0545	3	1.0517	0.948137	0.948317	0.982718		8511000000	15301000000	7292600000	10368200000	33.2714	0.817609	Hnrnpa3			-0.0251508	10368200000
-0.0250552	0.75522	0.82621	NaN	2	0.75522	1.21035	NaN	0.982783		36161000	364280000	19423000	1.39955e+08	27.0604	0.96154	Fahd2			-0.0250552	1.39955e+08
-0.0249556	1.0885	1.0465	1.1056	3	1.0885	0.955566	0.904486	0.982851		1258500000	2585400000	1679500000	1841133333	30.7779	0.818567	Ndufs4			-0.0249556	1841133333
-0.024887	NaN	1.0174	NaN	1	NaN	0.982898	NaN	0.982898		0	740160000	0	246720000	27.8783	0.783548	Ap2s1			-0.024887	246720000
-0.0248847	1.0278	1.0661	NaN	2	1.0278	0.937998	NaN	0.982899		186990000	2227700000	89067000	8.34586e+08	29.6365	0.776488	Edil3			-0.0248847	8.34586e+08
-0.0240064	0.95604	1.0318	0.97535	3	0.95604	0.96918	1.02527	0.983498		318080000	949360000	180420000	482620000	28.8463	0.779728	Gorasp2			-0.0240064	482620000
-0.0239492	0.89434	1.0323	0.91949	3	0.89434	0.968711	1.08756	0.983537		305150000	2000700000	293730000	8.66527e+08	29.6907	0.779939	Tagln2			-0.0239492	8.66527e+08
-0.0234768	0.67505	0.84246	0.91783	3	0.67505	1.187	1.08953	0.983859		666980000	1565000000	875290000	1035756667	29.948	0.781683	Hnrpdl			-0.0234768	1035756667
-0.0232714	0.84108	1.0097	0.89244	3	0.84108	0.990393	1.12052	0.983999		141720000	639330000	167490000	316180000	28.2362	0.78852	Shisa7			-0.0232714	316180000
-0.0231467	1.0868	NaN	1.1346	2	1.0868	NaN	0.881368	0.984084		168910000	118550000	92521000	1.2666e+08	26.9164	0.965888	Lsm4			-0.0231467	1.2666e+08
-0.0228736	NaN	0.93047	1.1188	2	NaN	1.07473	0.893815	0.98427		39357000	126670000	112120000	9.27157e+07	26.4663	0.96651	Btf3l4			-0.0228736	9.27157e+07
-0.0225585	1.3767	1.1497	1.4145	3	1.3767	0.869792	0.706964	0.984485		1155400000	571640000	1538500000	1088513333	30.0197	0.830356	Lin7a			-0.0225585	1088513333
-0.0218559	NaN	1.1126	0.93359	2	NaN	0.898796	1.07113	0.984965		33363000	405260000	95012000	1.77878e+08	27.4063	0.792884	0610037L13Rik			-0.0218559	1.77878e+08
-0.021764	NaN	1.0152	NaN	1	NaN	0.985028	NaN	0.985028		0	68483000	0	2.28277e+07	24.4443	0.969959	Lpcat1			-0.021764	2.28277e+07
-0.0216007	1.0284	1.0034	1.0748	3	1.0284	0.996611	0.930406	0.985139		8120800000	21399000000	39958000000	23159266667	34.4309	0.835078	Syt1			-0.0216007	23159266667
-0.0215115	0.9852	NaN	NaN	1	0.9852	NaN	NaN	0.9852		50521000	106580000	32705000	6.32687e+07	25.915	0.969614	Tsg101			-0.0215115	6.32687e+07
-0.0213656	0.93764	1.0762	0.91822	3	0.93764	0.929195	1.08906	0.9853		48362000	131330000	34359000	7.13503e+07	26.0884	0.969946	Agfg2			-0.0213656	7.13503e+07
-0.0212449	0.78701	NaN	0.84477	2	0.78701	NaN	1.18375	0.985382		70008000	0	161400000	77136000	26.2009	0.970221	Timm8b			-0.0212449	77136000
-0.0210859	1.0723	0.99118	1.1425	3	1.0723	1.0089	0.875274	0.985491		591310000	5649600000	962400000	2401103333	31.1611	0.837618	Vim			-0.0210859	2401103333
-0.0209111	NaN	1.0146	NaN	1	NaN	0.98561	NaN	0.98561		19852000	84037000	0	3.46297e+07	25.0455	0.971416	Kcnip2			-0.0209111	3.46297e+07
-0.0208698	NaN	1.0901	0.94883	2	NaN	0.917347	1.05393	0.985638		0	112340000	140380000	84240000	26.328	0.971076	Rere			-0.0208698	84240000
-0.0208236	0.60365	0.73116	NaN	2	0.60365	1.36769	NaN	0.98567		32761000	100980000	38573000	57438000	25.7755	0.971565	Ddb1			-0.0208236	57438000
-0.0207957	0.97901	0.95022	1.0803	3	0.97901	1.05239	0.925669	0.985689		113480000	654720000	117590000	2.95263e+08	28.1374	0.796157	Ube2l3			-0.0207957	2.95263e+08
-0.0200746	0.95575	1.0199	0.97818	3	0.95575	0.980488	1.02231	0.986182		157060000	2595800000	63367000	9.38742e+08	29.8062	0.794275	Ndrg3			-0.0200746	9.38742e+08
-0.0199377	0.96271	0.94064	1.0718	3	0.96271	1.06311	0.93301	0.986275		14727000000	40749000000	18038000000	24504666667	34.5123	0.84329	Mdh2			-0.0199377	24504666667
-0.0198412	1.1053	0.96833	1.218	3	1.1053	1.03271	0.821018	0.986341		117240000	422340000	76868000	2.05483e+08	27.6144	0.799107	Pbx1;PBX1;Pbx2			-0.0198412	2.05483e+08
-0.0197731	NaN	NaN	1.0138	1	NaN	NaN	0.986388	0.986388		0	47337000	22325000	2.32207e+07	24.4689	0.973359	Rai1			-0.0197731	2.32207e+07
-0.0197077	0.93991	0.97303	1.0084	3	0.93991	1.02772	0.99167	0.986433		1557300000	13911000000	1025100000	5497800000	32.3562	0.844426	Ap2b1			-0.0197077	5497800000
-0.0193461	NaN	1.0135	NaN	1	NaN	0.98668	NaN	0.98668		0	95522000	17129000	3.75503e+07	25.1623	0.974088	Eif4ebp2			-0.0193461	3.75503e+07
-0.0192134	0.90378	0.97545	0.96959	3	0.90378	1.02517	1.03136	0.986771		13702000000	31900000000	11878000000	19160000000	34.1574	0.846871	Syn1			-0.0192134	19160000000
-0.0190983	1.2122	1.3132	NaN	2	1.2122	0.761499	NaN	0.986849		184600000	606040000	27132000	2.72591e+08	28.0222	0.801405	Ypel5			-0.0190983	2.72591e+08
-0.0187238	0.93508	0.95424	1.0222	3	0.93508	1.04795	0.978282	0.987105		3204500000	17366000000	1348500000	7306333333	32.7665	0.849295	Syn2			-0.0187238	7306333333
-0.0182069	NaN	1.0127	NaN	1	NaN	0.987459	NaN	0.987459		0	526130000	0	1.75377e+08	27.3859	0.804164	2014-09-01			-0.0182069	1.75377e+08
-0.0181876	0.97677	1.1502	0.89587	3	0.97677	0.869414	1.11623	0.987472		207020000	2940200000	131060000	1092760000	30.0253	0.85195	Sirt2			-0.0181876	1092760000
-0.0180599	0.82382	0.92409	0.94633	3	0.82382	1.08215	1.05671	0.98756		7196300000	20050000000	7468900000	11571733333	33.4299	0.852582	Uchl1			-0.0180599	11571733333
-0.018	0.72396	1.1913	0.71458	3	0.72396	0.839419	1.39942	0.987601		59107000	1379100000	82832000	507013000	28.9174	0.801981	Slc2a3			-0.018	507013000
-0.0174107	1.2714	0.99639	1.4514	3	1.2714	1.00362	0.68899	0.988004		1401600000	3837900000	1860600000	2366700000	31.1402	0.8558	Uqcrfs1			-0.0174107	2366700000
-0.0174021	1.0159	0.99768	1.0573	3	1.0159	1.00232	0.945805	0.98801		5218400000	15486000000	4734900000	8479766667	32.9814	0.855843	Mdh1			-0.0174021	8479766667
-0.0171844	1.0433	0.96388	1.1316	3	1.0433	1.03747	0.883705	0.988159		164830000	179340000	38930000	127700000	26.9282	0.979476	Etf1			-0.0171844	127700000
-0.0169308	1.2531	1.0089	1.3875	3	1.2531	0.991178	0.720721	0.988333		435870000	6028900000	208420000	2224396667	31.0508	0.85818	Ppp1cb			-0.0169308	2224396667
-0.0168509	0.6162	0.90276	0.80564	3	0.6162	1.10771	1.24125	0.988388		47174000	731160000	279250000	352528000	28.3932	0.808366	Eif4g1			-0.0168509	352528000
-0.0167302	1.2377	1.0857	1.2397	3	1.2377	0.921065	0.806647	0.988471		1221000000	5921900000	572480000	2571793333	31.2601	0.859176	Gpd2			-0.0167302	2571793333
-0.0162759	NaN	1.1066	0.93119	2	NaN	0.903669	1.0739	0.988782		0	804420000	34369000	2.79596e+08	28.0588	0.81015	Sez6l			-0.0162759	2.79596e+08
-0.016211	NaN	1.0113	NaN	1	NaN	0.988826	NaN	0.988826		27144000	470280000	0	165808000	27.3049	0.810351	Abr			-0.016211	165808000
-0.0161482	1.0612	1.037	1.0626	3	1.0612	0.96432	0.941088	0.988869		1219700000	4689400000	1022200000	2310433333	31.1055	0.862064	Epha4			-0.0161482	2310433333
-0.0158138	0.89502	0.92321	NaN	2	0.89502	1.08318	NaN	0.989099		52832000	750280000	83101000	2.95404e+08	28.1381	0.811584	Maged1			-0.0158138	2.95404e+08
-0.0157443	1.0447	1.0928	0.9924	3	1.0447	0.91508	1.00766	0.989146		311550000	901100000	508100000	5.73583e+08	29.0954	0.810381	Nfu1			-0.0157443	5.73583e+08
-0.0156052	1.034	0.98659	1.0868	3	1.034	1.01359	0.920133	0.989242		186180000	1475700000	233740000	6.31873e+08	29.2351	0.8109	U2af2			-0.0156052	6.31873e+08
-0.0144274	1.2459	1.063	1.2763	3	1.2459	0.940734	0.783515	0.99005		134850000	760930000	40410000	3.12063e+08	28.2173	0.81589	Rps5			-0.0144274	3.12063e+08
-0.014077	0.99029	NaN	NaN	1	0.99029	NaN	NaN	0.99029		63978000	0	54345000	39441000	25.2332	0.983087	Polr3k			-0.014077	39441000
-0.0136328	NaN	0.89691	1.1544	2	NaN	1.11494	0.866251	0.990595		19134000	813830000	33054000	2.88673e+08	28.1049	0.818361	Ndufb8			-0.0136328	2.88673e+08
-0.0134324	0.90924	0.87399	1.0884	3	0.90924	1.14418	0.91878	0.990733		3070100000	4099300000	4003400000	3724266667	31.7943	0.875568	Fkbp1a			-0.0134324	3724266667
-0.0130691	NaN	1.0091	NaN	1	NaN	0.990982	NaN	0.990982		0	634280000	0	2.11427e+08	27.6556	0.820114	Foxg1			-0.0130691	2.11427e+08
-0.0127832	NaN	1.0089	NaN	1	NaN	0.991178	NaN	0.991178		14349000	534450000	48397000	1.99065e+08	27.5687	0.821004	Ckap4			-0.0127832	1.99065e+08
-0.0124617	0.95753	0.98139	1.0023	3	0.95753	1.01896	0.997705	0.991399		356690000	2816700000	434070000	1202486667	30.1634	0.880404	Slc3a2			-0.0124617	1202486667
-0.0124295	1.0808	1.0624	1.0502	3	1.0808	0.941265	0.9522	0.991421		21339000	191940000	61051000	9.14433e+07	26.4464	0.990318	Fam131a			-0.0124295	9.14433e+07
-0.0123541	NaN	1.0086	NaN	1	NaN	0.991473	NaN	0.991473		9367000	162190000	0	5.71857e+07	25.7692	0.986031	Rad21			-0.0123541	5.71857e+07
-0.0123541	NaN	1.0086	NaN	1	NaN	0.991473	NaN	0.991473		0	211200000	0	70400000	26.0691	0.99049	Plekhb2			-0.0123541	70400000
-0.012131	NaN	1.006	1.0109	2	NaN	0.994036	0.989217	0.991627		8270800	344860000	121820000	1.58317e+08	27.2382	0.823035	Ranbp2			-0.012131	1.58317e+08
-0.0109636	NaN	0.95839	1.0622	2	NaN	1.04342	0.941442	0.992429		8348700	412890000	37676000	1.52972e+08	27.1887	0.826673	Reep5			-0.0109636	1.52972e+08
-0.0107911	1.1208	1.024	1.136	3	1.1208	0.976562	0.880282	0.992548		50915000	1245700000	111810000	469475000	28.8065	0.828902	Spon1			-0.0107911	469475000
-0.0107798	NaN	1.0075	NaN	1	NaN	0.992556	NaN	0.992556		41136000	287610000	0	109582000	26.7074	0.99408	Ppp2r4			-0.0107798	109582000
-0.0105101	0.97228	0.95179	1.0468	3	0.97228	1.05065	0.955292	0.992741		712800000	2267600000	704670000	1228356667	30.1941	0.890139	Arpc3			-0.0105101	1228356667
-0.0104236	1.0108	1.0283	1.0049	3	1.0108	0.972479	0.995124	0.992801		353620000	4008100000	5303700000	3221806667	31.5852	0.890571	Cox5a			-0.0104236	3221806667
-0.0103792	0.81236	0.83493	1.0326	3	0.81236	1.19771	0.968429	0.992831		2127000000	16788000000	2175800000	7030266667	32.7109	0.890793	Gnao1			-0.0103792	7030266667
-0.00976834	0.56457	0.92565	0.74914	3	0.56457	1.08032	1.33486	0.993252		1732200000	4344500000	3734700000	3270466667	31.6068	0.893844	Syp			-0.00976834	3270466667
-0.00953817	0.62914	0.77555	0.9419	3	0.62914	1.28941	1.06168	0.99341		170670000	1095600000	415390000	5.60553e+08	29.0623	0.833602	Rab2a			-0.00953817	5.60553e+08
-0.00935753	0.99645	0.98616	1.0308	3	0.99645	1.01403	0.97012	0.993535		2275900000	20960000000	3821200000	9019033333	33.0703	0.895897	Atp6v1e1			-0.00935753	9019033333
-0.00934717	NaN	1.0065	NaN	1	NaN	0.993542	NaN	0.993542		0	32736000	0	10912000	23.3794	0.991168	Ttc7b			-0.00934717	10912000
-0.00932539	0.84433	1.1387	0.79482	3	0.84433	0.878194	1.25815	0.993557		566970000	2232700000	322360000	1040676667	29.9549	0.834401	Sh3glb2			-0.00932539	1040676667
-0.00887674	0.93854	1.0097	0.94997	3	0.93854	0.990393	1.05266	0.993866		1356000000	5809900000	973680000	2713193333	31.3373	0.8983	Cpne6			-0.00887674	2713193333
-0.00882952	0.88548	NaN	0.90718	2	0.88548	NaN	1.10232	0.993899		285980000	87331000	80314000	1.51208e+08	27.172	0.998527	Pde1a			-0.00882952	1.51208e+08
-0.00861216	0.90271	1.0959	0.85694	3	0.90271	0.912492	1.16694	0.994048		192370000	438170000	188540000	2.73027e+08	28.0245	0.834012	Dync1li1			-0.00861216	2.73027e+08
-0.00858862	1.3947	1.2185	1.3041	3	1.3947	0.820681	0.766812	0.994065		289810000	4054900000	459460000	1601390000	30.5767	0.899741	Tardbp			-0.00858862	1601390000
-0.00855138	NaN	1.0037	1.0082	2	NaN	0.996314	0.991867	0.99409		3556300	115020000	72998000	63858100	25.9284	0.999162	Apc			-0.00855138	63858100
-0.00848689	NaN	1.0059	NaN	1	NaN	0.994135	NaN	0.994135		0	173400000	0	57800000	25.7846	0.992638	Pelo			-0.00848689	57800000
-0.00848689	NaN	1.0059	NaN	1	NaN	0.994135	NaN	0.994135		22877000	332870000	0	1.18582e+08	26.8213	0.999309	Sf3a2			-0.00848689	1.18582e+08
-0.00838807	1.0006	0.97563	1.0449	3	1.0006	1.02498	0.957029	0.994203		156660000	1111200000	87662000	4.51841e+08	28.7512	0.837922	Cpd			-0.00838807	4.51841e+08
-0.00832604	1.0393	0.9592	1.11	3	1.0393	1.04253	0.900901	0.994246		1893900000	3884800000	2530600000	2769766667	31.3671	0.901054	Khsrp			-0.00832604	2769766667
-0.00818377	0.70173	0.85005	0.90506	3	0.70173	1.1764	1.1049	0.994344		43416000	236620000	104900000	128312000	26.9351	1	Fnbp1			-0.00818377	128312000
-0.00801325	0.96095	0.93845	1.0451	3	0.96095	1.06559	0.956846	0.994461		34369000	348490000	91197000	1.58019e+08	27.2355	0.835884	Ptpn11			-0.00801325	1.58019e+08
-0.00770394	1.2049	1.1249	1.1234	3	1.2049	0.888968	0.890155	0.994674		312470000	1208100000	238370000	5.86313e+08	29.1271	0.840494	Ruvbl1			-0.00770394	5.86313e+08
-0.00744861	0.98415	NaN	0.99448	2	0.98415	NaN	1.00555	0.99485		115700000	44095000	163890000	107895000	26.6851	0.998266	Shank2			-0.00744861	107895000
-0.00659766	1.1071	0.99426	1.1449	3	1.1071	1.00577	0.873439	0.995437		2037200000	5478400000	1967700000	3161100000	31.5578	0.909705	Hnrnpl			-0.00659766	3161100000
-0.00603665	1.4465	1.0506	1.6974	3	1.4465	0.951837	0.589136	0.995825		187460000	497050000	151650000	278720000	28.0542	0.842067	Tra2b			-0.00603665	278720000
-0.00548452	0.93888	0.97559	0.97588	3	0.93888	1.02502	1.02472	0.996206		491420000	9214900000	172720000	3293013333	31.6168	0.915282	Cap1			-0.00548452	3293013333
-0.00547185	NaN	1.0038	NaN	1	NaN	0.996214	NaN	0.996214		0	457030000	0	1.52343e+08	27.1828	0.843836	Zfp36l1			-0.00547185	1.52343e+08
-0.00518438	NaN	1.0036	NaN	1	NaN	0.996413	NaN	0.996413		0	457040000	0	1.52347e+08	27.1828	0.844736	Nisch			-0.00518438	1.52347e+08
-0.00489684	NaN	1.0034	NaN	1	NaN	0.996611	NaN	0.996611		0	78275000	0	2.60917e+07	24.6371	0.998771	Ankmy2			-0.00489684	2.60917e+07
-0.00482432	1.0157	0.92072	1.1259	3	1.0157	1.08611	0.888178	0.996662		137510000	718510000	328850000	3.94957e+08	28.5571	0.851338	Irs2			-0.00482432	3.94957e+08
-0.00469476	0.64543	0.7418	NaN	2	0.64543	1.34807	NaN	0.996751		103070000	687530000	109970000	300190000	28.1613	0.846271	Pip4k2b			-0.00469476	300190000
-0.00456567	0.896	0.94051	0.96968	3	0.896	1.06325	1.03127	0.99684		364370000	6051900000	492160000	2302810000	31.1007	0.919889	Kif5c			-0.00456567	2302810000
-0.0042723	1.5142	0.98311	2.1751	3	1.5142	1.01718	0.459749	0.997043		452370000	2378300000	415690000	1082120000	30.0112	0.92136	Sirpa			-0.0042723	1082120000
-0.00417776	NaN	1.0029	NaN	1	NaN	0.997108	NaN	0.997108		0	26395000	0	8.79833e+06	23.0688	1	Lin37
-0.00363837	0.90229	1.0503	0.8787	3	0.90229	0.952109	1.13804	0.997481		25332000	253700000	141650000	1.40227e+08	27.0632	0.98928	Gigyf2			-0.00363837	1.40227e+08
-0.00345723	0.86896	0.98263	0.90401	3	0.86896	1.01768	1.10618	0.997606		242590000	4679800000	176680000	1699690000	30.6626	0.92545	Cct6a			-0.00345723	1699690000
-0.00341846	0.782	0.91993	0.88979	3	0.782	1.08704	1.12386	0.997633		83998000	3605200000	258650000	1315949333	30.2935	0.925644	Ddx3x;D1Pas1			-0.00341846	1315949333
-0.00330225	1.0544	0.99917	1.0662	3	1.0544	1.00083	0.93791	0.997714		711900000	2867700000	1343200000	1640933333	30.6119	0.926228	Cx3cl1			-0.00330225	1640933333
-0.00328817	0.94215	0.9494	NaN	2	0.94215	1.0533	NaN	0.997723		98497000	1026300000	43250000	389349000	28.5365	0.857135	Sec31a			-0.00328817	389349000
-0.00281683	0.99633	0.96916	1.0352	3	0.99633	1.03182	0.965997	0.998049		1602600000	10704000000	2249700000	4852100000	32.176	0.928664	Idh3a			-0.00281683	4852100000
-0.00262035	1.0448	0.9069	1.1805	3	1.0448	1.10266	0.847099	0.998185		151820000	517820000	595090000	4.21577e+08	28.6512	0.859657	Glg1			-0.00262035	4.21577e+08
-0.0026121	1.0181	1.0222	NaN	2	1.0181	0.978282	NaN	0.998191		43344000	2784000000	0	942448000	29.8118	0.859689	Pfn1			-0.0026121	942448000
-0.00249587	0.99482	0.99732	1.0027	3	0.99482	1.00269	0.997307	0.998271		261400000	117200000	649550000	3.42717e+08	28.3524	0.853168	Fxc1			-0.00249587	3.42717e+08
-0.0024505	NaN	1.0017	NaN	1	NaN	0.998303	NaN	0.998303		0	213330000	0	71110000	26.0835	0.986478	Cox7c			-0.0024505	71110000
-0.00230647	NaN	1.0016	NaN	1	NaN	0.998402	NaN	0.998402		10184000	143980000	0	51388000	25.6149	0.99657	Tor1aip2			-0.00230647	51388000
-0.00219143	NaN	1.0335	0.97146	2	NaN	0.967586	1.02938	0.998482		15002000	601580000	55393000	2.23992e+08	27.7389	0.854124	Itfg1			-0.00219143	2.23992e+08
-0.0014218	1.1876	1.0006	1.2345	3	1.1876	0.9994	0.810044	0.999015		711480000	17512000000	512770000	6245416667	32.5402	0.935671	Slc25a4			-0.0014218	6245416667
-0.00135198	1.0357	1.0364	1.0034	3	1.0357	0.964878	0.996611	0.999063		196140000	823630000	289080000	4.36283e+08	28.7007	0.864452	Arsb			-0.00135198	4.36283e+08
-0.00112058	0.97789	1.0673	0.9235	3	0.97789	0.936944	1.08284	0.999224		4824700000	26780000000	6254000000	12619566667	33.5549	0.937184	Map1b			-0.00112058	12619566667
-0.00105342	1.0683	1.0674	1.0074	3	1.0683	0.936856	0.992654	0.99927		540840000	8035400000	1565500000	3380580000	31.6546	0.937522	Psip1			-0.00105342	3380580000
-0.000955031	1.1219	1.0238	1.1119	3	1.1219	0.976753	0.899361	0.999338		187550000	2389300000	2067000000	1547950000	30.5277	0.938016	Ahnak			-0.000955031	1547950000
-0.000566177	0.90467	1.0166	0.90051	3	0.90467	0.983671	1.11048	0.999608		131940000	953320000	286080000	4.57113e+08	28.768	0.867425	Arid1a			-0.000566177	4.57113e+08
-0.000480857	1.3628	1.7592	0.93654	3	1.3628	0.56844	1.06776	0.999667		213010000	136600000	744850000	364820000	28.4426	0.867748	Necab2			-0.000480857	364820000
-0.000405097	0.91884	1.0952	0.85672	3	0.91884	0.913075	1.16724	0.999719		136680000	486830000	347970000	3.23827e+08	28.2706	0.859736	Ubtf			-0.000405097	3.23827e+08
-0.00037243	1.0278	1.0534	0.97836	3	1.0278	0.949307	1.02212	0.999742		135550000	3269100000	245520000	1216723333	30.1804	0.940945	Trim9			-0.00037243	1216723333
-0.000222119	0.7222	1.0964	0.73246	3	0.7222	0.912076	1.36526	0.999846		691460000	1726900000	1260800000	1226386667	30.1918	0.9417	Atf3			-0.000222119	1226386667
0.000162332	1.1671	NaN	1.2003	2	1.1671	NaN	0.833125	1.00011		52250000	143440000	46601000	8.07637e+07	26.2672	0.980317	Grin2a			0.000162332	8.07637e+07
0.000278566	1.0713	1.2829	0.86972	3	1.0713	0.779484	1.14979	1.00019		85908000	568200000	95969000	2.50026e+08	27.8975	0.861886	Ythdf2			0.000278566	2.50026e+08
0.000495341	1.0049	1.0994	0.92035	3	1.0049	0.909587	1.08654	1.00034		114880000	582810000	408500000	368730000	28.458	0.871444	Synrg			0.000495341	368730000
0.000687379	0.92404	0.92858	NaN	2	0.92404	1.07691	NaN	1.00048		70690000	274260000	139300000	1.61417e+08	27.2662	0.863173	Nsg1			0.000687379	1.61417e+08
0.000802218	0.88474	0.9175	0.9737	3	0.88474	1.08992	1.02701	1.00056		14587000000	48000000000	9327900000	23971633333	34.4806	0.946851	Dpysl2			0.000802218	23971633333
0.000837006	NaN	0.99942	NaN	1	NaN	1.00058	NaN	1.00058		0	1100700000	0	366900000	28.4508	0.872739	Klhl9;Klhl13			0.000837006	366900000
0.000995803	NaN	0.99931	NaN	1	NaN	1.00069	NaN	1.00069		0	726390000	0	242130000	27.8512	0.864143	Nr4a1			0.000995803	242130000
0.00125605	1.0885	1.095	NaN	2	1.0885	0.913242	NaN	1.00087		123510000	440790000	0	188100000	27.4869	0.864962	Eif1ay			0.00125605	188100000
0.00181864	0.86928	1.0598	0.83968	3	0.86928	0.943574	1.19093	1.00126		216300000	584970000	382700000	3.94657e+08	28.556	0.876459	Rapgef2			0.00181864	3.94657e+08
0.00204432	1.021	1.0185	NaN	2	1.021	0.981836	NaN	1.00142		43327000	245870000	0	96399000	26.5225	0.97588	C1qc			0.00204432	96399000
0.00274847	1.0102	0.94163	1.0712	3	1.0102	1.06199	0.933532	1.00191		158640000	274790000	785770000	406400000	28.5983	0.879986	Tcea1			0.00274847	406400000
0.00297471	1.0583	1.0197	1.0339	3	1.0583	0.980681	0.967212	1.00206		393290000	1370100000	255100000	672830000	29.3257	0.880844	Vps28			0.00297471	672830000
0.00319396	0.93328	0.94141	0.98899	3	0.93328	1.06224	1.01113	1.00222		867250000	1490500000	844270000	1067340000	29.9914	0.881676	Olfm1			0.00319396	1067340000
0.00328727	1.0247	1.024	0.99445	3	1.0247	0.976562	1.00558	1.00228		1831500000	11001000000	3001600000	5278033333	32.2974	0.959355	Cplx2			0.00328727	5278033333
0.00347267	1.0644	1.0245	1.0344	3	1.0644	0.976086	0.966744	1.00241		914250000	7034800000	2024500000	3324516667	31.6305	0.960289	Clstn1			0.00347267	3324516667
0.00370879	1.1189	1.1015	1.0194	3	1.1189	0.907853	0.980969	1.00257		319450000	1907200000	496620000	9.07757e+08	29.7577	0.883631	Poldip3			0.00370879	9.07757e+08
0.00380097	0.84247	0.86272	0.99372	3	0.84247	1.15912	1.00632	1.00264		149100000	600510000	531330000	426980000	28.6696	0.883981	Stmn3			0.00380097	426980000
0.00449221	1.0393	1.0158	1.0146	3	1.0393	0.984446	0.98561	1.00312		247350000	2085700000	189490000	8.40847e+08	29.6473	0.886606	Camk2d			0.00449221	8.40847e+08
0.0046385	NaN	0.99679	NaN	1	NaN	1.00322	NaN	1.00322		28904000	223780000	29323000	9.40023e+07	26.4862	0.969765	H2afy;H2afy2			0.0046385	9.40023e+07
0.0047903	0.92691	0.9699	0.95054	3	0.92691	1.03103	1.05203	1.00333		778600000	3274900000	2312800000	2122100000	30.9828	0.966924	Gas7			0.0047903	2122100000
0.00543476	NaN	0.99624	NaN	1	NaN	1.00377	NaN	1.00377		0	483070000	0	1.61023e+08	27.2627	0.878134	Cmip			0.00543476	1.61023e+08
0.00544389	1.0716	1.148	0.93575	3	1.0716	0.87108	1.06866	1.00378		284370000	3833600000	630000000	1582656667	30.5597	0.970216	Ppp1r10			0.00544389	1582656667
0.00586016	0.9171	1.0006	0.91265	3	0.9171	0.9994	1.09571	1.00407		136950000	615060000	470780000	4.07597e+08	28.6026	0.891805	Ubl4a			0.00586016	4.07597e+08
0.00596806	1.0323	NaN	1.0246	2	1.0323	NaN	0.975991	1.00415		89257000	231340000	148990000	156529000	27.2219	0.879817	Fam136a			0.00596806	156529000
0.00649409	1.0701	1.0452	1.0135	3	1.0701	0.956755	0.98668	1.00451		1348100000	8484300000	1208800000	3680400000	31.7772	0.975506	2010300C02Rik			0.00649409	3680400000
0.00706365	0.91588	0.91413	NaN	2	0.91588	1.09394	NaN	1.00491		30640000	65201000	0	31947000	24.9292	0.979398	Cab39			0.00706365	31947000
0.00709008	1.2167	1.1275	1.0975	3	1.2167	0.886918	0.911162	1.00493		389650000	1218100000	160190000	5.89313e+08	29.1345	0.896484	Prps1l3;Prps1			0.00709008	5.89313e+08
0.00719187	0.71598	1.0151	0.7611	3	0.71598	0.985125	1.31389	1.005		78687000	355410000	77004000	170367000	27.3441	0.883682	Sort1			0.00719187	170367000
0.00727507	NaN	0.99497	NaN	1	NaN	1.00506	NaN	1.00506		0	92800000	0	3.09333e+07	24.8827	0.97901	Ugt8			0.00727507	3.09333e+07
0.00728338	NaN	0.64761	2.146	2	NaN	1.54414	0.465983	1.00506		0	502410000	36265000	1.79558e+08	27.4199	0.883972	Mgst3			0.00728338	1.79558e+08
0.00734757	NaN	0.99492	NaN	1	NaN	1.00511	NaN	1.00511		0	109360000	0	3.64533e+07	25.1195	0.978878	Ndufb3			0.00734757	3.64533e+07
0.00748258	1.0052	NaN	NaN	1	1.0052	NaN	NaN	1.0052		48086000	71640000	11750000	4.38253e+07	25.3853	0.97863	Vps29			0.00748258	4.38253e+07
0.00789353	0.85268	0.84346	1.0223	3	0.85268	1.18559	0.978186	1.00549		116690000	253750000	158840000	1.76427e+08	27.3945	0.8859	Amot			0.00789353	1.76427e+08
0.00815848	1.1359	0.94152	1.221	3	1.1359	1.06211	0.819001	1.00567		265290000	3349300000	112890000	1242493333	30.2106	0.983893	Oxct1			0.00815848	1242493333
0.00836013	0.97715	0.89793	1.0792	3	0.97715	1.11367	0.926612	1.00581		297170000	1605800000	440680000	7.81217e+08	29.5411	0.901319	Rtn4			0.00836013	7.81217e+08
0.00855528	1.0894	1.0304	1.0439	3	1.0894	0.970497	0.957946	1.00595		1433300000	2303500000	965350000	1567383333	30.5457	0.985893	Hnrnpr			0.00855528	1567383333
0.00856614	NaN	0.99408	NaN	1	NaN	1.00595	NaN	1.00595		0	175900000	0	5.86333e+07	25.8052	0.976645	Dock3			0.00856614	5.86333e+07
0.00859516	NaN	NaN	0.99406	1	NaN	NaN	1.00598	1.00598		0	0	62369000	2.07897e+07	24.3094	0.976592	Mia3			0.00859516	2.07897e+07
0.00923387	0.72953	0.99012	0.7814	3	0.72953	1.00998	1.27975	1.00642		74644000	608680000	289100000	3.24141e+08	28.272	0.890138	Smarca4			0.00923387	3.24141e+08
0.00927187	1.0339	1.1826	0.87731	3	1.0339	0.845595	1.13985	1.00645		137840000	402760000	235050000	258550000	27.9459	0.890258	Npcd			0.00927187	258550000
0.00936456	NaN	NaN	0.99353	1	NaN	NaN	1.00651	1.00651		0	0	14460000	4820000	22.2006	0.975182	Mrpl13			0.00936456	4820000
0.0095243	NaN	NaN	0.99342	1	NaN	NaN	1.00662	1.00662		38409000	19344000	82278000	46677000	25.4762	0.974889	Rsrc2			0.0095243	46677000
0.00953883	NaN	0.99341	NaN	1	NaN	1.00663	NaN	1.00663		30024000	324610000	0	1.18211e+08	26.8168	0.958219	Nt5c			0.00953883	1.18211e+08
0.00958239	NaN	0.99338	NaN	1	NaN	1.00666	NaN	1.00666		6393100	420720000	0	1.42371e+08	27.0851	0.958117	Cdk5			0.00958239	1.42371e+08
0.0104405	1.2561	1.1529	1.1132	3	1.2561	0.867378	0.898311	1.00726		157480000	1506500000	147780000	603920000	29.1698	0.909246	Pafah1b2			0.0104405	603920000
0.0105695	1.6632	NaN	2.8449	2	1.6632	NaN	0.351506	1.00735		80629000	31994000	124050000	78891000	26.2334	0.955792	Lin7b			0.0105695	78891000
0.0109337	NaN	NaN	0.99245	1	NaN	NaN	1.00761	1.00761		5551700	0	33773000	1.31082e+07	23.644	0.972308	Arhgap39			0.0109337	1.31082e+07
0.011192	0.65562	0.89932	0.79631	3	0.65562	1.11195	1.25579	1.00779		2018800000	3459700000	1385300000	2287933333	31.0914	0.999183	Rpl27			0.011192	2287933333
0.0112826	NaN	0.99221	NaN	1	NaN	1.00785	NaN	1.00785		0	210720000	54170000	8.82967e+07	26.3959	0.954113	Prox1			0.0112826	8.82967e+07
0.0113006	1.0908	1.0167	1.0535	3	1.0908	0.983574	0.949217	1.00786		1571800000	8235500000	1201600000	3669633333	31.773	0.99973	Gm20390;Nme2			0.0113006	3669633333
0.0113017	1.1353	0.97039	1.1658	3	1.1353	1.03051	0.85778	1.00786		1238700000	1942300000	1812000000	1664333333	30.6323	0.999736	Homer1			0.0113017	1664333333
0.0113541	1.0047	0.9953	0.98592	3	1.0047	1.00472	1.01428	1.0079		1673300000	2559700000	2258100000	2163700000	31.0109	1	Tceal5			0.0113541	2163700000
0.0115445	1.3869	1.5894	NaN	2	1.3869	0.629168	NaN	1.00803		67163000	1118100000	43006000	409423000	28.609	0.913457	Pa2g4			0.0115445	409423000
0.0116025	NaN	0.99199	NaN	1	NaN	1.00808	NaN	1.00808		0	405020000	0	1.35007e+08	27.0085	0.953359	Sec23a			0.0116025	1.35007e+08
0.0116668	1.7209	1.2118	2.091	3	1.7209	0.825219	0.47824	1.00812		122020000	349920000	195680000	222540000	27.7295	0.897839	Lmnb1			0.0116668	222540000
0.0122862	NaN	0.99152	NaN	1	NaN	1.00855	NaN	1.00855		560370000	97545000	0	219305000	27.7084	0.899801	Ubxn6			0.0122862	219305000
0.0125192	1.4394	1.1259	1.4315	3	1.4394	0.888178	0.698568	1.00872		95959000	158490000	199340000	151263000	27.1725	0.951201	Hdgfrp3			0.0125192	151263000
0.0126424	0.97815	1.0455	0.91594	3	0.97815	0.95648	1.09177	1.0088		57959000	804820000	51754000	3.04844e+08	28.1835	0.90093	Rpl12;Rpl12-ps1			0.0126424	3.04844e+08
0.013568	1.1954	1.024	1.1677	3	1.1954	0.976562	0.856384	1.00945		1231500000	6002200000	1173300000	2802333333	31.384	0.990729	Ehd3			0.013568	2802333333
0.0137859	0.99009	0.88642	1.0982	3	0.99009	1.12813	0.910581	1.0096		393610000	2009500000	616570000	1006560000	29.9068	0.922013	Puf60			0.0137859	1006560000
0.0142416	1.0898	1.011	1.0517	3	1.0898	0.98912	0.950842	1.00992		16233000	44544000	46230000	35669000	25.0882	0.966249	Camsap2			0.0142416	35669000
0.0145421	0.86654	1.0374	0.8334	3	0.86654	0.963948	1.1999	1.01013		952830000	2101500000	741320000	1265216667	30.2367	0.98665	Atp5i			0.0145421	1265216667
0.0149244	1.0375	0.77629	1.4174	3	1.0375	1.28818	0.705517	1.0104		43074000	434040000	34283000	1.70466e+08	27.3449	0.908165	Auh			0.0149244	1.70466e+08
0.0152973	0.97984	1.0832	0.88578	3	0.97984	0.923191	1.12895	1.01066		152400000	467020000	231770000	283730000	28.0799	0.909348	H2-K1;H2-D1			0.0152973	283730000
0.0154665	NaN	0.95529	1.0259	2	NaN	1.0468	0.974754	1.01078		31275000	825870000	117760000	3.24968e+08	28.2757	0.909885	Dnajb5			0.0154665	3.24968e+08
0.0160743	NaN	0.98892	NaN	1	NaN	1.0112	NaN	1.0112		0	286450000	0	9.54833e+07	26.5087	0.942835	Ddx42			0.0160743	9.54833e+07
0.0162301	1.1249	1.1078	0.99369	3	1.1249	0.90269	1.00635	1.01131		1338800000	7442200000	2383200000	3721400000	31.7932	0.979582	Hnrnpm			0.0162301	3721400000
0.0162547	0.98783	0.9895	0.96567	3	0.98783	1.01061	1.03555	1.01133		1005100000	7690800000	2470300000	3722066667	31.7935	0.979479	Myl6			0.0162547	3722066667
0.0162953	1.1128	NaN	1.099	2	1.1128	NaN	0.909918	1.01136		253600000	152080000	294670000	233450000	27.7985	0.912516	Cbll1			0.0162953	233450000
0.0164882	1.2975	1.285	1.043	3	1.2975	0.77821	0.958773	1.01149		175160000	1104500000	545710000	6.08457e+08	29.1806	0.93234	Cadm3			0.0164882	6.08457e+08
0.016512	NaN	0.98862	NaN	1	NaN	1.01151	NaN	1.01151		0	168650000	0	5.62167e+07	25.7445	0.962092	Pi4ka			0.016512	5.62167e+07
0.0168778	1.0263	1.0559	0.94167	3	1.0263	0.947059	1.06194	1.01177		740390000	1989700000	2170700000	1633596667	30.6054	0.976871	Rtn3			0.0168778	1633596667
0.0173003	1.0518	0.94956	1.0738	3	1.0518	1.05312	0.931272	1.01206		33625000000	62228000000	31593000000	42482000000	35.3061	0.975103	Aldoa;Aldoart1			0.0173003	42482000000
0.0174024	NaN	0.98801	NaN	1	NaN	1.01214	NaN	1.01214		0	111150000	0	37050000	25.143	0.960461	Mdp1			0.0174024	37050000
0.0174728	1.1277	1.0466	1.0489	3	1.1277	0.955475	0.95338	1.01218		265710000	444750000	322910000	3.44457e+08	28.3597	0.916254	Prpf40a			0.0174728	3.44457e+08
0.0175824	0.80562	1.0052	0.80884	3	0.80562	0.994827	1.23634	1.01226		247630000	495430000	190900000	311320000	28.2138	0.916603	Dlgap3			0.0175824	311320000
0.0175979	1.3809	1.0177	1.4852	3	1.3809	0.982608	0.67331	1.01227		730470000	2063700000	1287900000	1360690000	30.3417	0.973857	Epb49;Epb4.9			0.0175979	1360690000
0.0178153	NaN	1.1369	0.87316	2	NaN	0.879585	1.14526	1.01242		16370000	244440000	113570000	1.24793e+08	26.895	0.93874	Slirp;1810035L17Rik			0.0178153	1.24793e+08
0.0179417	1.0239	1.0022	0.98441	3	1.0239	0.997805	1.01584	1.01251		1235500000	2480400000	603380000	1439760000	30.4232	0.972418	Pdxk			0.0179417	1439760000
0.0181827	0.9527	1.0441	0.88685	3	0.9527	0.957763	1.12759	1.01268		171940000	2243400000	676040000	1030460000	29.9406	0.938822	Sf3b2			0.0181827	1030460000
0.0183578	0.94754	0.98746	0.92749	3	0.94754	1.0127	1.07818	1.01281		10837000000	52841000000	12197000000	25291666667	34.5579	0.970676	Snap25			0.0183578	25291666667
0.0186827	1.0253	0.94448	1.0471	3	1.0253	1.05878	0.955019	1.01303		99119000	741650000	143160000	3.27976e+08	28.289	0.920098	Mink1			0.0186827	3.27976e+08
0.0190465	1.2246	0.99126	1.24	3	1.2246	1.00882	0.806452	1.01329		697030000	1521000000	618230000	945420000	29.8164	0.942128	Myl9			0.0190465	945420000
0.0199046	1.2313	1.0607	1.1526	3	1.2313	0.942774	0.867604	1.01389		389050000	1781200000	152240000	7.74163e+08	29.5281	0.945413	Hnrnph2			0.0199046	7.74163e+08
0.0200648	0.84342	0.86142	0.96365	3	0.84342	1.16087	1.03772	1.01401		172790000	118710000	121740000	1.37747e+08	27.0374	0.933451	Zbtb16			0.0200648	1.37747e+08
0.0201616	1.1063	1.115	0.96241	3	1.1063	0.896861	1.03906	1.01407		4648600000	10163000000	8943700000	7918433333	32.8826	0.963129	Nefm			0.0201616	7918433333
0.020238	NaN	0.98607	NaN	1	NaN	1.01413	NaN	1.01413		0	114690000	10211000	4.16337e+07	25.3112	0.955271	Pid1			0.020238	4.16337e+07
0.0203843	NaN	0.98597	NaN	1	NaN	1.01423	NaN	1.01423		0	363740000	21039000	1.2826e+08	26.9345	0.9327	Ptprn			0.0203843	1.2826e+08
0.0206052	0.98593	NaN	0.95892	2	0.98593	NaN	1.04284	1.01439		33564000	186360000	86660000	1.02195e+08	26.6067	0.932181	Igf2			0.0206052	1.02195e+08
0.0209307	0.95884	1.1609	0.81726	3	0.95884	0.861401	1.2236	1.01461		570090000	1982900000	493020000	1015336667	29.9193	0.949342	Atxn2			0.0209307	1015336667
0.0209382	1.1234	1.1031	0.98627	3	1.1234	0.906536	1.01392	1.01462		203180000	860080000	420070000	4.94443e+08	28.8812	0.949371	Chtf8			0.0209382	4.94443e+08
0.0209396	1.4909	1.0947	1.5638	3	1.4909	0.913492	0.639468	1.01462		3199300000	7597700000	2156000000	4317666667	32.0076	0.959875	H3f3c;Hist1h3a;Hist1h3b;H3f3a			0.0209396	4317666667
0.0211637	0.5267	NaN	0.6654	2	0.5267	NaN	1.50286	1.01478		23088000	0	74741000	3.26097e+07	24.9588	0.953577	Glb1			0.0211637	3.26097e+07
0.0217122	0.96332	1.0422	0.89074	3	0.96332	0.959509	1.12266	1.01516		378020000	2920900000	146720000	1148546667	30.0972	0.956643	Gnb2			0.0217122	1148546667
0.0218036	1.0344	1.0353	0.95659	3	1.0344	0.965904	1.04538	1.01523		937440000	7432800000	1401300000	3257180000	31.601	0.956262	Stmn1			0.0218036	3257180000
0.0222591	0.9677	0.98056	0.94418	3	0.9677	1.01982	1.05912	1.01555		68244000	590680000	92685000	2.50536e+08	27.9004	0.93147	Vps37b			0.0222591	2.50536e+08
0.0225038	0.9638	1.0197	0.90688	3	0.9638	0.980681	1.10268	1.01572		62484000	162080000	241080000	1.55215e+08	27.2097	0.932248	Habp4			0.0225038	1.55215e+08
0.0225319	1.0345	0.97342	1.0148	3	1.0345	1.02731	0.985416	1.01574		268940000	2033900000	138120000	8.13653e+08	29.5998	0.955476	Lgmn			0.0225319	8.13653e+08
0.0227502	0.80372	1.108	0.74547	3	0.80372	0.902527	1.34144	1.01589		199430000	1400500000	34445000	5.44792e+08	29.0211	0.956312	Hspa2			0.0227502	5.44792e+08
0.0229163	1.0692	0.98842	1.034	3	1.0692	1.01172	0.967118	1.01601		365310000	1831400000	294220000	830310000	29.6291	0.956949	Gpx4			0.0229163	830310000
0.0229855	0.75604	0.78365	NaN	2	0.75604	1.27608	NaN	1.01606		82680000	325640000	61165000	156495000	27.2215	0.933781	Etfb			0.0229855	156495000
0.0235128	1.1163	1.0078	1.063	3	1.1163	0.99226	0.940734	1.01643		189330000	680800000	309520000	3.93217e+08	28.5507	0.959235	Erp44			0.0235128	3.93217e+08
0.0239884	NaN	0.98351	NaN	1	NaN	1.01677	NaN	1.01677		0	92718000	0	30906000	24.8814	0.94841	Prpf4			0.0239884	30906000
0.0240196	1.0823	1.1389	0.91741	3	1.0823	0.87804	1.09003	1.01679		456360000	2026700000	1017800000	1166953333	30.1201	0.946998	A830010M20Rik;Kiaa1107			0.0240196	1166953333
0.0249422	NaN	0.98286	NaN	1	NaN	1.01744	NaN	1.01744		0	443360000	0	1.47787e+08	27.1389	0.921995	Carkd			0.0249422	1.47787e+08
0.0252883	1.035	1.1495	0.871	3	1.035	0.869943	1.14811	1.01768		112080000	402800000	258150000	2.57677e+08	27.941	0.941113	Tcerg1			0.0252883	2.57677e+08
0.0254119	NaN	0.98254	NaN	1	NaN	1.01777	NaN	1.01777		0	152400000	0	50800000	25.5983	0.945806	Secisbp2l			0.0254119	50800000
0.0254346	1.0462	0.84331	1.2175	3	1.0462	1.1858	0.821355	1.01779		180030000	5768400000	91601000	2013343667	30.9069	0.941087	Pfkp			0.0254346	2013343667
0.025554	1.1591	1.0391	1.0728	3	1.1591	0.962371	0.93214	1.01787		5829200000	15912000000	2438300000	8059833333	32.9081	0.940588	Hist1h4a			0.025554	8059833333
0.0257057	NaN	0.98234	NaN	1	NaN	1.01798	NaN	1.01798		10234000	120420000	25905000	5.21863e+07	25.6372	0.945269	Mpdz			0.0257057	5.21863e+07
0.0260615	0.88893	0.87886	0.97284	3	0.88893	1.13784	1.02792	1.01823		59501000	723510000	151260000	3.11424e+08	28.2143	0.943576	Slc4a10			0.0260615	3.11424e+08
0.0268889	1.0642	NaN	1.0273	2	1.0642	NaN	0.973426	1.01881		51994000	0	153060000	6.83513e+07	26.0265	0.917427	Ssbp3			0.0268889	6.83513e+07
0.0269146	0.98234	0.97164	0.95697	3	0.98234	1.02919	1.04496	1.01883		15260000	116780000	19620000	5.05533e+07	25.5913	0.943059	Usp15			0.0269146	5.05533e+07
0.027175	NaN	0.98134	NaN	1	NaN	1.01902	NaN	1.01902		3284200	89164000	0	3.08161e+07	24.8772	0.942583	Usp7			0.027175	3.08161e+07
0.0273577	0.85504	0.98712	0.8408	3	0.85504	1.01305	1.18934	1.01914		486050000	323380000	998420000	6.02617e+08	29.1667	0.973977	Mrps36;Mrps36-ps1			0.0273577	6.02617e+08
0.0277019	1.1696	0.95496	1.1885	3	1.1696	1.04716	0.841397	1.01939		106250000	166940000	327750000	2.00313e+08	27.5777	0.948802	Chd8			0.0277019	2.00313e+08
0.0277485	NaN	NaN	0.98095	1	NaN	NaN	1.01942	1.01942		45545000	12812000	90713000	49690000	25.5665	0.941534	Usf1			0.0277485	49690000
0.0282017	0.99559	0.97713	0.96133	3	0.99559	1.0234	1.04023	1.01974		1754200000	20470000000	6305100000	9509766667	33.1468	0.929537	App			0.0282017	9509766667
0.0284399	NaN	NaN	0.98048	1	NaN	NaN	1.01991	1.01991		0	12298000	40446000	1.75813e+07	24.0675	0.94027	Wtap			0.0284399	1.75813e+07
0.0286901	NaN	0.98031	NaN	1	NaN	1.02008	NaN	1.02008		17558000	175620000	0	6.43927e+07	25.9404	0.913202	Pgm2l1			0.0286901	6.43927e+07
0.0287396	1.2594	1.0165	1.2237	3	1.2594	0.983768	0.817194	1.02012		29660000	4361700000	61592000	1484317333	30.4672	0.927294	Cdk17			0.0287396	1484317333
0.0288949	0.97059	0.84984	1.0948	3	0.97059	1.17669	0.913409	1.02023		2271800000	10127000000	704130000	4367643333	32.0242	0.926646	Pdha1			0.0288949	4367643333
0.0289834	1.2521	0.97431	1.2781	3	1.2521	1.02637	0.782411	1.02029		16539000	357110000	230590000	201413000	27.5856	0.952887	Flna			0.0289834	201413000
0.0293216	1.1916	0.73096	1.9923	3	1.1916	1.36806	0.501932	1.02053		75654000	129410000	69751000	91605000	26.4489	0.911722	Epn2			0.0293216	91605000
0.0294505	0.84151	1.0522	0.78742	3	0.84151	0.95039	1.26997	1.02062		254550000	1325800000	413000000	664450000	29.3076	0.982006	Igsf8			0.0294505	664450000
0.0297778	0.95838	0.92308	NaN	2	0.95838	1.08333	NaN	1.02086		114180000	331390000	10513000	1.52028e+08	27.1798	0.95542	Rbp1			0.0297778	1.52028e+08
0.0298177	1.0522	1.1605	0.87051	3	1.0522	0.861698	1.14875	1.02088		2028200000	289720000	1044800000	1120906667	30.062	0.922799	Plrg1			0.0298177	1120906667
0.0300002	1.0667	1.1497	0.88767	3	1.0667	0.869792	1.12654	1.02101		123510000	1561000000	75106000	5.86539e+08	29.1277	0.984115	Cpeb2			0.0300002	5.86539e+08
0.0307224	NaN	0.97893	NaN	1	NaN	1.02152	NaN	1.02152		0	52151000	0	1.73837e+07	24.0512	0.936099	Plin3			0.0307224	1.73837e+07
0.0309373	0.8754	0.8562	NaN	2	0.8754	1.16795	NaN	1.02168		24466000	281460000	134150000	146692000	27.1282	0.907935	Arid5a			0.0309373	146692000
0.0309387	1.0001	0.95854	NaN	2	1.0001	1.04325	NaN	1.02168		27830000	2121700000	0	716510000	29.4164	0.987716	Csnk2a1			0.0309387	716510000
0.03109	1.116	0.95527	1.108	3	1.116	1.04682	0.902527	1.02178		470370000	2887700000	361130000	1239733333	30.2074	0.917497	Hnrnpf			0.03109	1239733333
0.0311204	NaN	0.97866	NaN	1	NaN	1.02181	NaN	1.02181		0	306100000	0	1.02033e+08	26.6045	0.907507	Mib1			0.0311204	1.02033e+08
0.0312421	0.61514	0.8371	0.79622	3	0.61514	1.1946	1.25593	1.02189		88017000	254670000	97093000	1.46593e+08	27.1272	0.907221	Myt1l			0.0312421	1.46593e+08
0.0314163	1.0179	1.0585	0.90628	3	1.0179	0.944733	1.10341	1.02201		3881300000	10316000000	7424400000	7207233333	32.7468	0.916138	Basp1			0.0314163	7207233333
0.0317249	NaN	0.97825	NaN	1	NaN	1.02223	NaN	1.02223		0	175230000	0	58410000	25.7997	0.934268	Fbxo11			0.0317249	58410000
0.0318186	1.0223	NaN	NaN	1	1.0223	NaN	NaN	1.0223		83567000	89359000	0	57642000	25.7806	0.934097	Vgll4			0.0318186	57642000
0.0318317	0.9847	0.91238	1.014	3	0.9847	1.09604	0.986193	1.02231		2954500000	7232800000	3535900000	4574400000	32.0909	0.914408	Tagln3			0.0318317	4574400000
0.0320667	0.77392	0.90348	0.84269	3	0.77392	1.10683	1.18668	1.02248		2238700000	4791200000	4954600000	3994833333	31.8955	0.91343	Nefl			0.0320667	3994833333
0.0321072	1.1831	1.0649	1.0578	3	1.1831	0.939055	0.945358	1.0225		190430000	1158400000	311410000	5.53413e+08	29.0438	0.9922	Erc1			0.0321072	5.53413e+08
0.0321499	NaN	1.0486	0.91624	2	NaN	0.953653	1.09142	1.02253		0	54651000	69770000	4.14737e+07	25.3057	0.933492	Arhgap31			0.0321499	4.14737e+07
0.0323095	0.90579	0.97792	0.87752	3	0.90579	1.02258	1.13958	1.02265		409010000	958450000	775790000	7.14417e+08	29.4122	0.992976	Prickle2			0.0323095	7.14417e+08
0.032403	1.1779	1.1527	NaN	2	1.1779	0.867528	NaN	1.02271		62509000	488340000	0	1.83616e+08	27.4521	0.963793	Pdxp			0.032403	1.83616e+08
0.0324951	0.93551	0.86751	1.0203	3	0.93551	1.15272	0.980104	1.02278		26171000	448110000	365710000	279997000	28.0608	0.964086	Spag9			0.0324951	279997000
0.0325953	NaN	0.97766	NaN	1	NaN	1.02285	NaN	1.02285		88330000	1066900000	138200000	4.31143e+08	28.6836	0.994073	Snrpb			0.0325953	4.31143e+08
0.0326456	1.043	0.87178	1.1382	3	1.043	1.14708	0.87858	1.02289		50688000000	42736000000	164810000000	86078000000	36.3249	0.91102	Got2			0.0326456	86078000000
0.033068	0.87252	0.91698	0.90375	3	0.87252	1.09054	1.1065	1.02319		40547000	102600000	95622000	7.95897e+07	26.2461	0.902945	Vcpip1			0.033068	7.95897e+07
0.0334219	NaN	0.9771	NaN	1	NaN	1.02344	NaN	1.02344		0	416450000	0	1.38817e+08	27.0486	0.902117	Nceh1			0.0334219	1.38817e+08
0.0335105	NaN	NaN	0.97704	1	NaN	NaN	1.0235	1.0235		0	0	17415000	5805000	22.4689	0.931007	Pcdh10			0.0335105	5805000
0.0337567	1.0095	1.0183	0.92636	3	1.0095	0.982029	1.07949	1.02367		3992700000	13599000000	4489200000	7360300000	32.7771	0.906398	Eno2			0.0337567	7360300000
0.0339266	1.1781	NaN	1.1501	2	1.1781	NaN	0.86949	1.0238		46175000	0	95524000	47233000	25.4933	0.930247	Tnc			0.0339266	47233000
0.033936	0.44494	0.70127	0.833	3	0.44494	1.42598	1.20048	1.0238		720700000	160310000	571290000	484100000	28.8507	0.999218	Ablim2			0.033936	484100000
0.0341369	1.0042	0.99113	0.94457	3	1.0042	1.00895	1.05868	1.02394		1016600000	13852000000	382070000	5083556667	32.2432	0.904817	Ddx3y			0.0341369	5083556667
0.0341397	0.90246	1.1725	0.75959	3	0.90246	0.852878	1.3165	1.02395		634560000	1383800000	452150000	8.23503e+08	29.6172	1	Atp5e			0.0341397	8.23503e+08
0.0345406	NaN	0.93127	1.026	2	NaN	1.0738	0.974659	1.02423		57706000	1780100000	510100000	7.82635e+08	29.5438	0.998698	Syt5			0.0345406	7.82635e+08
0.034695	1.0541	0.95744	1.0262	3	1.0541	1.04445	0.974469	1.02434		372300000	1891200000	733970000	9.99157e+08	29.8961	0.998197	Sgta			0.034695	9.99157e+08
0.0347223	1.0393	1.2878	0.79538	3	1.0393	0.776518	1.25726	1.02436		126860000	117140000	91866000	1.11955e+08	26.7383	0.899074	Dpp10			0.0347223	1.11955e+08
0.0347746	1.2152	1.153	1.0094	3	1.2152	0.867303	0.990688	1.0244		419560000	904330000	575780000	6.33223e+08	29.2381	0.997939	Sox2			0.0347746	6.33223e+08
0.0347792	1.0244	NaN	NaN	1	1.0244	NaN	NaN	1.0244		146850000	146590000	56056000	1.16499e+08	26.7957	0.898941	Mras			0.0347792	1.16499e+08
0.0349485	0.89946	0.99877	0.85261	3	0.89946	1.00123	1.17287	1.02452		927340000	3023100000	1710500000	1886980000	30.8134	0.901443	Zwint			0.0349485	1886980000
0.0358898	0.96113	0.90636	0.989	3	0.96113	1.10331	1.01112	1.02519		196500000	877010000	371520000	4.81677e+08	28.8435	0.994319	Klc2			0.0358898	4.81677e+08
0.0359731	1.0749	0.94695	1.0584	3	1.0749	1.05602	0.944822	1.02525		1183300000	3211200000	1383400000	1925966667	30.8429	0.897187	Park7			0.0359731	1925966667
0.0363977	NaN	1.0487	0.91113	2	NaN	0.953561	1.09754	1.02555		23238000	2242900000	110600000	792246000	29.5614	0.99267	Tspyl4			0.0363977	792246000
0.0364181	0.84476	0.83439	0.96763	3	0.84476	1.19848	1.03345	1.02556		208230000	2297200000	705280000	1070236667	29.9953	0.992604	Add2			0.0364181	1070236667
0.0365407	NaN	0.97499	NaN	1	NaN	1.02565	NaN	1.02565		0	40868000	0	1.36227e+07	23.6995	0.925475	Ddx46			0.0365407	1.36227e+07
0.0370735	NaN	0.97463	NaN	1	NaN	1.02603	NaN	1.02603		0	553480000	16602000	1.90027e+08	27.5016	0.978698	Bex2;Bex1			0.0370735	1.90027e+08
0.0372067	NaN	0.97454	NaN	1	NaN	1.02612	NaN	1.02612		0	162260000	37273000	66511000	25.9871	0.893264	Eif3a			0.0372067	66511000
0.0374555	1.003	NaN	0.95274	2	1.003	NaN	1.0496	1.0263		85087000	0	180360000	8.84823e+07	26.3989	0.892682	Bai1			0.0374555	8.84823e+07
0.0382586	0.91974	0.91277	0.93869	3	0.91974	1.09557	1.06531	1.02687		35119000	910680000	137580000	3.61126e+08	28.4279	0.98663	Hdlbp			0.0382586	3.61126e+08
0.0383173	0.99797	0.93836	0.9832	3	0.99797	1.06569	1.01709	1.02692		101000000	375790000	382170000	286320000	28.0931	0.982669	Glrx2			0.0383173	286320000
0.0384656	NaN	0.97369	NaN	1	NaN	1.02702	NaN	1.02702		0	1178400000	0	392800000	28.5492	0.985958	Clic4			0.0384656	392800000
0.0386325	0.8959	0.83414	1.0135	3	0.8959	1.19884	0.98668	1.02714		767750000	4185100000	2955600000	2636150000	31.2958	0.886152	H1f0			0.0386325	2636150000
0.0389024	0.94096	0.92542	0.943	3	0.94096	1.08059	1.06045	1.02733		2469400000	3724900000	3251900000	3148733333	31.5521	0.885034	Nucb1			0.0389024	3148733333
0.0393588	1.123	NaN	1.0726	2	1.123	NaN	0.932314	1.02766		89718000	59654000	89045000	7.94723e+07	26.2439	0.888235	Sf3a3			0.0393588	7.94723e+07
0.0394123	0.85729	0.95144	0.85124	3	0.85729	1.05104	1.17476	1.0277		315500000	3215500000	316290000	1282430000	30.2562	0.882921	Vcl			0.0394123	1282430000
0.0394613	0.78125	0.71774	1.1005	3	0.78125	1.39326	0.908678	1.02773		102940000	147080000	115770000	121930000	26.8615	0.887996	Cnpy2			0.0394613	121930000
0.0394752	1.094	1.2648	0.83432	3	1.094	0.790639	1.19858	1.02774		108660000	700490000	160730000	3.23293e+08	28.2683	0.986366	Cenpv			0.0394752	3.23293e+08
0.0396068	0.98805	1.0154	0.9004	3	0.98805	0.984834	1.11062	1.02783		1964200000	10521000000	913940000	4466380000	32.0565	0.882115	Ctnnb1			0.0396068	4466380000
0.0396289	1.1753	0.94924	1.1699	3	1.1753	1.05347	0.854774	1.02785		120690000	1358800000	232570000	5.70687e+08	29.0881	0.982182	Ank3			0.0396289	5.70687e+08
0.039675	0.97487	0.93712	0.95999	3	0.97487	1.0671	1.04168	1.02788		245890000	2669400000	306830000	1074040000	30.0004	0.881833	G3bp2			0.039675	1074040000
0.0398294	NaN	0.9279	1.0222	2	NaN	1.0777	0.978282	1.02799		13662000	2531800000	200630000	915364000	29.7698	0.981531	Myo5a			0.0398294	915364000
0.039967	0.96043	0.98587	0.9013	3	0.96043	1.01433	1.10951	1.02809		2220100000	11486000000	2539100000	5415066667	32.3343	0.880623	Calr			0.039967	5415066667
0.0400344	1.0828	0.99277	1.0057	3	1.0828	1.00728	0.994332	1.02814		1067700000	9419700000	2889200000	4458866667	32.054	0.880345	Hnrnpu			0.0400344	4458866667
0.0405169	0.77046	0.7773	NaN	2	0.77046	1.28651	NaN	1.02848		30861000	164590000	0	6.51503e+07	25.9573	0.885531	Hsdl2			0.0405169	6.51503e+07
0.0406929	1.0747	0.97374	1.0161	3	1.0747	1.02697	0.984155	1.02861		16461000000	96501000000	22240000000	45067333333	35.3914	0.877618	Actg1			0.0406929	45067333333
0.0408694	1.135	1.0454	1.0054	3	1.135	0.956572	0.994629	1.02873		487520000	1439600000	780280000	9.02467e+08	29.7493	0.978156	Ctnna2			0.0408694	9.02467e+08
0.040938	1.0067	1.0579	0.88154	3	1.0067	0.945269	1.13438	1.02878		179480000	2146100000	266580000	8.64053e+08	29.6865	0.977933	Adnp			0.040938	8.64053e+08
0.0409569	NaN	NaN	0.97201	1	NaN	NaN	1.0288	1.0288		16286000	0	29634000	1.53067e+07	23.8677	0.91742	Pdlim4			0.0409569	1.53067e+07
0.0413291	0.97881	0.9847	0.91505	3	0.97881	1.01554	1.09284	1.02906		79711000	189620000	156720000	142017000	27.0815	0.883636	Arpp21			0.0413291	142017000
0.0415439	1.4376	1.0803	1.3805	3	1.4376	0.925669	0.724375	1.02921		102980000	512760000	59572000	225104000	27.746	0.992972	Camk1d			0.0415439	225104000
0.0416019	0.85765	1.0066	0.80862	3	0.85765	0.993443	1.23667	1.02926		431630000	258090000	431190000	3.73637e+08	28.4771	0.975779	Sugt1			0.0416019	3.73637e+08
0.0419461	1.0608	1.0018	NaN	2	1.0608	0.998203	NaN	1.0295		97377000	307420000	34808000	146535000	27.1267	0.882196	Synpr			0.0419461	146535000
0.0420474	1.7008	1.136	1.9699	3	1.7008	0.880282	0.50764	1.02957		106460000	366790000	244380000	239210000	27.8337	0.99458	Arpc5l			0.0420474	239210000
0.0422152	1.3025	1.0252	1.2328	3	1.3025	0.975419	0.811162	1.02969		551200000	4122500000	583600000	1752433333	30.7067	0.871323	Uqcrc2			0.0422152	1752433333
0.0430215	NaN	0.97062	NaN	1	NaN	1.03027	NaN	1.03027		0	98302000	0	3.27673e+07	24.9658	0.913657	Grwd1			0.0430215	3.27673e+07
0.0431871	NaN	0.91095	1.0384	2	NaN	1.09776	0.96302	1.03039		774330000	3892200000	218950000	1628493333	30.6009	0.867307	Dst			0.0431871	1628493333
0.0432296	NaN	0.97048	NaN	1	NaN	1.03042	NaN	1.03042		27578000	888470000	0	3.05349e+08	28.1859	0.998356	Rbbp7			0.0432296	3.05349e+08
0.0434565	NaN	1.3639	0.75303	2	NaN	0.733192	1.32797	1.03058		26492000	742250000	40462000	2.69735e+08	28.007	0.99908	Adi1			0.0434565	2.69735e+08
0.0435018	1.0236	1.0313	0.91026	3	1.0236	0.96965	1.09859	1.03061		62118000	440980000	189690000	2.30929e+08	27.7829	0.999225	Kif2a			0.0435018	2.30929e+08
0.0437445	0.77404	NaN	0.77668	2	0.77404	NaN	1.28753	1.03079		212150000	179100000	466470000	2.85907e+08	28.091	1	Ly6h			0.0437445	2.85907e+08
0.0438395	1.1184	1.0601	NaN	2	1.1184	0.943307	NaN	1.03085		90167000	686510000	9987800	262221600	27.9662	0.999689	Atic			0.0438395	262221600
0.0438839	NaN	0.97004	NaN	1	NaN	1.03089	NaN	1.03089		0	295930000	0	9.86433e+07	26.5557	0.877678	Olig2			0.0438839	9.86433e+07
0.0448658	NaN	0.96938	NaN	1	NaN	1.03159	NaN	1.03159		0	216850000	36551000	84467000	26.3319	0.87539	Nelf			0.0448658	84467000
0.0449806	0.90106	0.92569	0.89793	3	0.90106	1.08028	1.11367	1.03167		76173000	885410000	130860000	3.64148e+08	28.4399	0.964819	S100a10			0.0449806	3.64148e+08
0.0451129	0.86747	0.83608	NaN	2	0.86747	1.19606	NaN	1.03176		168910000	230670000	0	1.33193e+08	26.9889	0.874814	Nt5dc3			0.0451129	1.33193e+08
0.0454421	1.4369	1.1892	1.2222	3	1.4369	0.840901	0.818197	1.032		367590000	353290000	793440000	5.04773e+08	28.9111	0.963322	Eps15l1			0.0454421	5.04773e+08
0.045491	NaN	0.96896	NaN	1	NaN	1.03203	NaN	1.03203		16051000	495060000	11046000	1.74052e+08	27.3749	0.994288	Cds2			0.045491	1.74052e+08
0.0459537	1.0863	1.0208	0.96977	3	1.0863	0.979624	1.03117	1.03236		4020700000	11606000000	3746400000	6457700000	32.5884	0.855896	Pcbp1			0.0459537	6457700000
0.0459895	0.94999	0.99097	0.87868	3	0.94999	1.00911	1.13807	1.03239		276030000	668120000	535740000	4.93297e+08	28.8779	0.961547	Palm			0.0459895	4.93297e+08
0.0462505	NaN	0.96845	NaN	1	NaN	1.03258	NaN	1.03258		0	779300000	0	2.59767e+08	27.9526	0.991803	Gclm			0.0462505	2.59767e+08
0.0463224	NaN	0.78401	1.2662	2	NaN	1.27549	0.789765	1.03263		9247000	410720000	86071000	1.68679e+08	27.3297	0.991568	Tln1			0.0463224	1.68679e+08
0.0469213	NaN	1.0482	0.8992	2	NaN	0.954016	1.1121	1.03306		9685600	239880000	47315000	98960200	26.5603	0.870603	Nbr1			0.0469213	98960200
0.0470378	1.1019	0.95131	1.0567	3	1.1019	1.05118	0.946342	1.03314		1447200000	5340200000	1034400000	2607266667	31.2799	0.851432	Pld3			0.0470378	2607266667
0.0471034	0.83324	NaN	0.81094	2	0.83324	NaN	1.23314	1.03319		48020000	56675000	82527000	6.24073e+07	25.8952	0.87018	Plekha6			0.0471034	6.24073e+07
0.0473806	0.98322	1.0982	0.82894	3	0.98322	0.910581	1.20636	1.03339		45287000	144860000	49721000	79956000	26.2527	0.869534	Rwdd4			0.0473806	79956000
0.047449	1.2333	1.1626	0.99318	3	1.2333	0.860141	1.00687	1.03344		738340000	1615000000	1077100000	1143480000	30.0908	0.849741	Map1lc3a			0.047449	1143480000
0.047813	0.76798	0.76014	0.98274	3	0.76798	1.31555	1.01756	1.0337		151780000	609430000	221040000	3.27417e+08	28.2866	0.986693	Pfdn2			0.047813	3.27417e+08
0.0478176	1.0337	NaN	NaN	1	1.0337	NaN	NaN	1.0337		25635000	21079000	0	1.55713e+07	23.8924	0.904923	Ergic1			0.0478176	1.55713e+07
0.0478752	NaN	0.96736	NaN	1	NaN	1.03374	NaN	1.03374		0	49149000	0	16383000	23.9657	0.904818	Vars			0.0478752	16383000
0.0485571	0.90357	0.86323	0.96091	3	0.90357	1.15844	1.04068	1.03423		235670000	1176300000	311610000	5.74527e+08	29.0978	0.953223	Myef2			0.0485571	5.74527e+08
0.0485913	NaN	0.96688	NaN	1	NaN	1.03425	NaN	1.03425		0	193450000	10867000	6.81057e+07	26.0213	0.866718	Camk2n1			0.0485913	6.81057e+07
0.0488759	1.038	NaN	0.97001	2	1.038	NaN	1.03092	1.03446		20176000	0	35541000	1.85723e+07	24.1467	0.902997	Maz			0.0488759	1.85723e+07
0.0491439	NaN	0.94897	0.98471	2	NaN	1.05377	1.01553	1.03465		30818000	914230000	291580000	4.12209e+08	28.6188	0.951322	Sema7a			0.0491439	4.12209e+08
0.0494787	0.5058	0.86465	0.69332	3	0.5058	1.15654	1.44233	1.03489		384970000	1638400000	322710000	7.82027e+08	29.5426	0.950237	Prkcb			0.0494787	7.82027e+08
0.050017	1.1025	1.033	NaN	2	1.1025	0.968054	NaN	1.03528		938760000	8541000000	272460000	3250740000	31.5981	0.839192	Mif			0.050017	3250740000
0.0502539	1.1463	0.97734	1.0674	3	1.1463	1.02319	0.936856	1.03545		168520000	541090000	264110000	3.24573e+08	28.274	0.978711	Nell2			0.0502539	3.24573e+08
0.051226	1.2733	1.2412	0.97138	3	1.2733	0.805672	1.02946	1.03615		166620000	721470000	52270000	3.13453e+08	28.2237	0.975533	Ylpm1			0.051226	3.13453e+08
0.0517578	1.105	NaN	1.033	2	1.105	NaN	0.968054	1.03653		506250000	0	528710000	3.44987e+08	28.362	0.973794	Gm8991;Gm6793			0.0517578	3.44987e+08
0.0518726	1.0201	0.89589	1.0272	3	1.0201	1.11621	0.97352	1.03661		14387000000	36857000000	11989000000	21077666667	34.295	0.831587	Eno1			0.0518726	21077666667
0.0524826	1.1505	0.96741	1.0788	3	1.1505	1.03369	0.926956	1.03705		199460000	784640000	97343000	360481000	28.4253	0.940508	Dtna			0.0524826	360481000
0.0525281	0.97683	0.75715	1.229	3	0.97683	1.32074	0.81367	1.03708		774840000	9241900000	427210000	3481316667	31.697	0.828904	Uqcrc1			0.0525281	3481316667
0.0528911	1.0343	1.0793	0.86866	3	1.0343	0.926526	1.1512	1.03734		4212100000	15780000000	5457900000	8483333333	32.982	0.827419	Hist1h2bm;Hist1h2bh;Hist2h2bb;Hist1h2bc;Gm13646;Hist1h2bf;Hist1h2bb;Hist1h2bk;Hist1h2bp;Hist1h2ba			0.0528911	8483333333
0.0534933	1.1211	1.028	0.98091	3	1.1211	0.972763	1.01946	1.03777		1227300000	8116400000	672430000	3338710000	31.6366	0.824957	Ywhae			0.0534933	3338710000
0.0535905	1.3889	0.88336	1.6875	3	1.3889	1.13204	0.592593	1.03784		62680000	1211400000	109460000	461180000	28.7808	0.936922	Ptbp1			0.0535905	461180000
0.0537779	0.8689	NaN	0.82846	2	0.8689	NaN	1.20706	1.03798		28854000	53772000	61446000	48024000	25.5173	0.894085	Hmbox1			0.0537779	48024000
0.0538147	1.8782	1.7345	1.5168	3	1.8782	0.576535	0.659283	1.03801		418360000	1470700000	414940000	768000000	29.5165	0.936197	Pdia6			0.0538147	768000000
0.053835	1.2053	1.0473	1.0483	3	1.2053	0.954836	0.953925	1.03802		255410000	5720300000	317660000	2097790000	30.9662	0.823561	Idh3b			0.053835	2097790000
0.053913	NaN	0.96332	NaN	1	NaN	1.03808	NaN	1.03808		13613000	200910000	0	7.15077e+07	26.0916	0.854359	Mpp2			0.053913	7.15077e+07
0.0539452	1.16	0.8567	1.2706	3	1.16	1.16727	0.78703	1.0381		602490000	7072300000	1175400000	2950063333	31.4581	0.823111	Gdi1			0.0539452	2950063333
0.053953	0.72478	0.94144	0.75339	3	0.72478	1.0622	1.32733	1.03811		30751000	686070000	79767000	2.65529e+08	27.9843	0.966619	Rap1gap			0.053953	2.65529e+08
0.0544388	1.0448	1.2656	0.78099	3	1.0448	0.790139	1.28043	1.03845		516240000	2121600000	141970000	9.26603e+08	29.7874	0.934177	Syncrip			0.0544388	9.26603e+08
0.0549399	1.2352	1.1557	0.98428	3	1.2352	0.865277	1.01597	1.03882		676900000	2925700000	1021800000	1541466667	30.5217	0.819051	Hap1			0.0549399	1541466667
0.05532	1.0266	1.0246	0.89712	3	1.0266	0.975991	1.11468	1.03909		363640000	2898500000	166770000	1142970000	30.0901	0.8175	Adamts4			0.05532	1142970000
0.0553203	0.91832	0.84084	0.99043	3	0.91832	1.18929	1.00966	1.03909		441190000	1392100000	424620000	7.52637e+08	29.4874	0.931326	Scrn1			0.0553203	7.52637e+08
0.0553664	NaN	0.96235	NaN	1	NaN	1.03912	NaN	1.03912		80056000	1073500000	111590000	4.21715e+08	28.6517	0.931177	Rtn1			0.0553664	4.21715e+08
0.0555463	NaN	0.96223	NaN	1	NaN	1.03925	NaN	1.03925		0	53048000	0	1.76827e+07	24.0758	0.890873	Pbxip1			0.0555463	1.76827e+07
0.0563712	NaN	0.96168	NaN	1	NaN	1.03985	NaN	1.03985		0	1488600000	0	496200000	28.8863	0.927928	Mllt11			0.0563712	496200000
0.0566226	1.0091	0.95532	0.93966	3	1.0091	1.04677	1.06421	1.04003		303940000	2998900000	125690000	1142843333	30.09	0.812193	Csnk2b			0.0566226	1142843333
0.0568446	NaN	0.78744	1.2339	2	NaN	1.26994	0.810438	1.04019		42716000	394970000	139650000	1.92445e+08	27.5199	0.957171	Gja1			0.0568446	1.92445e+08
0.0568963	NaN	0.96133	NaN	1	NaN	1.04023	NaN	1.04023		79309000	521270000	141630000	247403000	27.8823	0.957002	Tmsb10			0.0568963	247403000
0.0569864	NaN	0.96127	NaN	1	NaN	1.04029	NaN	1.04029		0	3072900000	0	1024300000	29.932	0.925939	Slc39a7			0.0569864	1024300000
0.0571566	1.169	1.0967	NaN	2	1.169	0.911826	NaN	1.04041		209070000	7598700000	175660000	2661143333	31.3094	0.81002	Nrgn			0.0571566	2661143333
0.0571763	1.1547	1.0197	1.0143	3	1.1547	0.980681	0.985902	1.04043		65998000	575040000	283220000	308086000	28.1988	0.956088	Dtd1			0.0571763	308086000
0.0573773	1.3455	1.7164	0.8378	3	1.3455	0.582615	1.1936	1.04057		45265000	204060000	145670000	131665000	26.9723	0.846332	Coro1b			0.0573773	131665000
0.0574388	1.169	0.93711	1.129	3	1.169	1.06711	0.88574	1.04062		136120000	3092000000	464860000	1230993333	30.1972	0.808872	Eif5			0.0574388	1230993333
0.0575275	0.8417	0.82934	0.93061	3	0.8417	1.20578	1.07456	1.04068		17154000	1306800000	232770000	518908000	28.9509	0.92419	Macf1			0.0575275	518908000
0.0575568	NaN	0.96089	NaN	1	NaN	1.0407	NaN	1.0407		0	1120100000	0	3.73367e+08	28.476	0.924095	Pcna			0.0575568	3.73367e+08
0.0578271	NaN	0.96071	NaN	1	NaN	1.0409	NaN	1.0409		0	207500000	0	6.91667e+07	26.0436	0.845291	Trap1			0.0578271	6.91667e+07
0.0586322	1.0096	0.97345	0.91949	3	1.0096	1.02727	1.08756	1.04148		4249400000	8839300000	5362000000	6150233333	32.518	0.804022	Prnp			0.0586322	6150233333
0.0586984	1.1711	1.0907	0.96466	3	1.1711	0.916842	1.03663	1.04153		583160000	711630000	780670000	691820000	29.3658	0.920407	Calb1			0.0586984	691820000
0.0591544	1.1464	1.0299	0.99187	3	1.1464	0.970968	1.0082	1.04185		92139000	843800000	185430000	3.7379e+08	28.4777	0.918934	Cdc5l			0.0591544	3.7379e+08
0.0597362	0.93521	1.0581	0.80223	3	0.93521	0.94509	1.24653	1.04228		626380000	3743500000	608560000	1659480000	30.6281	0.799542	Phactr1			0.0597362	1659480000
0.0597768	1.1765	0.90326	1.1858	3	1.1765	1.1071	0.843313	1.04231		32551000	506980000	142470000	2.27334e+08	27.7602	0.947597	Srgap3			0.0597768	2.27334e+08
0.0598558	NaN	0.95936	NaN	1	NaN	1.04236	NaN	1.04236		26304000	507240000	0	177848000	27.4061	0.94734	Nfib;Nfia			0.0598558	177848000
0.0606977	0.96736	0.91192	0.939	3	0.96736	1.09659	1.06496	1.04297		1247200000	5433300000	2162700000	2947733333	31.457	0.795645	Dctn2			0.0606977	2947733333
0.0610096	0.91293	0.90009	0.90444	3	0.91293	1.111	1.10566	1.0432		1851200000	3203200000	2451000000	2501800000	31.2203	0.794383	Nebl			0.0610096	2501800000
0.0628819	1.1824	1.1029	NaN	2	1.1824	0.906701	NaN	1.04455		70299000	446060000	0	1.7212e+08	27.3588	0.937467	Nudt10;Nudt11			0.0628819	1.7212e+08
0.0629321	NaN	0.92872	0.98773	2	NaN	1.07675	1.01242	1.04459		15246000	1345700000	178830000	5.13259e+08	28.9351	0.906744	Pex5l			0.0629321	5.13259e+08
0.0633648	0.8446	0.73434	1.0772	3	0.8446	1.36177	0.928333	1.0449		232430000	1878300000	360340000	823690000	29.6175	0.905349	Glo1			0.0633648	823690000
0.0634024	0.98262	0.81539	1.0802	3	0.98262	1.22641	0.925755	1.04493		305300000	600710000	920430000	6.08813e+08	29.1814	0.905228	Tmod2			0.0634024	6.08813e+08
0.0637817	1.1103	NaN	1.0203	2	1.1103	NaN	0.980104	1.0452		138320000	92571000	141890000	1.2426e+08	26.8888	0.831536	Cirbp			0.0637817	1.2426e+08
0.0638391	1.4309	NaN	1.5161	2	1.4309	NaN	0.659587	1.04524		52441000	0	51852000	3.47643e+07	25.0511	0.875836	Slc9a3r2			0.0638391	3.47643e+07
0.0638889	0.96475	0.88825	NaN	2	0.96475	1.12581	NaN	1.04528		91205000	306140000	15416000	137587000	27.0358	0.831289	Tial1			0.0638889	137587000
0.0639395	1.2224	1.0623	1.0286	3	1.2224	0.941354	0.972195	1.04532		273170000	1750800000	771710000	9.31893e+08	29.7956	0.903497	Zfp36			0.0639395	9.31893e+08
0.0640396	0.78216	0.91826	0.79052	3	0.78216	1.08902	1.26499	1.04539		538320000	12007000000	309890000	4285070000	31.9967	0.782143	Ppp2r1a			0.0640396	4285070000
0.0644728	1.1669	0.94043	1.1027	3	1.1669	1.06334	0.906865	1.0457		78962000	1755000000	72670000	635544000	29.2434	0.901778	Serpini1			0.0644728	635544000
0.0647213	NaN	NaN	0.95613	1	NaN	NaN	1.04588	1.04588		0	30711000	11645000	1.41187e+07	23.7511	0.874239	Mical3			0.0647213	1.41187e+07
0.0650405	1.1933	1.1958	0.90189	3	1.1933	0.83626	1.10878	1.04611		435630000	3061300000	603910000	1366946667	30.3483	0.778112	Mkl2			0.0650405	1366946667
0.0650596	0.9475	0.91945	0.90639	3	0.9475	1.08761	1.10328	1.04613		62770000	129090000	251910000	1.47923e+08	27.1403	0.82859	Crebbp			0.0650596	1.47923e+08
0.0650675	1.0234	0.97795	0.91537	3	1.0234	1.02255	1.09245	1.04613		2553200000	14043000000	4338800000	6978333333	32.7002	0.778003	Matr3			0.0650675	6978333333
0.0652903	0.86036	0.9324	0.82917	3	0.86036	1.0725	1.20602	1.04629		68284000	682040000	217600000	3.22641e+08	28.2654	0.929617	Ptprn2			0.0652903	3.22641e+08
0.0653261	0.69911	0.80048	0.83991	3	0.69911	1.24925	1.1906	1.04632		951880000	3765800000	1595100000	2104260000	30.9707	0.776963	Ddah1			0.0653261	2104260000
0.0656722	NaN	0.9555	NaN	1	NaN	1.04657	NaN	1.04657		0	174480000	0	58160000	25.7935	0.872518	Rheb			0.0656722	58160000
0.0660648	NaN	0.95524	NaN	1	NaN	1.04686	NaN	1.04686		0	276720000	0	92240000	26.4589	0.826275	Thyn1			0.0660648	92240000
0.0660698	0.98117	1.0417	0.83372	3	0.98117	0.959969	1.19944	1.04686		463370000	2252700000	850980000	1189016667	30.1471	0.773972	Tcf4			0.0660698	1189016667
0.0661733	1.1978	0.99458	1.0666	3	1.1978	1.00545	0.937559	1.04694		1801500000	3083700000	3256700000	2713966667	31.3378	0.773556	Erc2			0.0661733	2713966667
0.0662163	1.0754	0.97239	0.96422	3	1.0754	1.02839	1.03711	1.04697		86054000	148720000	120470000	1.18415e+08	26.8193	0.825927	Grpel1			0.0662163	1.18415e+08
0.0662612	NaN	NaN	0.95511	1	NaN	NaN	1.047	1.047		19577000	107270000	160820000	95889000	26.5149	0.825823	Tmod3			0.0662612	95889000
0.0664184	1.134	1.0845	0.92144	3	1.134	0.922084	1.08526	1.04711		313490000	1205700000	494920000	671370000	29.3225	0.895513	Sub1			0.0664184	671370000
0.0665784	NaN	0.9549	NaN	1	NaN	1.04723	NaN	1.04723		0	326710000	46044000	1.24251e+08	26.8887	0.825093	Tpd52l1			0.0665784	1.24251e+08
0.0666842	NaN	0.95483	NaN	1	NaN	1.04731	NaN	1.04731		0	59859000	0	19953000	24.2501	0.870687	Aimp2			0.0666842	19953000
0.066692	1.0401	1.0271	0.88635	3	1.0401	0.973615	1.12822	1.04731		304410000	1705600000	618320000	876110000	29.7065	0.894633	Scg5			0.066692	876110000
0.0668593	0.96783	0.90975	0.93	3	0.96783	1.0992	1.07527	1.04743		13266000000	63116000000	25323000000	33901666667	34.9806	0.770801	Sptbn1			0.0668593	33901666667
0.0670821	1.1487	0.90167	1.1299	3	1.1487	1.10905	0.885034	1.0476		432250000	2802100000	315160000	1183170000	30.14	0.769907	Camkv			0.0670821	1183170000
0.067394	1.0525	0.95864	NaN	2	1.0525	1.04314	NaN	1.04782		458400000	1655500000	70452000	7.28117e+08	29.4396	0.892374	Stmn2			0.067394	7.28117e+08
0.0679338	1.5679	0.94043	1.9478	3	1.5679	1.06334	0.5134	1.04821		205710000	2667600000	304240000	1059183333	29.9803	0.890638	Atp5c1			0.0679338	1059183333
0.0682837	1.143	1.0364	0.96383	3	1.143	0.964878	1.03753	1.04847		1238600000	4691100000	1332300000	2420666667	31.1728	0.765091	Dstn			0.0682837	2420666667
0.0685563	1.0928	0.9696	0.97862	3	1.0928	1.03135	1.02185	1.04867		524060000	2142000000	542010000	1069356667	29.9941	0.888637	Txnl1			0.0685563	1069356667
0.0685823	0.78319	NaN	0.76093	2	0.78319	NaN	1.31418	1.04869		141370000	240420000	100410000	1.60733e+08	27.2601	0.918898	Paip2b			0.0685823	1.60733e+08
0.0685943	0.98151	1.1122	0.79023	3	0.98151	0.899119	1.26545	1.04869		78130000	149470000	36173000	8.79243e+07	26.3898	0.820456	Znrf1			0.0685943	8.79243e+07
0.0688732	1.0517	1.1247	0.82928	3	1.0517	0.889126	1.20586	1.0489		201050000	2336300000	188910000	9.08753e+08	29.7593	0.887618	Ppfia2			0.0688732	9.08753e+08
0.0692265	NaN	0.79596	1.1877	2	NaN	1.25635	0.841963	1.04915		0	282080000	389280000	2.23787e+08	27.7375	0.916802	Selm			0.0692265	2.23787e+08
0.0692902	1.1414	1.08	0.92569	3	1.1414	0.925926	1.08028	1.0492		1276900000	15470000000	1156500000	5967800000	32.4746	0.761062	Eef1a1			0.0692902	5967800000
0.0693691	0.99512	0.91936	0.93902	3	0.99512	1.08771	1.06494	1.04926		832620000	8508800000	1030000000	3457140000	31.6869	0.760747	Ywhab			0.0693691	3457140000
0.069524	0.9999	0.91005	NaN	2	0.9999	1.09884	NaN	1.04937		27238000	134590000	0	5.39427e+07	25.6849	0.865554	Ndfip2			0.069524	5.39427e+07
0.0699213	NaN	0.95269	NaN	1	NaN	1.04966	NaN	1.04966		23189000	307670000	37725000	1.22861e+08	26.8725	0.817407	Impdh2			0.0699213	1.22861e+08
0.070078	1.2697	1.1034	1.0274	3	1.2697	0.90629	0.973331	1.04977		88671000	141160000	388200000	2.0601e+08	27.6181	0.914032	Clip1			0.070078	2.0601e+08
0.0701333	NaN	NaN	0.95255	1	NaN	NaN	1.04981	1.04981		34487000	90006000	82875000	6.91227e+07	26.0427	0.816921	Dpf2			0.0701333	6.91227e+07
0.0703302	NaN	0.95242	NaN	1	NaN	1.04996	NaN	1.04996		16145000	499090000	0	171745000	27.3557	0.913212	Papss1			0.0703302	171745000
0.0705134	0.73876	0.79219	0.87018	3	0.73876	1.26232	1.14919	1.05009		267890000	690590000	339830000	432770000	28.689	0.882349	Kiaa1045;N28178			0.0705134	432770000
0.0706591	1.2146	0.93778	1.1499	3	1.2146	1.06635	0.869641	1.0502		721470000	2926800000	1298900000	1649056667	30.619	0.755595	Rad23b			0.0706591	1649056667
0.0710069	0.95046	0.95626	0.86569	3	0.95046	1.04574	1.15515	1.05045		191930000	607940000	169970000	323280000	28.2682	0.911012	Cask			0.0710069	323280000
0.0712611	1.1338	0.97406	1.0086	3	1.1338	1.02663	0.991473	1.05063		3604900000	4689400000	5637400000	4643900000	32.1127	0.753194	Wbp2			0.0712611	4643900000
0.0714212	0.96292	0.89956	0.92792	3	0.96292	1.11166	1.07768	1.05075		52435000	2460600000	288090000	9.33708e+08	29.7984	0.879435	Mlf2			0.0714212	9.33708e+08
0.0715176	0.92661	NaN	0.85104	2	0.92661	NaN	1.17503	1.05082		63174000	0	99759000	54311000	25.6947	0.861953	Lrrfip2			0.0715176	54311000
0.0717699	NaN	0.95147	NaN	1	NaN	1.051	NaN	1.051		0	55535000	0	1.85117e+07	24.1419	0.861497	Samd4b			0.0717699	1.85117e+07
0.0718154	NaN	0.95144	NaN	1	NaN	1.05104	NaN	1.05104		5923300	258420000	0	8.81144e+07	26.3929	0.81306	Ilf2			0.0718154	8.81144e+07
0.0719822	NaN	0.95133	NaN	1	NaN	1.05116	NaN	1.05116		18600000	363750000	18778000	1.33709e+08	26.9945	0.812678	Rap1gap2			0.0719822	1.33709e+08
0.0719981	1.1478	1.0365	0.96068	3	1.1478	0.964785	1.04093	1.05117		1076600000	4995000000	1352500000	2474700000	31.2046	0.750258	Hnrnpa1			0.0719981	2474700000
0.0720277	NaN	0.9513	NaN	1	NaN	1.05119	NaN	1.05119		0	82539000	0	27513000	24.7136	0.861032	Ahdc1			0.0720277	27513000
0.0720304	1.0145	0.94038	0.92964	3	1.0145	1.0634	1.07569	1.0512		1186700000	5954300000	976220000	2705740000	31.3334	0.75013	Crym			0.0720304	2705740000
0.0720515	1.0483	0.84937	1.0776	3	1.0483	1.17734	0.927988	1.05121		891210000	3782800000	107350000	1593786667	30.5698	0.750046	Cadps			0.0720515	1593786667
0.0726041	NaN	0.95092	NaN	1	NaN	1.05161	NaN	1.05161		20762000	596850000	0	2.05871e+08	27.6172	0.905822	Adh5			0.0726041	2.05871e+08
0.0730593	NaN	0.95062	NaN	1	NaN	1.05194	NaN	1.05194		0	123010000	0	4.10033e+07	25.2892	0.85917	Tbc1d15			0.0730593	4.10033e+07
0.0731475	1.1967	1.2232	0.87581	3	1.1967	0.817528	1.1418	1.05201		1210700000	2157600000	731560000	1366620000	30.348	0.745687	Rpl13;Rpl13-ps3			0.0731475	1366620000
0.0733465	1.1549	0.88169	1.1529	3	1.1549	1.13418	0.867378	1.05215		1658600000	14951000000	1636200000	6081933333	32.5019	0.744897	Atp2b1			0.0733465	6081933333
0.0734236	NaN	0.95038	NaN	1	NaN	1.05221	NaN	1.05221		0	63660000	0	21220000	24.3389	0.858513	Hsd17b12			0.0734236	21220000
0.0737273	NaN	0.95018	NaN	1	NaN	1.05243	NaN	1.05243		0	143310000	0	47770000	25.5096	0.857965	Ap3m2			0.0737273	47770000
0.0737564	0.86376	0.85095	0.8941	3	0.86376	1.17516	1.11844	1.05245		3170100000	1055900000	10965000000	5063666667	32.2375	0.743269	Ddt;Gm20441			0.0737564	5063666667
0.0750927	0.99133	0.76728	1.1552	3	0.99133	1.3033	0.865651	1.05343		53367000	84018000	193290000	110225000	26.7159	0.805552	Tnik			0.0750927	110225000
0.0753088	NaN	0.9908	0.91084	2	NaN	1.00928	1.09789	1.05359		24127000	132110000	39028000	6.50883e+07	25.9559	0.805058	Eci1			0.0753088	6.50883e+07
0.0760041	1.0826	0.98873	0.93608	3	1.0826	1.0114	1.06828	1.05409		239820000	1271300000	535970000	6.82363e+08	29.346	0.864749	Gprasp2			0.0760041	6.82363e+08
0.0760117	1.0541	NaN	NaN	1	1.0541	NaN	NaN	1.0541		53249000	160550000	19831000	7.78767e+07	26.2147	0.80345	Ube2m			0.0760117	7.78767e+07
0.0761077	1.0983	1.083	0.87654	3	1.0983	0.923361	1.14085	1.05417		683060000	5337000000	266470000	2095510000	30.9647	0.733956	Rap1gds1			0.0761077	2095510000
0.0761701	1.1158	0.86259	1.1267	3	1.1158	1.1593	0.887548	1.05422		31361000	350480000	104160000	1.62e+08	27.2714	0.89425	Ndel1;Nde1			0.0761701	1.62e+08
0.0762061	1.2239	1.2209	0.89305	3	1.2239	0.819068	1.11976	1.05424		214640000	243050000	330660000	2.62783e+08	27.9693	0.894133	Wipf2			0.0762061	2.62783e+08
0.0763223	1.0735	NaN	0.96604	2	1.0735	NaN	1.03515	1.05433		37885000	0	34860000	2.42483e+07	24.5314	0.853287	Sec16a			0.0763223	2.42483e+07
0.0763354	1.1406	1.0581	0.92823	3	1.1406	0.94509	1.07732	1.05434		1475300000	4567800000	1894300000	2645800000	31.3011	0.733056	Sf1			0.0763354	2645800000
0.0763429	1.1738	0.96153	1.0535	3	1.1738	1.04001	0.949217	1.05434		97917000	940090000	123570000	3.87192e+08	28.5285	0.863665	Pam			0.0763429	3.87192e+08
0.0768584	NaN	0.94812	NaN	1	NaN	1.05472	NaN	1.05472		0	462250000	0	1.54083e+08	27.1991	0.892019	Pik3r1			0.0768584	1.54083e+08
0.0769881	1.041	0.93578	NaN	2	1.041	1.06863	NaN	1.05481		19907000	1184400000	4266300	4.02858e+08	28.5857	0.861602	Pde2a			0.0769881	4.02858e+08
0.0770403	NaN	1.058	0.85872	2	NaN	0.94518	1.16452	1.05485		0	812680000	78888000	2.97189e+08	28.1468	0.891429	Pde4dip			0.0770403	2.97189e+08
0.0772426	1.0208	1.0199	0.85932	3	1.0208	0.980488	1.16371	1.055		685980000	3070500000	650300000	1468926667	30.4521	0.729474	Hint1			0.0772426	1468926667
0.0773797	1.0551	NaN	NaN	1	1.0551	NaN	NaN	1.0551		70889000	0	86471000	5.24533e+07	25.6445	0.851382	Snrpb2			0.0773797	5.24533e+07
0.0777365	1.2422	0.7777	1.5673	3	1.2422	1.28584	0.63804	1.05536		296980000	1467200000	259510000	6.74563e+08	29.3294	0.859209	Tomm70a			0.0777365	6.74563e+08
0.077924	NaN	0.94742	NaN	1	NaN	1.0555	NaN	1.0555		0	272630000	0	9.08767e+07	26.4374	0.799081	Cul2			0.077924	9.08767e+07
0.0779461	0.71697	0.71733	NaN	2	0.71697	1.39406	NaN	1.05551		262350000	1014300000	27029000	4.3456e+08	28.695	0.85854	Rpl32;Gm4987			0.0779461	4.3456e+08
0.0781358	1.3265	1.2742	NaN	2	1.3265	0.784806	NaN	1.05565		85742000	806260000	0	297334000	28.1475	0.88788	Lancl2			0.0781358	297334000
0.0785179	0.92567	1.1921	0.71262	3	0.92567	0.838856	1.40327	1.05593		208340000	822010000	255780000	428710000	28.6754	0.856713	Ankrd17			0.0785179	428710000
0.0792646	NaN	0.94654	NaN	1	NaN	1.05648	NaN	1.05648		0	136850000	0	4.56167e+07	25.4431	0.847989	Pabpc4;Gm10110			0.0792646	4.56167e+07
0.0794933	NaN	0.94639	NaN	1	NaN	1.05665	NaN	1.05665		0	110910000	0	36970000	25.1399	0.847577	Rogdi			0.0794933	36970000
0.0799312	1.0062	0.92313	0.9247	3	1.0062	1.08327	1.08143	1.05697		743010000	5611700000	749290000	2368000000	31.141	0.718895	Snrpn			0.0799312	2368000000
0.0804873	1.5284	1.044	1.458	3	1.5284	0.957854	0.685871	1.05737		545190000	1806100000	569670000	9.73653e+08	29.8588	0.850427	Epb4.1l1;Epb41l1			0.0804873	9.73653e+08
0.0806487	0.95795	0.92028	0.8866	3	0.95795	1.08663	1.1279	1.05749		521500000	5666900000	1310900000	2499766667	31.2191	0.716081	Aplp1			0.0806487	2499766667
0.0813943	1.233	1.1324	NaN	2	1.233	0.88308	NaN	1.05804		134590000	627490000	0	2.54027e+08	27.9204	0.877338	Epn1			0.0813943	2.54027e+08
0.0814233	0.96991	0.87555	0.9415	3	0.96991	1.14214	1.06214	1.05806		19681000	404150000	60431000	1.61421e+08	27.2663	0.877244	Nptx1			0.0814233	1.61421e+08
0.0814469	0.99265	0.94135	0.89343	3	0.99265	1.0623	1.11928	1.05808		99945000	397370000	199180000	232165000	27.7906	0.877168	Ttc3			0.0814469	232165000
0.081716	1.0791	0.94476	0.96408	3	1.0791	1.05847	1.03726	1.05828		177170000	993900000	101050000	424040000	28.6596	0.846511	Snrpd3			0.081716	424040000
0.0817479	0.98119	0.88074	NaN	2	0.98119	1.13541	NaN	1.0583		23019000	764930000	0	2.6265e+08	27.9686	0.876195	Gaa			0.0817479	2.6265e+08
0.0824667	NaN	0.89625	0.99811	2	NaN	1.11576	1.00189	1.05883		59692000	1888400000	515790000	821294000	29.6133	0.84412	Cend1			0.0824667	821294000
0.0826349	1.0046	0.89823	NaN	2	1.0046	1.1133	NaN	1.05895		185200000	603310000	69077000	2.85862e+08	28.0907	0.87333	Araf			0.0826349	2.85862e+08
0.0828356	1.2494	0.97104	1.1135	3	1.2494	1.02982	0.898069	1.0591		120770000	909250000	451710000	493910000	28.8797	0.842946	Pdcd10			0.0828356	493910000
0.0830013	1.5862	1.0549	1.554	3	1.5862	0.947957	0.643501	1.05922		1664900000	13983000000	1268900000	5638933333	32.3928	0.70688	Cs			0.0830013	5638933333
0.0831405	0.97718	1.0043	0.82983	3	0.97718	0.995718	1.20507	1.05932		1198200000	6170600000	2276900000	3215233333	31.5823	0.706336	Gatad2b			0.0831405	3215233333
0.0835865	0.93588	0.94326	0.84537	3	0.93588	1.06015	1.18291	1.05965		285000000	993620000	66782000	4.48467e+08	28.7404	0.840556	Capza2			0.0835865	4.48467e+08
0.0836151	NaN	0.94369	NaN	1	NaN	1.05967	NaN	1.05967		18947000	194190000	40333000	84490000	26.3323	0.786114	Igbp1;Igbp1b			0.0836151	84490000
0.0836151	NaN	0.94369	NaN	1	NaN	1.05967	NaN	1.05967		0	701550000	9567800	2.37039e+08	27.8206	0.870165	Acsbg1			0.0836151	2.37039e+08
0.0836304	NaN	0.94368	NaN	1	NaN	1.05968	NaN	1.05968		0	379870000	0	1.26623e+08	26.916	0.786079	Brd2			0.0836304	1.26623e+08
0.0836849	1.2726	1.0879	1.0128	3	1.2726	0.919202	0.987362	1.05972		483270000	2046300000	392340000	973970000	29.8593	0.840243	Ctsb			0.0836849	973970000
0.0838291	NaN	0.94355	NaN	1	NaN	1.05983	NaN	1.05983		0	746050000	31917000	2.59322e+08	27.9502	0.869474	Setd7			0.0838291	2.59322e+08
0.0839211	0.96235	0.89277	0.91139	3	0.96235	1.12011	1.09722	1.0599		108780000	1476200000	187830000	5.90937e+08	29.1384	0.839492	Ntrk2			0.0839211	5.90937e+08
0.0839667	NaN	0.94346	NaN	1	NaN	1.05993	NaN	1.05993		0	1527900000	45665000	5.24522e+08	28.9664	0.839346	G3bp1			0.0839667	5.24522e+08
0.084242	NaN	0.94328	NaN	1	NaN	1.06013	NaN	1.06013		0	46708000	0	1.55693e+07	23.8922	0.839042	Nsmce2			0.084242	1.55693e+07
0.0844082	0.93271	0.89255	0.88679	3	0.93271	1.12038	1.12766	1.06025		96357000	465910000	145240000	2.35836e+08	27.8132	0.867606	Ikbkg			0.0844082	2.35836e+08
0.0845687	1.3966	1.3146	0.97673	3	1.3966	0.760688	1.02382	1.06037		112320000	817310000	132780000	3.54137e+08	28.3997	0.867088	Letm1			0.0845687	3.54137e+08
0.0847593	0.95637	0.80586	1.016	3	0.95637	1.24091	0.984252	1.06051		649730000	3165700000	1583700000	1799710000	30.7451	0.700032	Ndufv2			0.0847593	1799710000
0.085109	1.07	NaN	0.95099	2	1.07	NaN	1.05154	1.06077		43278000	0	29252000	2.41767e+07	24.5271	0.837485	Zfx;Zfa			0.085109	2.41767e+07
0.0851906	NaN	0.94266	NaN	1	NaN	1.06083	NaN	1.06083		0	345750000	35993000	1.27248e+08	26.9231	0.782535	Srm			0.0851906	1.27248e+08
0.0852992	0.94398	1.0224	0.79324	3	0.94398	0.978091	1.26065	1.06091		215010000	1314100000	362120000	630410000	29.2317	0.835111	Psmd4			0.0852992	630410000
0.0857706	0.98691	0.95212	0.87217	3	0.98691	1.05029	1.14657	1.06125		140020000	2631000000	212090000	994370000	29.8892	0.833614	Atxn10			0.0857706	994370000
0.0866061	0.89952	1.0038	0.77527	3	0.89952	0.996214	1.28987	1.06187		81966000	3358400000	89165000	1176510333	30.1319	0.692865	Ckap5			0.0866061	1176510333
0.0868138	NaN	0.9416	NaN	1	NaN	1.06202	NaN	1.06202		0	88748000	0	2.95827e+07	24.8182	0.834427	Dnajc2			0.0868138	2.95827e+07
0.086942	1.1899	0.98188	1.0225	3	1.1899	1.01845	0.977995	1.06212		596990000	531800000	647010000	5.91933e+08	29.1409	0.829896	Lsamp			0.086942	5.91933e+08
0.0871844	1.0544	0.94244	0.93335	3	1.0544	1.06107	1.07141	1.06229		90503000	628870000	62733000	260702000	27.9578	0.858659	Morf4l1			0.0871844	260702000
0.0872802	1.2255	0.92573	1.1346	3	1.2255	1.08023	0.881368	1.06237		79352000	254030000	71864000	135082000	27.0093	0.777795	Maf1			0.0872802	135082000
0.087729	0.66273	1.1746	0.59737	3	0.66273	0.851354	1.674	1.0627		317970000	1115200000	477880000	6.37017e+08	29.2468	0.8274	Bcas1			0.087729	6.37017e+08
0.0878074	1.1222	0.99973	0.93827	3	1.1222	1.00027	1.06579	1.06275		1648100000	1638900000	1893300000	1726766667	30.6854	0.688217	Rph3a			0.0878074	1726766667
0.0884248	1.2287	1.1238	0.93363	3	1.2287	0.889838	1.07109	1.06321		147640000	534660000	122190000	2.68163e+08	27.9985	0.854667	Ppa2			0.0884248	2.68163e+08
0.088617	1.2934	1.0513	1.0577	3	1.2934	0.951203	0.945448	1.06335		240060000	2732800000	266790000	1079883333	30.0082	0.685092	Ubl5;Gm2001			0.088617	1079883333
0.0897096	1.1749	1.0585	0.93211	3	1.1749	0.944733	1.07283	1.06416		1457000000	3926900000	3144600000	2842833333	31.4047	0.680882	Chchd2;2410018M08Rik			0.0897096	2842833333
0.0899413	0.99774	1.1612	0.74959	3	0.99774	0.861178	1.33406	1.06433		725360000	1892100000	1164200000	1260553333	30.2314	0.679991	Wasf1			0.0899413	1260553333
0.0901243	1.0986	1.089	0.84997	3	1.0986	0.918274	1.17651	1.06446		176130000	1046300000	915960000	7.12797e+08	29.4089	0.819815	Srrm2			0.0901243	7.12797e+08
0.0901731	NaN	NaN	0.93941	1	NaN	NaN	1.0645	1.0645		658190000	4968300000	591610000	2072700000	30.9489	0.679099	Sfn			0.0901731	2072700000
0.0902886	0.75754	0.76129	0.89075	3	0.75754	1.31356	1.12265	1.06458		651300000	1574700000	305330000	8.43777e+08	29.6523	0.819296	Slc25a22			0.0902886	8.43777e+08
0.0906533	0.96128	0.88204	0.90947	3	0.96128	1.13373	1.09954	1.06485		383810000	875070000	396890000	5.51923e+08	29.0399	0.818142	Pea15;Pea15a			0.0906533	5.51923e+08
0.0907329	1.0293	0.82735	1.0452	3	1.0293	1.20868	0.956755	1.06491		525620000	1791100000	465490000	9.27403e+08	29.7886	0.817891	Cndp2			0.0907329	9.27403e+08
0.0912672	1.2448	0.92544	1.1487	3	1.2448	1.08057	0.870549	1.0653		1226000000	4125100000	850430000	2067176667	30.945	0.674898	Gm9755;Tufm			0.0912672	2067176667
0.0916109	0.97864	0.91433	0.88941	3	0.97864	1.0937	1.12434	1.06556		1793300000	4431100000	5819200000	4014533333	31.9026	0.673581	Sod2			0.0916109	4014533333
0.0920353	NaN	0.94522	0.93128	2	NaN	1.05795	1.07379	1.06587		0	751520000	391280000	3.80933e+08	28.505	0.813776	Actr1b			0.0920353	3.80933e+08
0.0920639	1.3189	1.2836	0.90932	3	1.3189	0.779059	1.09972	1.06589		994330000	883740000	1642800000	1173623333	30.1283	0.671846	Sod1			0.0920639	1173623333
0.0921761	NaN	0.96839	0.90966	2	NaN	1.03264	1.09931	1.06598		35217000	1296400000	277630000	5.36416e+08	28.9988	0.813331	Zfand5			0.0921761	5.36416e+08
0.0924132	1.1179	1.0175	0.91095	3	1.1179	0.982801	1.09776	1.06615		1086100000	3775700000	578450000	1813416667	30.7561	0.670509	Mapk1			0.0924132	1813416667
0.0926632	NaN	0.93779	NaN	1	NaN	1.06634	NaN	1.06634		0	341630000	0	1.13877e+08	26.7629	0.765622	Ccdc47			0.0926632	1.13877e+08
0.0929863	NaN	0.93758	NaN	1	NaN	1.06658	NaN	1.06658		31880000	169230000	23200000	74770000	26.156	0.764893	Mageh1			0.0929863	74770000
0.0930136	1.0842	0.96623	0.92538	3	1.0842	1.03495	1.08064	1.0666		194140000	1486400000	247410000	642650000	29.2595	0.810688	Tom1l2			0.0930136	642650000
0.0930783	0.90053	1.0974	0.72038	3	0.90053	0.911245	1.38816	1.06664		130470000	1840900000	107730000	6.93033e+08	29.3683	0.810484	Ak5			0.0930783	6.93033e+08
0.0930983	1.0101	0.8903	NaN	2	1.0101	1.12322	NaN	1.06666		173420000	302110000	82533000	186021000	27.4709	0.839662	Syt1			0.0930983	186021000
0.0935096	NaN	0.93724	NaN	1	NaN	1.06696	NaN	1.06696		0	55313000	0	1.84377e+07	24.1362	0.822439	Sox4			0.0935096	1.84377e+07
0.0944622	1.0204	0.98872	0.85383	3	1.0204	1.01141	1.17119	1.06767		1300800000	2379800000	953360000	1544653333	30.5246	0.662688	Rab11b;Rab11a			0.0944622	1544653333
0.0953271	NaN	0.93606	NaN	1	NaN	1.06831	NaN	1.06831		0	134720000	0	4.49067e+07	25.4204	0.819192	Atad1			0.0953271	4.49067e+07
0.0953923	1.0681	0.91842	0.95407	3	1.0681	1.08883	1.04814	1.06836		1924000000	8335000000	2413300000	4224100000	31.976	0.659151	Klc1			0.0953923	4224100000
0.0955684	0.97533	0.86085	NaN	2	0.97533	1.16164	NaN	1.06849		233820000	1695000000	347610000	758810000	29.4992	0.802639	Actb;Actg1			0.0955684	758810000
0.0957334	1.1156	1.0973	0.84825	3	1.1156	0.911328	1.1789	1.06861		158670000	505500000	154230000	272800000	28.0233	0.831227	Mapre1			0.0957334	272800000
0.0958909	0.89785	1.0819	0.72253	3	0.89785	0.9243	1.38403	1.06872		35952000	284960000	25602000	1.15505e+08	26.7834	0.75835	Cntn2			0.0958909	1.15505e+08
0.0961011	0.90453	0.75273	1.0271	3	0.90453	1.3285	0.973615	1.06888		5425800000	81905000000	4921500000	30750766667	34.8399	0.65646	Tuba1a;Tuba3a			0.0961011	30750766667
0.0964132	1.0681	1.0086	0.87126	3	1.0681	0.991473	1.14776	1.06911		12202000000	22337000000	13713000000	16084000000	33.9049	0.655276	Tpi1			0.0964132	16084000000
0.0967822	1.0872	0.94727	0.93871	3	1.0872	1.05567	1.06529	1.06939		745820000	5146600000	1587400000	2493273333	31.2154	0.653878	Ubqln2			0.0967822	2493273333
0.0972667	1.1724	0.91093	1.0649	3	1.1724	1.09778	0.939055	1.06974		183660000	793790000	351710000	4.43053e+08	28.7229	0.7973	Stx12			0.0972667	4.43053e+08
0.0974981	1.6163	1.9101	NaN	2	1.6163	0.523533	NaN	1.06992		58557000	324480000	0	127679000	26.9279	0.754738	Lta4h			0.0974981	127679000
0.0980268	NaN	NaN	0.93431	1	NaN	NaN	1.07031	1.07031		112710000	289140000	331140000	244330000	27.8643	0.823902	Tceal3;Tceal6			0.0980268	244330000
0.0981989	1.2578	0.9906	1.0593	3	1.2578	1.00949	0.94402	1.07044		371720000	518420000	416530000	4.35557e+08	28.6983	0.794374	Cuedc2			0.0981989	4.35557e+08
0.0982267	1.0306	0.94603	0.8899	3	1.0306	1.05705	1.12372	1.07046		605050000	8276200000	250430000	3043893333	31.5033	0.648417	Srp54			0.0982267	3043893333
0.0985398	1.0079	0.88224	NaN	2	1.0079	1.13348	NaN	1.07069		69974000	1330800000	0	4.66925e+08	28.7986	0.793304	Syt11			0.0985398	4.66925e+08
0.0985982	NaN	0.93394	NaN	1	NaN	1.07073	NaN	1.07073		0	521840000	8826900	1.76889e+08	27.3983	0.822079	Flt1			0.0985982	1.76889e+08
0.0988299	NaN	0.93379	NaN	1	NaN	1.0709	NaN	1.0709		18287000	197160000	14738000	7.67283e+07	26.1933	0.751748	Atg3			0.0988299	7.67283e+07
0.0990757	0.92974	0.80197	0.9647	3	0.92974	1.24693	1.03659	1.07109		152430000	593970000	166300000	3.04233e+08	28.1806	0.820556	Strn4			0.0990757	3.04233e+08
0.0996336	NaN	0.93327	NaN	1	NaN	1.0715	NaN	1.0715		0	59727000	0	19909000	24.2469	0.811511	Psme3			0.0996336	19909000
0.10133	0.86179	0.79124	0.9152	3	0.86179	1.26384	1.09266	1.07276		396300000	4167500000	518210000	1694003333	30.6578	0.636747	Slc12a5			0.10133	1694003333
0.101548	NaN	0.96784	0.89878	2	NaN	1.03323	1.11262	1.07292		45042000	225060000	264260000	1.78121e+08	27.4083	0.812684	Iscu			0.101548	1.78121e+08
0.101784	1.0731	NaN	NaN	1	1.0731	NaN	NaN	1.0731		50732000	21499000	12148000	2.81263e+07	24.7454	0.807681	FAM120A			0.101784	2.81263e+07
0.102001	1.193	0.80228	1.2815	3	1.193	1.24645	0.780335	1.07326		4010900000	2685600000	4299500000	3665333333	31.7713	0.634236	Gm10108;Cycs			0.102001	3665333333
0.10206	0.66013	NaN	0.67273	2	0.66013	NaN	1.48648	1.0733		132370000	0	234340000	1.22237e+08	26.8651	0.744511	Cadm4			0.10206	1.22237e+08
0.102379	1.3125	1.1982	NaN	2	1.3125	0.834585	NaN	1.07354		62528000	735140000	30222000	2.75963e+08	28.0399	0.810041	Acat2;Acat3			0.102379	2.75963e+08
0.102592	0.90728	0.91703	0.81743	3	0.90728	1.09048	1.22335	1.0737		272640000	4606500000	422390000	1767176667	30.7188	0.632026	Ndrg1			0.102592	1767176667
0.102962	0.91461	1.104	0.71351	3	0.91461	0.905797	1.40152	1.07398		853940000	3550000000	1299700000	1901213333	30.8243	0.630646	Epb41l3			0.102962	1901213333
0.103015	1.0424	NaN	0.90446	2	1.0424	NaN	1.10563	1.07402		79510000	21558000	125490000	7.55193e+07	26.1703	0.742376	Pum1			0.103015	7.55193e+07
0.10356	NaN	1.074	0.82119	2	NaN	0.931099	1.21775	1.07442		8176800	114750000	43919000	5.56153e+07	25.729	0.804523	Sart1			0.10356	5.56153e+07
0.104264	0.95997	0.89416	0.87222	3	0.95997	1.11837	1.1465	1.07495		98121000	530460000	248430000	292337000	28.1231	0.804057	Cbx6			0.104264	292337000
0.104379	1.3624	0.83576	1.5011	3	1.3624	1.19652	0.666178	1.07503		502280000	610820000	154770000	4.22623e+08	28.6548	0.775048	Rps29;Gm10126			0.104379	4.22623e+08
0.104406	1.2983	1.1518	0.9446	3	1.2983	0.868206	1.05865	1.07505		1042700000	1523100000	1136700000	1234166667	30.2009	0.625269	Mag			0.104406	1234166667
0.104411	0.95158	0.78881	0.99418	3	0.95158	1.26773	1.00585	1.07506		54595000	627070000	346870000	342845000	28.353	0.803591	Smarca2			0.104411	342845000
0.104518	1.1022	1.0012	0.88936	3	1.1022	0.998801	1.1244	1.07513		171420000	456350000	289960000	305910000	28.1885	0.803252	Calu			0.104518	305910000
0.104744	NaN	0.92997	NaN	1	NaN	1.0753	NaN	1.0753		0	63488000	0	2.11627e+07	24.335	0.80242	Lonp1			0.104744	2.11627e+07
0.104993	1.0692	1.0203	0.8495	3	1.0692	0.980104	1.17716	1.07549		278780000	778810000	163280000	4.06957e+08	28.6003	0.773134	Clns1a			0.104993	4.06957e+08
0.105054	NaN	0.92977	NaN	1	NaN	1.07553	NaN	1.07553		48643000	339620000	0	129421000	26.9475	0.737825	Pin4			0.105054	129421000
0.105371	1.219	1.0299	0.964	3	1.219	0.970968	1.03734	1.07577		210150000	1220400000	296430000	575660000	29.1006	0.771957	Calcoco1			0.105371	575660000
0.105637	1.5627	1.1284	1.2837	3	1.5627	0.886211	0.778998	1.07597		234190000	521330000	204300000	319940000	28.2532	0.799705	Acp1			0.105637	319940000
0.106225	1.0388	0.94775	0.88083	3	1.0388	1.05513	1.13529	1.07641		169740000	569020000	348090000	3.62283e+08	28.4325	0.7693	Cdh13			0.106225	3.62283e+08
0.106573	NaN	0.83674	1.0436	2	NaN	1.19511	0.958222	1.07667		19449000	546250000	262740000	2.76146e+08	28.0409	0.796742	Rab5c			0.106573	2.76146e+08
0.106853	1.5796	1.7417	0.92861	3	1.5796	0.574152	1.07688	1.07688		201180000	43748000	311290000	185406000	27.4661	0.795857	Manf			0.106853	185406000
0.106871	NaN	0.9286	NaN	1	NaN	1.07689	NaN	1.07689		0	126960000	0	42320000	25.3348	0.798644	Cul5			0.106871	42320000
0.107188	0.91456	0.94832	0.79219	3	0.91456	1.0545	1.26232	1.07713		214630000	1184600000	482110000	6.27113e+08	29.2242	0.766307	Sorbs1			0.107188	6.27113e+08
0.10743	NaN	0.92824	NaN	1	NaN	1.07731	NaN	1.07731		0	1096800000	82249000	3.93016e+08	28.55	0.765555	Sh3bgrl3			0.10743	3.93016e+08
0.107555	1.1264	0.87684	1.0359	3	1.1264	1.14046	0.965344	1.0774		202750000	884760000	229030000	4.38847e+08	28.7091	0.765166	Sumo1			0.107555	4.38847e+08
0.107858	1.0242	0.88303	0.92918	3	1.0242	1.13246	1.07622	1.07763		13059000000	54334000000	15193000000	27528666667	34.6802	0.612494	Atp1a3			0.107858	27528666667
0.107996	NaN	1.0824	0.81196	2	NaN	0.923873	1.23159	1.07773		35820000	446830000	407420000	296690000	28.1444	0.792243	Ncoa1			0.107996	296690000
0.108081	0.837	1.0084	0.71189	3	0.837	0.99167	1.40471	1.07779		169090000	590220000	121780000	2.93697e+08	28.1298	0.791974	Specc1			0.108081	2.93697e+08
0.108094	1.0044	0.95591	0.84539	3	1.0044	1.04612	1.18289	1.0778		248780000	933470000	414300000	5.32183e+08	28.9873	0.763495	Marcks			0.108094	5.32183e+08
0.108625	1.0782	NaN	NaN	1	1.0782	NaN	NaN	1.0782		246220000	0	72479000	106233000	26.6627	0.729877	Wbp5			0.108625	106233000
0.10865	1.0659	0.97499	0.87481	3	1.0659	1.02565	1.14311	1.07822		895530000	4243400000	595700000	1911543333	30.8321	0.609581	Pcbp2			0.10865	1911543333
0.108975	1.0935	0.95841	0.91034	3	1.0935	1.0434	1.09849	1.07846		402300000	2008200000	804970000	1071823333	29.9974	0.760762	H2-D1			0.108975	1071823333
0.109209	1.202	0.89008	1.0984	3	1.202	1.12349	0.910415	1.07864		140850000	628470000	185550000	318290000	28.2458	0.788414	Cdh5			0.109209	318290000
0.109776	1.0434	0.89619	0.92769	3	1.0434	1.11583	1.07795	1.07906		4007500000	4343200000	4252600000	4201100000	31.9681	0.60545	Cox5b			0.109776	4201100000
0.110393	1.1	0.86954	1.0116	3	1.1	1.15003	0.988533	1.07952		1020500000	7471900000	2163600000	3552000000	31.726	0.60319	Aplp2			0.110393	3552000000
0.110567	1.0209	0.88593	0.91802	3	1.0209	1.12876	1.0893	1.07965		866810000	4066100000	1231300000	2054736667	30.9363	0.602552	Nrcam			0.110567	2054736667
0.110641	1.0581	0.91031	0.92379	3	1.0581	1.09853	1.0825	1.07971		1075100000	862630000	1697500000	1211743333	30.1744	0.602282	Timp2			0.110641	1211743333
0.1109	1.1466	0.86831	1.0622	3	1.1466	1.15166	0.941442	1.0799		291330000	4825200000	252000000	1789510000	30.7369	0.601337	Atp6v1h			0.1109	1789510000
0.111125	1.0516	0.87433	0.95705	3	1.0516	1.14373	1.04488	1.08007		169040000	3718700000	148280000	1345340000	30.3253	0.600514	Rpl4			0.111125	1345340000
0.111699	1.0805	NaN	NaN	1	1.0805	NaN	NaN	1.0805		42713000	0	40667000	2.77933e+07	24.7282	0.790089	Adam11			0.111699	2.77933e+07
0.111816	1.2117	0.8598	1.1534	3	1.2117	1.16306	0.867002	1.08059		344960000	1749000000	256580000	7.83513e+08	29.5454	0.751972	Nudt3			0.111816	7.83513e+08
0.112366	1.081	NaN	NaN	1	1.081	NaN	NaN	1.081		28226000	0	0	9.40867e+06	23.1656	0.788909	Lphn1			0.112366	9.40867e+06
0.112475	1.0521	NaN	0.90085	2	1.0521	NaN	1.11006	1.08108		140240000	111070000	81759000	111023000	26.7263	0.721338	Trappc2;0610009B22Rik			0.112475	111023000
0.112553	NaN	0.92495	NaN	1	NaN	1.08114	NaN	1.08114		0	81862000	0	2.72873e+07	24.7017	0.78858	Ppm1l			0.112553	2.72873e+07
0.112941	2.047	NaN	8.631	2	2.047	NaN	0.115861	1.08143		48123000	23854000	473410000	1.81796e+08	27.4377	0.776662	Wasl			0.112941	1.81796e+08
0.113049	1.0475	0.95034	0.87353	3	1.0475	1.05225	1.14478	1.08151		139140000	575370000	184920000	299810000	28.1595	0.776322	Ppp1r9a			0.113049	299810000
0.113161	NaN	NaN	0.92456	1	NaN	NaN	1.0816	1.0816		27779000	104700000	92979000	7.51527e+07	26.1633	0.71982	Vip			0.113161	7.51527e+07
0.113323	0.90553	0.97943	0.75837	3	0.90553	1.021	1.31862	1.08172		109710000	626970000	64789000	2.67156e+08	27.9931	0.775465	Zmiz1			0.113323	2.67156e+08
0.113832	NaN	0.92413	NaN	1	NaN	1.0821	NaN	1.0821		0	442720000	0	1.47573e+08	27.1369	0.718336	Arf5			0.113832	1.47573e+08
0.113957	NaN	0.92405	NaN	1	NaN	1.08219	NaN	1.08219		0	591940000	0	1.97313e+08	27.5559	0.773472	Ipo5			0.113957	1.97313e+08
0.114093	1.1905	1.0266	NaN	2	1.1905	0.974089	NaN	1.0823		132610000	1109000000	27940000	4.23183e+08	28.6567	0.744951	Gnai2			0.114093	4.23183e+08
0.114479	1.2247	NaN	1.0633	2	1.2247	NaN	0.940468	1.08258		73535000	0	301690000	125075000	26.8982	0.716907	Znf428			0.114479	125075000
0.114832	NaN	0.92349	NaN	1	NaN	1.08285	NaN	1.08285		0	132770000	0	4.42567e+07	25.3994	0.784553	Ipo4			0.114832	4.42567e+07
0.115129	0.57842	0.73775	0.76027	3	0.57842	1.35547	1.31532	1.08307		2381200000	10838000000	5314800000	6178000000	32.5245	0.585977	Actc1;Acta1			0.115129	6178000000
0.115136	0.93059	0.85077	0.87471	3	0.93059	1.17541	1.14324	1.08308		215130000	1482000000	303070000	6.66733e+08	29.3125	0.741742	Gem			0.115136	6.66733e+08
0.115626	1.0537	0.69691	1.3128	3	1.0537	1.43491	0.761731	1.08344		904280000	7211600000	277270000	2797716667	31.3816	0.584181	Sdha			0.115626	2797716667
0.11572	0.8892	1.2668	0.63615	3	0.8892	0.789391	1.57196	1.08352		44313000	495740000	228710000	2.56254e+08	27.933	0.767946	Gng7			0.11572	2.56254e+08
0.11642	NaN	0.81618	1.0606	2	NaN	1.22522	0.942863	1.08404		0	61616000	41934000	3.45167e+07	25.0408	0.78175	Zc3h15			0.11642	3.45167e+07
0.116443	NaN	0.90794	0.93745	2	NaN	1.10139	1.06672	1.08406		51222000	291310000	106670000	149734000	27.1578	0.712574	Smap;1110004F10Rik			0.116443	149734000
0.116667	0.97041	1.0038	0.77757	3	0.97041	0.996214	1.28606	1.08423		484150000	1398100000	1010400000	9.64217e+08	29.8448	0.737039	Pdap1			0.116667	9.64217e+08
0.117011	0.86144	0.7648	NaN	2	0.86144	1.30753	NaN	1.08449		67421000	277660000	26352000	123811000	26.8836	0.711323	Chmp2a			0.117011	123811000
0.117081	0.32871	0.68771	0.6799	3	0.32871	1.4541	1.4708	1.08454		94049000	259830000	406900000	253593000	27.9179	0.763686	Alb			0.117081	253593000
0.117247	1.2882	0.91881	1.1397	3	1.2882	1.08836	0.877424	1.08466		87550000	7498500000	231430000	2605826667	31.2791	0.578354	Kif1a			0.117247	2605826667
0.117446	1.2607	NaN	1.1002	2	1.2607	NaN	0.908926	1.08481		141030000	0	154650000	98560000	26.5545	0.710365	Akap5			0.117446	98560000
0.118014	1.295	0.95203	1.0985	3	1.295	1.05039	0.910332	1.08524		403760000	2865000000	354930000	1207896667	30.1698	0.575603	Fam168a			0.118014	1207896667
0.118304	NaN	0.92127	NaN	1	NaN	1.08546	NaN	1.08546		0	437860000	0	1.45953e+08	27.1209	0.708477	Eprs			0.118304	1.45953e+08
0.118499	1.1707	0.99949	NaN	2	1.1707	1.00051	NaN	1.0856		145310000	795390000	55816000	332172000	28.3074	0.759257	Gspt1			0.118499	332172000
0.118761	1.08	1.1637	0.75868	3	1.08	0.859328	1.31808	1.0858		507570000	3517500000	443030000	1489366667	30.4721	0.57293	Atxn2l			0.118761	1489366667
0.11884	1.1972	0.8689	1.0995	3	1.1972	1.15088	0.909504	1.08586		112520000	551340000	288450000	3.17437e+08	28.2419	0.758193	Bsg			0.11884	3.17437e+08
0.119019	0.92911	0.79637	0.93181	3	0.92911	1.2557	1.07318	1.086		185310000	789940000	331420000	4.35557e+08	28.6983	0.729835	Sik3			0.119019	4.35557e+08
0.119689	1.3224	0.87556	1.2579	3	1.3224	1.14213	0.794976	1.0865		350270000	3395400000	203300000	1316323333	30.2939	0.56962	Ctsd			0.119689	1316323333
0.119876	1.0412	1.015	0.8107	3	1.0412	0.985222	1.2335	1.08664		593980000	1181500000	391770000	7.22417e+08	29.4283	0.727216	Ctnnd2			0.119876	7.22417e+08
0.120005	1.0338	0.85176	0.95023	3	1.0338	1.17404	1.05238	1.08674		1925100000	5992400000	3843400000	3920300000	31.8683	0.568494	Fabp5			0.120005	3920300000
0.120341	NaN	0.91997	NaN	1	NaN	1.08699	NaN	1.08699		0	106570000	4806900	3.71256e+07	25.1459	0.774842	Unc13a			0.120341	3.71256e+07
0.120412	1.0548	0.8989	0.91419	3	1.0548	1.11247	1.09387	1.08705		1004300000	7888500000	1156700000	3349833333	31.6414	0.567048	2014-09-05			0.120412	3349833333
0.120608	NaN	0.9198	NaN	1	NaN	1.08719	NaN	1.08719		7650600	277520000	8591300	9.79206e+07	26.5451	0.703417	Asna1			0.120608	9.79206e+07
0.121148	1.0876	NaN	NaN	1	1.0876	NaN	NaN	1.0876		49327000	0	0	1.64423e+07	23.9709	0.773423	Lgals9			0.121148	1.64423e+07
0.121389	1.2699	1.0864	0.93199	3	1.2699	0.920471	1.07297	1.08778		126530000	628450000	175130000	3.10037e+08	28.2079	0.750256	Chmp1b2;Chmp1b1			0.121389	3.10037e+08
0.121412	0.68504	0.91517	0.6731	3	0.68504	1.09269	1.48566	1.0878		478900000	6369000000	72189000	2306696333	31.1032	0.563499	Dpysl5			0.121412	2306696333
0.121437	1.0064	0.85526	NaN	2	1.0064	1.16924	NaN	1.08782		116440000	1341600000	0	4.86013e+08	28.8564	0.722453	Hsbp1			0.121437	4.86013e+08
0.121942	NaN	0.91895	NaN	1	NaN	1.0882	NaN	1.0882		18164000	344950000	3192700	1.22102e+08	26.8635	0.700493	Gnaz			0.121942	1.22102e+08
0.122433	1.2361	0.92482	1.0545	3	1.2361	1.08129	0.948317	1.08857		102610000	179800000	192450000	1.58287e+08	27.238	0.74701	Ptk2			0.122433	1.58287e+08
0.122538	NaN	NaN	0.91857	1	NaN	NaN	1.08865	1.08865		6783900	0	90306000	32363300	24.9479	0.770979	Lmtk3			0.122538	32363300
0.122551	1.5991	0.80274	2.3745	3	1.5991	1.24573	0.421141	1.08866		68848000	221220000	37826000	109298000	26.7037	0.699159	Prkar2a			0.122551	109298000
0.122805	NaN	0.9184	NaN	1	NaN	1.08885	NaN	1.08885		23486000	479430000	17822000	1.73579e+08	27.371	0.745855	Ndufc2			0.122805	1.73579e+08
0.123278	0.86124	0.82882	0.83344	3	0.86124	1.20653	1.19985	1.08921		122650000	375950000	332360000	2.76987e+08	28.0452	0.744388	Ctif			0.123278	2.76987e+08
0.123481	NaN	0.91797	NaN	1	NaN	1.08936	NaN	1.08936		43535000	1212200000	105990000	4.53908e+08	28.7578	0.716231	Ubxn1			0.123481	4.53908e+08
0.123868	1.0879	0.91625	NaN	2	1.0879	1.0914	NaN	1.08965		108660000	3184200000	82329000	1125063000	30.0674	0.554825	Gnl3l			0.123868	1125063000
0.124189	1.0019	0.91242	0.85339	3	1.0019	1.09599	1.1718	1.0899		1401700000	3595100000	2241300000	2412700000	31.168	0.553698	Prdx3			0.124189	2412700000
0.124751	1.0745	0.98983	0.84304	3	1.0745	1.01028	1.18618	1.09032		256960000	1028900000	150520000	4.78793e+08	28.8348	0.712377	Rpl19			0.124751	4.78793e+08
0.124758	1.0894	NaN	0.91638	2	1.0894	NaN	1.09125	1.09032		1036100000	126700000	458020000	5.40273e+08	29.0091	0.712353	Scrg1			0.124758	5.40273e+08
0.124971	1.1327	0.73595	1.2821	3	1.1327	1.35879	0.77997	1.09049		873880000	3551600000	718260000	1714580000	30.6752	0.550951	Tubb5			0.124971	1714580000
0.125163	1.0271	0.86643	NaN	2	1.0271	1.15416	NaN	1.09063		339360000	950260000	213360000	5.00993e+08	28.9002	0.711128	Tecr			0.125163	5.00993e+08
0.126136	1.1732	0.85183	1.0788	3	1.1732	1.17394	0.926956	1.09137		66964000	850640000	28531000	3.15378e+08	28.2325	0.735543	Ddx39b;Ddx39a			0.126136	3.15378e+08
0.126577	1.0917	NaN	NaN	1	1.0917	NaN	NaN	1.0917		24804000	625820000	15435000	2.2202e+08	27.7261	0.734181	Foxo3			0.126577	2.2202e+08
0.127088	0.69187	0.99934	0.63142	3	0.69187	1.00066	1.58373	1.09209		361670000	4826100000	886090000	2024620000	30.915	0.543554	D10Jhu81e			0.127088	2024620000
0.127167	0.94482	0.89965	0.81962	3	0.94482	1.11154	1.22008	1.09215		170070000	4115400000	144950000	1476806667	30.4598	0.54328	Psma1			0.127167	1476806667
0.127234	0.98501	0.88719	0.85879	3	0.98501	1.12715	1.16443	1.0922		3075900000	1641300000	8211300000	4309500000	32.0049	0.543047	Atp5j			0.127234	4309500000
0.127321	NaN	0.91553	NaN	1	NaN	1.09226	NaN	1.09226		0	158380000	0	5.27933e+07	25.6539	0.76259	Klhl11			0.127321	5.27933e+07
0.127588	1.2809	1.0144	0.98942	3	1.2809	0.985804	1.01069	1.09247		2235700000	4504600000	4322200000	3687500000	31.78	0.541815	Prdx1			0.127588	3687500000
0.127709	1.8287	1.2118	1.6032	3	1.8287	0.825219	0.623753	1.09256		202070000	1712200000	205420000	7.06563e+08	29.3962	0.703425	Pura			0.127709	7.06563e+08
0.128001	1.8137	2.6892	NaN	2	1.8137	0.371858	NaN	1.09278		31071000	83503000	0	3.81913e+07	25.1867	0.761399	Mark2;Mark3			0.128001	3.81913e+07
0.128383	0.53696	0.64244	0.8434	3	0.53696	1.55657	1.18568	1.09307		171490000	439510000	105390000	2.38797e+08	27.8312	0.728612	Rps20			0.128383	2.38797e+08
0.128595	0.87065	NaN	0.75999	2	0.87065	NaN	1.31581	1.09323		29588000	0	63409000	30999000	24.8857	0.76036	Luzp1			0.128595	30999000
0.128711	1.0447	0.91983	0.87101	3	1.0447	1.08716	1.14809	1.09332		1735900000	15905000000	492850000	6044583333	32.493	0.537918	Gnb1			0.128711	6044583333
0.128724	NaN	0.91464	NaN	1	NaN	1.09333	NaN	1.09333		10009000	475010000	0	161673000	27.2685	0.72756	Mars			0.128724	161673000
0.128756	NaN	0.91462	NaN	1	NaN	1.09335	NaN	1.09335		1575800	112160000	0	3.79119e+07	25.1761	0.760079	Pck2			0.128756	3.79119e+07
0.129411	1.2276	0.97527	0.97221	3	1.2276	1.02536	1.02858	1.09385		973190000	2686500000	592440000	1417376667	30.4006	0.535496	Dpysl4			0.129411	1417376667
0.130281	1.1465	0.95922	NaN	2	1.1465	1.04251	NaN	1.09451		22955000	3180600000	0	1067851667	29.9921	0.695674	Cct3			0.130281	1067851667
0.130863	0.83321	NaN	0.73709	2	0.83321	NaN	1.35669	1.09495		90897000	33193000	131690000	85260000	26.3454	0.681054	Arhgef2			0.130863	85260000
0.131216	1.3763	1.2283	NaN	2	1.3763	0.814133	NaN	1.09522		72876000	285370000	0	1.19415e+08	26.8314	0.680288	Tle3;Tle1;Tle4;Tle2			0.131216	1.19415e+08
0.131366	1.0835	0.87143	0.94791	3	1.0835	1.14754	1.05495	1.09533		137350000	443690000	347460000	309500000	28.2054	0.719442	Pdcd5			0.131366	309500000
0.131687	NaN	0.88489	0.94245	2	NaN	1.13008	1.06106	1.09557		59857000	157910000	302520000	173429000	27.3698	0.718458	Pfdn4			0.131687	173429000
0.132005	1.0947	0.8253	1.0193	3	1.0947	1.21168	0.981066	1.09581		68643000	616440000	234090000	306391000	28.1908	0.717485	Scg3			0.132005	306391000
0.132046	0.99985	1.0846	0.73223	3	0.99985	0.921999	1.36569	1.09585		62928000	565630000	220600000	2.83053e+08	28.0765	0.717359	Tox4			0.132046	2.83053e+08
0.132088	NaN	0.91251	NaN	1	NaN	1.09588	NaN	1.09588		482560000	2639700000	0	1040753333	29.955	0.690249	Kiaa1671			0.132088	1040753333
0.132167	NaN	0.91246	NaN	1	NaN	1.09594	NaN	1.09594		0	91358000	0	3.04527e+07	24.8601	0.754119	Rnf14			0.132167	3.04527e+07
0.132956	1.1189	0.91098	0.93197	3	1.1189	1.09772	1.073	1.09654		2823100000	8490800000	7012300000	6108733333	32.5082	0.523314	Spock2			0.132956	6108733333
0.133021	NaN	NaN	0.91192	1	NaN	NaN	1.09659	1.09659		99376000	206190000	415930000	2.40499e+08	27.8415	0.714374	Mt1			0.133021	2.40499e+08
0.133312	1.7549	1.0839	1.6315	3	1.7549	0.922594	0.612933	1.09681		1852700000	5716800000	2255000000	3274833333	31.6088	0.522098	Nfasc			0.133312	3274833333
0.133589	1.3015	1.1204	NaN	2	1.3015	0.892538	NaN	1.09702		99536000	258610000	0	119382000	26.831	0.675155	Rpl10a			0.133589	119382000
0.134194	0.96443	0.93681	0.7933	3	0.96443	1.06745	1.26056	1.09748		175970000	665630000	487340000	442980000	28.7227	0.683942	Smndc1			0.134194	442980000
0.134374	1.2574	1.063	0.91348	3	1.2574	0.940734	1.09472	1.09762		148370000	828070000	192300000	389580000	28.5373	0.683407	Tln2			0.134374	389580000
0.13538	NaN	0.91043	NaN	1	NaN	1.09838	NaN	1.09838		0	172770000	0	57590000	25.7793	0.748518	Mgea5			0.13538	57590000
0.135697	NaN	0.91023	NaN	1	NaN	1.09862	NaN	1.09862		23866000	125160000	19424000	56150000	25.7428	0.747966	Dctn5			0.135697	56150000
0.135748	1.2587	1.077	0.90189	3	1.2587	0.928505	1.10878	1.09866		43837000	728560000	121460000	2.97952e+08	28.1505	0.706048	Map4;Mtap4			0.135748	2.97952e+08
0.135824	NaN	0.91015	NaN	1	NaN	1.09872	NaN	1.09872		8589000	113430000	8421500	4.34802e+07	25.3739	0.747745	Hmox2			0.135824	4.34802e+07
0.135945	1.4471	NaN	1.3324	2	1.4471	NaN	0.750525	1.09881		457110000	0	949370000	4.68827e+08	28.8045	0.678718	Pdcd6			0.135945	4.68827e+08
0.136268	NaN	0.90987	NaN	1	NaN	1.09906	NaN	1.09906		0	107480000	0	3.58267e+07	25.0945	0.746973	Picalm			0.136268	3.58267e+07
0.136617	NaN	NaN	0.90965	1	NaN	NaN	1.09932	1.09932		0	115810000	25602000	4.71373e+07	25.4904	0.746366	Arhgef12			0.136617	4.71373e+07
0.136689	1.0816	0.77763	1.0746	3	1.0816	1.28596	0.930579	1.09938		431330000	971130000	208950000	5.37137e+08	29.0007	0.676504	Rpl30			0.136689	5.37137e+08
0.136918	NaN	0.90946	NaN	1	NaN	1.09955	NaN	1.09955		0	446620000	0	1.48873e+08	27.1495	0.667978	Cxx1b			0.136918	1.48873e+08
0.137099	1.3487	1.0449	1.0067	3	1.3487	0.957029	0.993345	1.09969		2158700000	9272900000	771610000	4067736667	31.9216	0.509262	Celf4			0.137099	4067736667
0.137267	NaN	0.90924	NaN	1	NaN	1.09982	NaN	1.09982		6883300	402810000	0	1.36564e+08	27.025	0.667227	Clstn2			0.137267	1.36564e+08
0.13768	NaN	0.90898	NaN	1	NaN	1.10013	NaN	1.10013		0	168230000	0	5.60767e+07	25.7409	0.744517	Tmed2			0.13768	5.60767e+07
0.13769	1.1306	0.67176	1.468	3	1.1306	1.48863	0.681199	1.10014		184920000	2585300000	247130000	1005783333	29.9057	0.673529	Slc25a12			0.13769	1005783333
0.137752	1.2552	NaN	1.058	2	1.2552	NaN	0.94518	1.10019		208050000	76416000	408670000	2.31045e+08	27.7836	0.699952	Magi2			0.137752	2.31045e+08
0.138254	1.336	0.96727	1.0731	3	1.336	1.03384	0.93188	1.10057		68801000	956060000	360290000	461717000	28.7824	0.671853	Hebp1			0.138254	461717000
0.138378	NaN	0.85695	0.96674	2	NaN	1.16693	1.0344	1.10067		6423500	256140000	30988000	97850500	26.5441	0.66484	Phc2			0.138378	97850500
0.138509	0.69461	0.95867	0.63915	3	0.69461	1.04311	1.56458	1.10077		68141000	546940000	39728000	2.1827e+08	27.7015	0.697657	Usp14			0.138509	2.1827e+08
0.139071	NaN	1.1176	0.76475	2	NaN	0.894775	1.30762	1.1012		12800000	536810000	161030000	236880000	27.8196	0.695953	Mfap1			0.139071	236880000
0.139193	1.0988	0.93427	0.88128	3	1.0988	1.07035	1.13471	1.10129		280320000	1941200000	566270000	9.29263e+08	29.7915	0.669067	Pja2			0.139193	9.29263e+08
0.139553	1.3438	1.1637	NaN	2	1.3438	0.859328	NaN	1.10156		10039000	294960000	0	1.01666e+08	26.5993	0.662318	Pccb			0.139553	1.01666e+08
0.139697	NaN	0.90771	NaN	1	NaN	1.10167	NaN	1.10167		0	288320000	0	9.61067e+07	26.5181	0.662011	Cdc40			0.139697	9.61067e+07
0.140269	NaN	0.90735	NaN	1	NaN	1.10211	NaN	1.10211		4974600	933260000	36268000	324834200	28.2751	0.692326	Adar			0.140269	324834200
0.140306	1.1235	0.92526	NaN	2	1.1235	1.08078	NaN	1.10214		47784000	815480000	13797000	2.92354e+08	28.1231	0.692214	Dgkg			0.140306	2.92354e+08
0.140306	0.79167	0.67917	0.95936	3	0.79167	1.47239	1.04236	1.10214		866430000	6703900000	1266500000	2945610000	31.4559	0.498519	Sdhb			0.140306	2945610000
0.140335	1.1085	0.83314	1.0023	3	1.1085	1.20028	0.997705	1.10216		230020000	958680000	882680000	690460000	29.363	0.665687	Pja1			0.140335	690460000
0.140702	1.0656	0.84828	0.94085	3	1.0656	1.17886	1.06287	1.10244		1160500000	4008900000	2858700000	2676033333	31.3174	0.4972	Bin1			0.140702	2676033333
0.141661	1.3847	1.2647	0.88174	3	1.3847	0.790701	1.13412	1.10317		65931000	675750000	334360000	3.5868e+08	28.4181	0.661773	Rnf187			0.141661	3.5868e+08
0.141876	NaN	0.90634	NaN	1	NaN	1.10334	NaN	1.10334		10389000	1286300000	143200000	479963000	28.8383	0.661138	Clasp2			0.141876	479963000
0.141965	1.0495	0.86407	NaN	2	1.0495	1.15731	NaN	1.10341		154240000	449640000	24911000	209597000	27.643	0.687203	Tprg1l;Tprgl			0.141965	209597000
0.142337	NaN	0.90605	NaN	1	NaN	1.10369	NaN	1.10369		0	809120000	34063000	281061000	28.0663	0.68608	Sh3glb1			0.142337	281061000
0.142942	0.64454	0.83824	0.67799	3	0.64454	1.19298	1.47495	1.10415		477330000	817310000	238130000	5.10923e+08	28.9285	0.657997	Nedd8			0.142942	5.10923e+08
0.143213	NaN	0.9055	NaN	1	NaN	1.10436	NaN	1.10436		0	81941000	0	2.73137e+07	24.7031	0.734919	Impdh1			0.143213	2.73137e+07
0.143233	NaN	0.82384	1.0051	2	NaN	1.21383	0.994926	1.10438		0	118660000	52332000	5.69973e+07	25.7644	0.734886	Amotl2			0.143233	5.69973e+07
0.14365	0.89979	NaN	0.76359	2	0.89979	NaN	1.3096	1.1047		79399000	0	159690000	7.96963e+07	26.248	0.653557	Eef1d			0.14365	7.96963e+07
0.143858	NaN	0.96125	0.85514	2	NaN	1.04031	1.1694	1.10486		25227000	1203600000	150120000	459649000	28.776	0.655304	Srp9			0.143858	459649000
0.144042	NaN	0.90498	NaN	1	NaN	1.105	NaN	1.105		0	151870000	0	5.06233e+07	25.5933	0.733485	Ccdc104			0.144042	5.06233e+07
0.144089	1.341	0.7639	1.5037	3	1.341	1.30907	0.665026	1.10503		536090000	873710000	488740000	6.32847e+08	29.2373	0.654624	Rps21			0.144089	6.32847e+08
0.144876	1.0791	0.84717	0.94571	3	1.0791	1.1804	1.05741	1.10564		90241000	3075100000	201260000	1122200333	30.0637	0.483422	Psmc3			0.144876	1122200333
0.144924	0.98566	0.98919	0.75733	3	0.98566	1.01093	1.32043	1.10567		320680000	4573100000	63784000	1652521333	30.622	0.483267	Ldha			0.144924	1652521333
0.144986	0.93947	0.85972	0.82337	3	0.93947	1.16317	1.21452	1.10572		1594800000	4956700000	1251400000	2600966667	31.2764	0.483062	Dpysl3			0.144986	2600966667
0.145228	1.2061	0.92375	0.97175	3	1.2061	1.08254	1.02907	1.1059		54576000	156070000	90505000	1.00384e+08	26.5809	0.650197	Eif4g3			0.145228	1.00384e+08
0.145511	0.96626	0.90801	0.79949	3	0.96626	1.10131	1.2508	1.10612		9915300000	65236000000	3175100000	26108800000	34.6038	0.481345	Gapdh;Gm6316;Gm7293;Gm5069			0.145511	26108800000
0.145541	0.96955	0.8227	0.88232	3	0.96955	1.21551	1.13338	1.10614		467250000	1080000000	405380000	6.50877e+08	29.2778	0.650366	Stub1			0.145541	6.50877e+08
0.14557	0.9686	NaN	0.80403	2	0.9686	NaN	1.24374	1.10617		112220000	0	43488000	5.19027e+07	25.6293	0.730844	Nit1			0.14557	5.19027e+07
0.146599	1.1956	0.92106	0.96194	3	1.1956	1.08571	1.03957	1.10696		1225800000	3920800000	3595200000	2913933333	31.4403	0.477795	Tpm3-rs7;Tpm3			0.146599	2913933333
0.146845	1.1609	0.94506	0.90711	3	1.1609	1.05813	1.1024	1.10715		189970000	1280800000	268970000	5.79913e+08	29.1113	0.646551	Sdf4			0.146845	5.79913e+08
0.147329	1.0691	NaN	0.87265	2	1.0691	NaN	1.14593	1.10752		55125000	114600000	198610000	1.22778e+08	26.8715	0.645731	D430041D05Rik			0.147329	1.22778e+08
0.148998	NaN	1.3958	0.66615	2	NaN	0.716435	1.50116	1.1088		28758000	594760000	57958000	2.27159e+08	27.7591	0.666115	Atp2b4			0.148998	2.27159e+08
0.149068	1.1673	0.91381	0.93902	3	1.1673	1.09432	1.06494	1.10885		4960300000	23228000000	11346000000	13178100000	33.6174	0.469795	Psap			0.149068	13178100000
0.149254	1.0342	0.90894	0.8385	3	1.0342	1.10018	1.19261	1.109		292730000	2808000000	619350000	1240026667	30.2077	0.469196	Cck			0.149254	1240026667
0.149265	NaN	0.90171	NaN	1	NaN	1.109	NaN	1.109		15050000	166380000	17076000	6.61687e+07	25.9796	0.641629	Pcca			0.149265	6.61687e+07
0.149619	1.1264	0.92252	0.8949	3	1.1264	1.08399	1.11744	1.10928		161350000	363810000	57620000	194260000	27.5334	0.664264	Ssbp2			0.149619	194260000
0.149734	1.8803	1.4587	1.3119	3	1.8803	0.685542	0.762253	1.10936		134970000	510410000	172620000	2.72667e+08	28.0226	0.663923	Nckipsd			0.149734	2.72667e+08
0.150369	NaN	0.90102	NaN	1	NaN	1.10985	NaN	1.10985		0	127510000	0	4.25033e+07	25.3411	0.722569	Sorl1			0.150369	4.25033e+07
0.150465	NaN	NaN	0.90096	1	NaN	NaN	1.10993	1.10993		0	0	18578000	6.19267e+06	22.5621	0.722404	Edc4			0.150465	6.19267e+06
0.150949	1.0991	0.89944	0.89286	3	1.0991	1.1118	1.12	1.1103		194910000	287940000	240800000	2.41217e+08	27.8458	0.66031	Bai3			0.150949	2.41217e+08
0.150969	1.3136	1.1025	NaN	2	1.3136	0.907029	NaN	1.11031		120540000	409070000	0	1.76537e+08	27.3954	0.660252	Mapk10			0.150969	1.76537e+08
0.151401	1.1213	0.81637	1.0145	3	1.1213	1.22494	0.985707	1.11065		2751700000	19999000000	4540300000	9097000000	33.0827	0.462307	Atp5a1			0.151401	9097000000
0.151667	NaN	NaN	0.90021	1	NaN	NaN	1.11085	1.11085		26118000	0	91216000	3.91113e+07	25.2211	0.720337	Pdrg1			0.151667	3.91113e+07
0.152324	1.0398	0.9906	0.77834	3	1.0398	1.00949	1.28479	1.11136		1751200000	8425900000	3164700000	4447266667	32.0503	0.459361	Junb			0.152324	4447266667
0.152468	NaN	0.89971	NaN	1	NaN	1.11147	NaN	1.11147		0	108680000	0	3.62267e+07	25.1105	0.71896	Rnpep			0.152468	3.62267e+07
0.152768	1.1117	NaN	NaN	1	1.1117	NaN	NaN	1.1117		32428000	0	11462000	14630000	23.8024	0.718445	Rrp36			0.152768	14630000
0.152837	NaN	NaN	0.89948	1	NaN	NaN	1.11175	1.11175		2910500	0	50856000	1.79222e+07	24.0952	0.718326	Ptrf			0.152837	1.79222e+07
0.152861	1.5892	1.1966	1.0984	3	1.5892	0.835701	0.910415	1.11177		504530000	840270000	155960000	5.00253e+08	28.8981	0.629069	Gng3			0.152861	5.00253e+08
0.153063	1.089	0.93829	0.84673	3	1.089	1.06577	1.18101	1.11193		419330000	2864600000	1779400000	1687776667	30.6525	0.457011	Gprasp1			0.153063	1687776667
0.153205	1.4066	0.99313	1.0839	3	1.4066	1.00692	0.922594	1.11204		88806000	1386000000	218200000	5.64335e+08	29.072	0.628075	Gsn			0.153205	5.64335e+08
0.153768	NaN	0.8989	NaN	1	NaN	1.11247	NaN	1.11247		0	1624500000	27913000	5.50804e+08	29.037	0.626453	Lrp1			0.153768	5.50804e+08
0.153836	NaN	0.97363	0.83475	2	NaN	1.02708	1.19796	1.11252		19472000	457550000	39790000	1.72271e+08	27.3601	0.651759	Lrrc59			0.153836	1.72271e+08
0.154617	0.89564	0.78291	0.8573	3	0.89564	1.27729	1.16645	1.11313		79400000	505690000	93116000	2.26069e+08	27.7522	0.649453	Ptn			0.154617	2.26069e+08
0.154671	1.1852	0.96049	NaN	2	1.1852	1.04113	NaN	1.11317		199880000	2298300000	0	8.32727e+08	29.6333	0.62385	Arpc2			0.154671	8.32727e+08
0.155428	1.433	1.0668	1.03	3	1.433	0.937383	0.970874	1.11375		263850000	2706200000	518560000	1162870000	30.115	0.449533	Ctss			0.155428	1162870000
0.155711	NaN	0.89769	NaN	1	NaN	1.11397	NaN	1.11397		88827000	758900000	94369000	314032000	28.2263	0.646231	Nme1			0.155711	314032000
0.155823	NaN	0.89762	NaN	1	NaN	1.11406	NaN	1.11406		0	767980000	0	2.55993e+08	27.9315	0.6459	Acsl4			0.155823	2.55993e+08
0.155876	0.9405	0.95329	0.73921	3	0.9405	1.049	1.3528	1.1141		1282300000	1852400000	1762700000	1632466667	30.6044	0.448125	Calb2			0.155876	1632466667
0.15589	1.1613	NaN	0.93728	2	1.1613	NaN	1.06692	1.11411		562980000	0	659520000	407500000	28.6022	0.620346	Pla2g16			0.15589	407500000
0.156746	1.3476	0.9717	1.0335	3	1.3476	1.02912	0.967586	1.11477		185840000	3328400000	362380000	1292206667	30.2672	0.445398	Tf;Gm20425			0.156746	1292206667
0.157585	1.1618	0.90764	0.92362	3	1.1618	1.10176	1.0827	1.11542		80773000	266480000	190440000	179231000	27.4172	0.640724	Ssu72			0.157585	179231000
0.157913	1.4053	1.2183	0.89214	3	1.4053	0.820816	1.1209	1.11567		1890500000	2564700000	1871500000	2108900000	30.9738	0.441754	Rpl23a-ps3;Rpl23a;Gm10335;Gm3940;Gm10923			0.157913	2108900000
0.15801	1.1396	NaN	0.91584	2	1.1396	NaN	1.09189	1.11575		125900000	97897000	177150000	133649000	26.9939	0.623233	Cox17			0.15801	133649000
0.158161	1.0152	0.88827	0.82877	3	1.0152	1.12578	1.20661	1.11586		145430000	570960000	210130000	308840000	28.2023	0.639035	Rps15			0.158161	308840000
0.158198	1.0447	0.91227	0.82863	3	1.0447	1.09617	1.20681	1.11589		65638000	1887900000	213450000	7.22329e+08	29.4281	0.613732	Gm20431;Ube2v1;Gm8325;Gm5830			0.158198	7.22329e+08
0.158268	NaN	0.8961	NaN	1	NaN	1.11595	NaN	1.11595		0	304640000	34207000	112949000	26.7511	0.622693	Nup35			0.158268	112949000
0.158467	NaN	1.0748	0.76817	2	NaN	0.930406	1.3018	1.1161		0	184830000	34904000	7.32447e+07	26.1262	0.622278	Tmem9			0.158467	7.32447e+07
0.158547	1.1578	0.85062	0.98515	3	1.1578	1.17561	1.01507	1.11616		383380000	1677000000	494460000	8.51613e+08	29.6656	0.612737	Snrpc			0.158547	8.51613e+08
0.158888	1.6764	NaN	1.7971	2	1.6764	NaN	0.556452	1.11643		90900000	63020000	449310000	2.01077e+08	27.5832	0.636907	Isyna1			0.158888	2.01077e+08
0.159065	2.9258	2.6466	21.717	3	2.9258	0.377843	0.0460469	1.11656		382000000	140710000	243820000	255510000	27.9288	0.636387	Mpi			0.159065	255510000
0.159085	1.2038	0.97828	0.88989	3	1.2038	1.0222	1.12373	1.11658		609040000	4048800000	698440000	1785426667	30.7336	0.438111	Rdx			0.159085	1785426667
0.159516	0.97262	0.75097	0.95556	3	0.97262	1.33161	1.04651	1.11691		678160000	1905500000	2319400000	1634353333	30.6061	0.436776	Ptprz1			0.159516	1634353333
0.159605	NaN	0.89527	NaN	1	NaN	1.11698	NaN	1.11698		0	440030000	0	1.46677e+08	27.1281	0.619902	Lypla1			0.159605	1.46677e+08
0.160201	1.1058	0.98444	0.81253	3	1.1058	1.01581	1.23072	1.11744		725830000	2228300000	1177900000	1377343333	30.3592	0.434658	Mtap4			0.160201	1377343333
0.161236	1.301	1.0194	0.93217	3	1.301	0.980969	1.07277	1.11824		195540000	503810000	297380000	3.32243e+08	28.3077	0.63005	Trmt112			0.161236	3.32243e+08
0.161395	1.2923	0.90721	1.0411	3	1.2923	1.10228	0.960522	1.11837		193090000	216590000	361270000	2.56983e+08	27.9371	0.629589	Cdc42ep4			0.161395	2.56983e+08
0.161794	1.2082	0.74894	1.2306	3	1.2082	1.33522	0.812612	1.11868		1257200000	3768700000	320340000	1782080000	30.7309	0.429759	Ndufv1			0.161794	1782080000
0.161799	NaN	0.89391	NaN	1	NaN	1.11868	NaN	1.11868		0	86409000	0	28803000	24.7797	0.702993	Creg1			0.161799	28803000
0.161801	1.054	0.84116	0.8983	3	1.054	1.18883	1.11321	1.11868		403380000	4466700000	105380000	1658486667	30.6272	0.429737	Pfkm			0.161801	1658486667
0.161813	1.0647	1.0655	0.73918	3	1.0647	0.938527	1.35285	1.11869		70772000	1178600000	90337000	4.4657e+08	28.7343	0.603439	Rbfox3			0.161813	4.4657e+08
0.161957	1.0385	0.81973	0.91075	3	1.0385	1.21991	1.098	1.1188		42756000	243880000	47794000	1.11477e+08	26.7322	0.615007	Tsen34			0.161957	1.11477e+08
0.161967	1.5198	1.3931	NaN	2	1.5198	0.717824	NaN	1.11881		31063000	247960000	14379000	9.78007e+07	26.5433	0.614984	Ciapin1			0.161967	9.78007e+07
0.162428	NaN	0.89352	NaN	1	NaN	1.11917	NaN	1.11917		14500000	294620000	0	103040000	26.6186	0.614027	Mpp1			0.162428	103040000
0.16288	NaN	0.89324	NaN	1	NaN	1.11952	NaN	1.11952		0	150310000	0	5.01033e+07	25.5784	0.70115	Rab5b			0.16288	5.01033e+07
0.163031	1.1348	0.8471	0.95821	3	1.1348	1.1805	1.04361	1.11964		3552700000	5545900000	2512800000	3870466667	31.8499	0.425976	Prdx5			0.163031	3870466667
0.163707	1.2087	0.93233	0.92661	3	1.2087	1.07258	1.0792	1.12016		1493200000	3630600000	1041700000	2055166667	30.9366	0.423918	Zeb2			0.163707	2055166667
0.163976	0.94795	0.77352	NaN	2	0.94795	1.29279	NaN	1.12037		80012000	1243800000	22755000	4.48856e+08	28.7417	0.597318	Add3			0.163976	4.48856e+08
0.16405	NaN	1.0704	0.76533	2	NaN	0.93423	1.30663	1.12043		48910000	930280000	27373000	335521000	28.3218	0.621877	U2af1;U2af1l4			0.16405	335521000
0.16406	NaN	0.89251	NaN	1	NaN	1.12044	NaN	1.12044		0	484970000	0	1.61657e+08	27.2684	0.621849	Psmb2			0.16406	1.61657e+08
0.164894	1.1114	0.8661	0.91137	3	1.1114	1.1546	1.09725	1.12108		340390000	418340000	482690000	4.13807e+08	28.6244	0.59473	Znf326;Zfp326			0.164894	4.13807e+08
0.16517	1.2015	0.98959	0.86815	3	1.2015	1.01052	1.15187	1.1213		346300000	2899200000	57469000	1100989667	30.0362	0.419481	Rps4x			0.16517	1100989667
0.165555	1.706	2.1244	0.8417	3	1.706	0.470721	1.18807	1.1216		246460000	158330000	606780000	337190000	28.329	0.617524	Alad			0.165555	337190000
0.165848	0.93051	0.90592	0.75125	3	0.93051	1.10385	1.33112	1.12183		17350000	178760000	37366000	7.78253e+07	26.2137	0.606943	Adrm1;Gm9774			0.165848	7.78253e+07
0.166049	NaN	0.89128	NaN	1	NaN	1.12198	NaN	1.12198		0	47953000	0	1.59843e+07	23.9302	0.695761	Rxrb;Rxra;Rxrg			0.166049	1.59843e+07
0.166756	0.41936	0.62454	0.74236	3	0.41936	1.60118	1.34705	1.12253		132160000	94863000	300170000	175731000	27.3888	0.614062	Itsn1			0.166756	175731000
0.167519	0.95039	0.91625	0.75325	3	0.95039	1.0914	1.32758	1.12312		163940000	2580600000	157370000	9.67303e+08	29.8494	0.587354	Dnm1l			0.167519	9.67303e+08
0.167521	1.2022	1.0254	0.83896	3	1.2022	0.975229	1.19195	1.12313		5809200000	72211000000	5341000000	27787066667	34.6937	0.412408	Ddx5			0.167521	27787066667
0.168075	1.1213	0.78257	1.0293	3	1.1213	1.27784	0.971534	1.12356		124720000	2079700000	284250000	8.29557e+08	29.6278	0.585796	Fh			0.168075	8.29557e+08
0.168107	NaN	0.89001	NaN	1	NaN	1.12358	NaN	1.12358		0	349610000	0	1.16537e+08	26.7962	0.602284	Irf2bp2			0.168107	1.16537e+08
0.16835	NaN	NaN	0.88986	1	NaN	NaN	1.12377	1.12377		17932000	61336000	83007000	5.40917e+07	25.6889	0.691859	Rexo4			0.16835	5.40917e+07
0.168512	NaN	0.88976	NaN	1	NaN	1.1239	NaN	1.1239		0	107470000	0	3.58233e+07	25.0944	0.691584	Farp1			0.168512	3.58233e+07
0.169242	NaN	0.88931	NaN	1	NaN	1.12447	NaN	1.12447		154870000	412910000	264460000	2.77413e+08	28.0475	0.60692	S100a1			0.169242	2.77413e+08
0.169403	1.0733	0.92355	0.82122	3	1.0733	1.08278	1.2177	1.12459		93969000	263150000	160430000	1.72516e+08	27.3622	0.606458	Pdlim5			0.169403	1.72516e+08
0.170524	NaN	0.88852	NaN	1	NaN	1.12547	NaN	1.12547		4518800	928600000	0	311039600	28.2125	0.603251	Trim32			0.170524	311039600
0.170854	1.2141	0.89006	0.96195	3	1.2141	1.12352	1.03956	1.12573		51078000	391430000	84938000	1.75815e+08	27.3895	0.602307	Txndc5			0.170854	1.75815e+08
0.172038	1.028	0.85258	0.84815	3	1.028	1.17291	1.17904	1.12665		791330000	1143000000	853640000	9.29323e+08	29.7916	0.574755	Echs1			0.172038	9.29323e+08
0.172109	1.1343	0.9313	0.85321	3	1.1343	1.07377	1.17204	1.1267		3899900000	20887000000	4454600000	9747166667	33.1823	0.398813	Crmp1			0.172109	9747166667
0.172457	1.2345	0.86843	1.0051	3	1.2345	1.1515	0.994926	1.12698		43971000	1088100000	57509000	3.96527e+08	28.5628	0.573593	Apba2			0.172457	3.96527e+08
0.173064	1.1676	0.91354	0.89277	3	1.1676	1.09464	1.12011	1.12745		214530000	2858100000	237300000	1103310000	30.0392	0.396016	Coro1c			0.173064	1103310000
0.17308	0.94463	0.83939	0.8023	3	0.94463	1.19134	1.24642	1.12746		8290800000	18322000000	9890100000	12167633333	33.5023	0.395971	Hist1h2ab;Hist3h2a;Hist1h2af;Hist1h2ak;H2afj;Hist1h2ah;Hist2h2aa1;Hist2h2ac;Hist1h2al			0.17308	12167633333
0.173189	NaN	0.88688	NaN	1	NaN	1.12755	NaN	1.12755		57764000	822080000	47652000	3.09165e+08	28.2038	0.595656	Pkm2			0.173189	3.09165e+08
0.173921	1.0981	0.91502	0.83795	3	1.0981	1.09287	1.19339	1.12812		709200000	2397300000	252400000	1119633333	30.0604	0.393518	Rpl27a			0.173921	1119633333
0.174166	NaN	0.88628	NaN	1	NaN	1.12831	NaN	1.12831		0	722540000	0	2.40847e+08	27.8435	0.592885	Prepl			0.174166	2.40847e+08
0.174895	1.1195	NaN	0.87853	2	1.1195	NaN	1.13827	1.12888		172120000	224820000	305810000	234250000	27.8035	0.590817	Limd2			0.174895	234250000
0.175778	NaN	0.88529	NaN	1	NaN	1.12957	NaN	1.12957		0	715050000	35920000	2.50323e+08	27.8992	0.588321	Psma5;Gm8394			0.175778	2.50323e+08
0.176493	1.4002	NaN	1.1627	2	1.4002	NaN	0.860067	1.13013		77589000	83675000	146070000	1.02445e+08	26.6103	0.585127	Magi1			0.176493	1.02445e+08
0.176576	1.0522	0.82768	NaN	2	1.0522	1.2082	NaN	1.1302		23102000	93679000	0	38927000	25.2143	0.677973	Nub1			0.176576	38927000
0.176672	1.4766	0.95491	1.1534	3	1.4766	1.04722	0.867002	1.13027		254010000	1656400000	865370000	925260000	29.7853	0.561971	Hook3			0.176672	925260000
0.177196	NaN	0.88442	NaN	1	NaN	1.13068	NaN	1.13068		0	310300000	6758300	105686100	26.6552	0.583699	Cldn11			0.177196	105686100
0.177203	1.0234	0.74372	0.97649	3	1.0234	1.34459	1.02408	1.13069		1700300000	22245000000	519960000	8155086667	32.9251	0.384039	Gstm1			0.177203	8155086667
0.177897	1.0587	0.83107	0.8836	3	1.0587	1.20327	1.13173	1.13123		520930000	820440000	377230000	5.72867e+08	29.0936	0.558614	Cmpk1			0.177897	5.72867e+08
0.178097	1.2147	0.94247	0.89411	3	1.2147	1.06104	1.11843	1.13139		173230000	215330000	290420000	2.26327e+08	27.7538	0.581786	Etl4;Skt			0.178097	2.26327e+08
0.178226	1.1886	0.89847	0.91502	3	1.1886	1.113	1.09287	1.13149		272920000	997540000	131370000	4.67277e+08	28.7997	0.557714	Strbp			0.178226	4.67277e+08
0.178548	1.4287	0.96185	1.0789	3	1.4287	1.03966	0.92687	1.13174		315750000	718710000	591340000	5.41933e+08	29.0135	0.556835	Snx1			0.178548	5.41933e+08
0.178812	NaN	0.88343	NaN	1	NaN	1.13195	NaN	1.13195		9225600	4765100000	0	1591441867	30.5677	0.379441	Dync1h1			0.178812	1591441867
0.17987	1.4177	0.71745	1.7041	3	1.4177	1.39383	0.58682	1.13278		32276000	109650000	39894000	6.06067e+07	25.853	0.672443	Micu1			0.17987	6.06067e+07
0.179893	1.1328	NaN	NaN	1	1.1328	NaN	NaN	1.1328		104800000	98527000	155510000	1.19612e+08	26.8338	0.578237	Gm6055;Map1lc3b			0.179893	1.19612e+08
0.179972	0.80678	0.97669	0.63778	3	0.80678	1.02387	1.56794	1.13286		58874000	4305800000	101650000	1488774667	30.4715	0.37615	Ptgds			0.179972	1488774667
0.180577	NaN	0.88235	NaN	1	NaN	1.13334	NaN	1.13334		0	95223000	0	31741000	24.9198	0.671258	Xpo7			0.180577	31741000
0.181068	NaN	0.88205	NaN	1	NaN	1.13372	NaN	1.13372		5990900	1089500000	3739600	3.6641e+08	28.4489	0.549973	Dnm3			0.181068	3.6641e+08
0.181548	1.1341	NaN	NaN	1	1.1341	NaN	NaN	1.1341		154610000	132580000	55892000	1.14361e+08	26.769	0.574898	Gm10774;Polr2l			0.181548	1.14361e+08
0.181883	1.4209	1.1161	0.92063	3	1.4209	0.895977	1.08621	1.13436		92133000	494150000	237300000	2.74528e+08	28.0324	0.571192	Myh10			0.181883	2.74528e+08
0.181931	1.0584	0.68224	1.1376	3	1.0584	1.46576	0.879044	1.1344		44611000	138650000	112150000	9.84703e+07	26.5532	0.574126	Bcl11a			0.181931	9.84703e+07
0.182131	1.1279	0.859	0.89958	3	1.1279	1.16414	1.11163	1.13456		1272000000	9004100000	1987200000	4087766667	31.9287	0.37007	Cst3			0.182131	4087766667
0.182134	1.0241	0.87276	0.81051	3	1.0241	1.14579	1.23379	1.13456		298650000	745920000	446720000	4.97097e+08	28.889	0.547083	Grcc10			0.182134	4.97097e+08
0.182443	1.081	0.84132	NaN	2	1.081	1.18861	NaN	1.1348		117650000	497960000	49568000	221726000	27.7242	0.569631	Srrt			0.182443	221726000
0.182734	NaN	0.76282	1.0426	2	NaN	1.31092	0.959141	1.13503		374730000	174640000	140110000	2.29827e+08	27.776	0.568822	Dazap1			0.182734	2.29827e+08
0.183063	1.1473	0.87573	0.89552	3	1.1473	1.1419	1.11667	1.13529		433090000	3497900000	1813700000	1914896667	30.8346	0.367463	Lmna			0.183063	1914896667
0.183095	1.6053	1.209	1.0272	3	1.6053	0.82713	0.97352	1.13532		453900000	2005200000	816360000	1091820000	30.0241	0.367373	Srsf7			0.183095	1091820000
0.183648	1.2458	NaN	0.97494	2	1.2458	NaN	1.0257	1.13575		16880000	44424000	52374000	3.78927e+07	25.1754	0.666122	Lcp1			0.183648	3.78927e+07
0.183775	1.0522	0.80953	0.8928	3	1.0522	1.23528	1.12007	1.13585		168690000	2272700000	529700000	9.90363e+08	29.8834	0.542646	Cnn3			0.183775	9.90363e+08
0.183851	NaN	0.88035	NaN	1	NaN	1.13591	NaN	1.13591		9822200	637950000	20876000	2.22883e+08	27.7317	0.565721	Fez1			0.183851	2.22883e+08
0.184256	1.1044	0.83736	0.90085	3	1.1044	1.19423	1.11006	1.13623		1309300000	2112000000	1083700000	1501666667	30.4839	0.364143	Ilf3			0.184256	1501666667
0.185134	1.3661	0.76985	1.341	3	1.3661	1.29895	0.745712	1.13692		953890000	2096100000	2488300000	1846096667	30.7818	0.361714	Psmb1			0.185134	1846096667
0.185983	NaN	0.87905	NaN	1	NaN	1.13759	NaN	1.13759		0	38626000	0	1.28753e+07	23.6181	0.662227	Ldlr			0.185983	1.28753e+07
0.186271	1.0363	0.80979	0.87545	3	1.0363	1.23489	1.14227	1.13782		62692000	488720000	222200000	2.57871e+08	27.9421	0.559027	Scoc			0.186271	2.57871e+08
0.186753	1.2149	0.91883	0.8998	3	1.2149	1.08834	1.11136	1.1382		245050000	982970000	98637000	442219000	28.7202	0.534643	Csde1			0.186753	442219000
0.187871	NaN	0.8779	NaN	1	NaN	1.13908	NaN	1.13908		0	95084000	0	3.16947e+07	24.9177	0.659083	Ube2z			0.187871	3.16947e+07
0.188207	1.106	0.81232	0.92507	3	1.106	1.23104	1.081	1.13935		182320000	2354500000	217160000	9.17993e+08	29.7739	0.530758	Ctsl1			0.188207	9.17993e+08
0.188401	1.1395	NaN	NaN	1	1.1395	NaN	NaN	1.1395		69560000	39560000	0	3.63733e+07	25.1164	0.658203	Ppp2r2a;Ppp2r2d			0.188401	3.63733e+07
0.188811	1.3199	1.0634	0.86267	3	1.3199	0.94038	1.15919	1.13982		688340000	722120000	1190700000	8.67053e+08	29.6915	0.529149	Bcan			0.188811	8.67053e+08
0.188823	0.84872	0.76451	0.79192	3	0.84872	1.30803	1.26275	1.13983		2082500000	3631300000	3517600000	3077133333	31.5189	0.35161	Suclg1			0.188823	3077133333
0.189269	NaN	0.87705	NaN	1	NaN	1.14019	NaN	1.14019		22205000	435480000	0	1.52562e+08	27.1848	0.55079	Psmd3			0.189269	1.52562e+08
0.189426	1.0357	0.81343	0.86515	3	1.0357	1.22936	1.15587	1.14031		172970000	672820000	181390000	3.42393e+08	28.3511	0.550359	Hbxip			0.189426	3.42393e+08
0.189432	1.0951	0.91817	0.80859	3	1.0951	1.08912	1.23672	1.14031		167160000	1245500000	88092000	5.00251e+08	28.8981	0.527497	Spin1			0.189432	5.00251e+08
0.189931	1.2386	0.84984	0.99321	3	1.2386	1.17669	1.00684	1.14071		432560000	108550000	598350000	379820000	28.5007	0.526169	Grn			0.189931	379820000
0.190158	NaN	0.87651	NaN	1	NaN	1.14089	NaN	1.14089		0	64326000	0	21442000	24.3539	0.655286	Cdipt			0.190158	21442000
0.190174	1.1125	NaN	0.85521	2	1.1125	NaN	1.1693	1.1409		56866000	0	32588000	29818000	24.8297	0.655258	Tbcc			0.190174	29818000
0.191182	1.2477	1.0329	0.82696	3	1.2477	0.968148	1.20925	1.1417		336130000	2182000000	644140000	1054090000	29.9734	0.522854	Rps6			0.191182	1054090000
0.191319	1.1378	0.97761	0.79069	3	1.1378	1.0229	1.26472	1.14181		90314000	141590000	34989000	8.89643e+07	26.4067	0.555368	Bcl10			0.191319	8.89643e+07
0.191357	1.2014	0.92398	NaN	2	1.2014	1.08228	NaN	1.14184		8097900	165970000	0	5.80226e+07	25.7901	0.653297	Klhdc2			0.191357	5.80226e+07
0.191807	1.0449	0.93571	0.76163	3	1.0449	1.06871	1.31297	1.14219		1028400000	2910900000	1179200000	1706166667	30.6681	0.343571	Mrfap1			0.191807	1706166667
0.191942	1.1423	NaN	NaN	1	1.1423	NaN	NaN	1.1423		61526000	122570000	44814000	7.63033e+07	26.1852	0.554134	Znf238			0.191942	7.63033e+07
0.192201	1.1635	0.8107	0.97039	3	1.1635	1.2335	1.03051	1.14251		370590000	485710000	354680000	403660000	28.5886	0.520161	Acyp2			0.192201	403660000
0.192982	1.069	0.79628	0.90536	3	1.069	1.25584	1.10453	1.14312		458440000	22036000000	594890000	7696443333	32.8415	0.340438	Clu			0.192982	7696443333
0.193074	NaN	0.87474	NaN	1	NaN	1.1432	NaN	1.1432		0	136470000	5744300	4.74048e+07	25.4985	0.650455	Dmap1			0.193074	4.74048e+07
0.193093	1.5921	1.0428	1.1382	3	1.5921	0.958957	0.87858	1.14321		165320000	273690000	247690000	228900000	27.7701	0.54037	Cfl2			0.193093	228900000
0.193189	1.6027	1.0816	1.1079	3	1.6027	0.924556	0.902609	1.14329		125720000	596150000	90196000	2.70689e+08	28.0121	0.54011	Sh3gl1			0.193189	2.70689e+08
0.193228	0.96729	0.75795	NaN	2	0.96729	1.31935	NaN	1.14332		309100000	5947500000	110630000	2122410000	30.9831	0.339785	Tuba4a			0.193228	2122410000
0.193314	1.053	0.8852	0.80162	3	1.053	1.12969	1.24747	1.14339		225170000	1763700000	520380000	8.36417e+08	29.6396	0.517226	Adamts1			0.193314	8.36417e+08
0.194018	1.3287	0.8703	1.0481	3	1.3287	1.14903	0.954107	1.14394		1803300000	10995000000	691710000	4496670000	32.0662	0.337691	Ldhb			0.194018	4496670000
0.194493	NaN	0.87388	NaN	1	NaN	1.14432	NaN	1.14432		0	639200000	38679000	2.2596e+08	27.7515	0.536581	Psmc6			0.194493	2.2596e+08
0.194844	1.1446	NaN	NaN	1	1.1446	NaN	NaN	1.1446		85336000	0	35765000	40367000	25.2667	0.647531	2810428I15Rik			0.194844	40367000
0.195391	1.6875	1.5366	0.91173	3	1.6875	0.650787	1.09682	1.14503		292650000	1198400000	522490000	671180000	29.3221	0.511774	Dnajc5			0.195391	671180000
0.195566	NaN	0.87323	NaN	1	NaN	1.14517	NaN	1.14517		0	600230000	0	2.00077e+08	27.576	0.533684	Kif3a			0.195566	2.00077e+08
0.195765	NaN	0.87311	NaN	1	NaN	1.14533	NaN	1.14533		5030200	157420000	0	5.41501e+07	25.6905	0.64601	Pdcl			0.195765	5.41501e+07
0.195852	1.1454	NaN	NaN	1	1.1454	NaN	NaN	1.1454		39099000	126630000	0	55243000	25.7193	0.645867	Txndc12			0.195852	55243000
0.196905	NaN	0.87242	NaN	1	NaN	1.14624	NaN	1.14624		0	328420000	0	1.09473e+08	26.706	0.544349	Rnh1			0.196905	1.09473e+08
0.197208	1.2722	0.97774	0.87377	3	1.2722	1.02277	1.14447	1.14648		271180000	219510000	551180000	347290000	28.3716	0.529269	Nrxn1			0.197208	347290000
0.197881	NaN	0.87183	NaN	1	NaN	1.14701	NaN	1.14701		0	106060000	10804000	3.89547e+07	25.2153	0.642523	Thumpd1			0.197881	3.89547e+07
0.19802	1.1229	0.89533	0.83225	3	1.1229	1.11691	1.20156	1.14712		1362500000	3364900000	2390200000	2372533333	31.1438	0.327214	Cttn			0.19802	2372533333
0.198156	1.1872	0.91372	0.86202	3	1.1872	1.09443	1.16007	1.14723		343410000	1221000000	394170000	652860000	29.2822	0.504563	Pspc1			0.198156	652860000
0.198422	0.92383	0.80663	0.782	3	0.92383	1.23973	1.27877	1.14744		96277000	154070000	209500000	1.53282e+08	27.1916	0.526016	Ptma			0.198422	1.53282e+08
0.198477	NaN	0.87147	NaN	1	NaN	1.14749	NaN	1.14749		0	172330000	30928000	6.77527e+07	26.0138	0.541269	Sox10			0.198477	6.77527e+07
0.199654	1.3944	1.1081	NaN	2	1.3944	0.902446	NaN	1.14842		39039000	2081700000	15366000	712035000	29.4074	0.500679	Por			0.199654	712035000
0.199934	1.0295	0.95898	0.72798	3	1.0295	1.04278	1.37366	1.14865		60449000	284520000	158790000	1.6792e+08	27.3232	0.521978	Reps2			0.199934	1.6792e+08
0.199987	1.1122	0.90138	0.81669	3	1.1122	1.10941	1.22446	1.14869		41028000	1404900000	55564000	5.00497e+08	28.8988	0.499816	Disp2			0.199987	5.00497e+08
[truncated: 5,995 more rows]

## Sheet: Candidates
log2 avg FXS	Ratio H/M normalized fxforward1	Ratio H/M normalized fxreverse1	Ratio H/M normalized fxreverse2	Count	Exclude?	FXS forward 1	1/fxs reverse 1	1/fxs reverse 2	avg fxs FC	log2 avg FXS B significant	Intensity fxforward1	Intensity fxreverse1	Intensity fxreverse2	avg int fxs	log2 avg int fxs	log2 avg FXS Significance B	Gene names		log2 avg FXS	avg int fxs
-3.30438	0.16169	18.463	11.387	3		0.16169	0.0541624	0.0878194	0.101224	+	1432000000	44099000000	4473300000	16668100000	33.9564	1.98546e-97	Hspa1a		-3.30438	16668100000
-1.55032	0.28338	2.5032	NaN	2		0.28338	0.399489	NaN	0.341434	+	54849000	266990000	47457000	1.23099e+08	26.8752	1.04484e-05	Anxa2		-1.55032	1.23099e+08
-1.4434	0.34499	NaN	2.5614	2		0.34499	NaN	0.390412	0.367701	+	96067000	71693000	70883000	7.95477e+07	26.2453	4.09465e-05	Syt7		-1.4434	7.95477e+07
-1.16538	NaN	2.542	2.0068	2		NaN	0.393391	0.498306	0.445848		34932000	67963000	104310000	6.90683e+07	26.0415	0.000941519	Twf2		-1.16538	6.90683e+07
-1.1618	NaN	1.2012	16.284	2		NaN	0.832501	0.06141	0.446955	+	66322000	566440000	457460000	3.63407e+08	28.437	8.80507e-09	Slc6a11		-1.1618	3.63407e+08
-1.00393	0.21931	1.2854	NaN	2		0.21931	0.777968	NaN	0.498639		97132000	143930000	18436000	8.64993e+07	26.3662	0.00442703	Fam162a		-1.00393	8.64993e+07
-0.875095	NaN	2.363	1.4987	2		NaN	0.423191	0.667245	0.545218	+	0	1339300000	127440000	4.88913e+08	28.865	1.22393e-05	Cryab		-0.875095	4.88913e+08
-0.874023	0.91903	5.5227	1.863	3		0.91903	0.181071	0.536769	0.545623	+	194060000	515530000	225160000	3.11583e+08	28.215	0.000239361	Syngr1		-0.874023	3.11583e+08
-0.870557	0.44846	NaN	1.5494	2		0.44846	NaN	0.645411	0.546936	+	165070000	9046900	383710000	185942300	27.4703	0.000252698	Nipsnap3a;Nipsnap3b		-0.870557	185942300
-0.832584	NaN	1.2116	3.3592	2		NaN	0.825355	0.29769	0.561522	+	66572000	354350000	177400000	1.99441e+08	27.5714	0.000452299	Myl3;Myl1		-0.832584	1.99441e+08
-0.821893	0.72755	2.3859	1.8168	3		0.72755	0.419129	0.550418	0.565699	+	539030000	4113100000	1151900000	1934676667	30.8494	1.40891e-07	Dnajb1		-0.821893	1934676667
-0.813292	0.29811	1.1904	NaN	2		0.29811	0.840054	NaN	0.569082	+	75353000	387900000	0	1.54418e+08	27.2023	0.000602906	Rab21		-0.813292	1.54418e+08
-0.762935	0.89363	1.7239	3.3993	3		0.89363	0.58008	0.294178	0.589296		210970000	129990000	246150000	1.95703e+08	27.5441	0.00124332	Mien1		-0.762935	1.95703e+08
-0.757851	0.57392	1.7751	1.5702	3		0.57392	0.563349	0.636862	0.591377		369220000	388370000	183830000	3.13807e+08	28.2253	0.00133476	Acyp1		-0.757851	3.13807e+08
-0.755953	0.42007	1.1564	2.034	3		0.42007	0.864753	0.491642	0.592155	+	183680000	763880000	186920000	378160000	28.4944	0.000144563	Rab5a		-0.755953	378160000
-0.719636	0.87838	1.2198	8.0929	3		0.87838	0.819806	0.123565	0.607251	+	87799000	3232400000	153000000	1157733000	30.1087	3.87327e-06	Ap2a1		-0.719636	1157733000
-0.715876	0.39564	1.2165	NaN	2		0.39564	0.82203	NaN	0.608835		63914000	117910000	0	60608000	25.853	0.127501	Eif4e		-0.715876	60608000
-0.705956	0.89896	2.4338	1.8894	3		0.89896	0.41088	0.529269	0.613036	+	686470000	12572000000	1505900000	4921456667	32.1964	5.85268e-06	Hsph1		-0.705956	4921456667
-0.688284	0.39922	1.1877	NaN	2		0.39922	0.841963	NaN	0.620592		18161000	355710000	0	1.24624e+08	26.893	0.0519151	Lrpprc		-0.688284	1.24624e+08
-0.684032	0.74084	NaN	1.9841	2		0.74084	NaN	0.504007	0.622423		38167000	0	125160000	5.44423e+07	25.6982	0.145437	Cntfr		-0.684032	5.44423e+07
-0.666546	0.91891	1.3654	4.1886	3		0.91891	0.732386	0.238743	0.630013		127000000	1610300000	133990000	6.23763e+08	29.2164	0.000751156	Capzb		-0.666546	6.23763e+08
-0.664693	0.94678	1.1005	27.019	3		0.94678	0.908678	0.037011	0.630823		213950000	714200000	110990000	346380000	28.3678	0.00457491	Ppp5c		-0.664693	346380000
-0.656711	0.88112	1.9953	1.9206	3		0.88112	0.501178	0.520671	0.634323	+	1835300000	2626100000	3135800000	2532400000	31.2379	2.43723e-05	Hspe1		-0.656711	2532400000
-0.6553	0.96561	1.5852	3.2427	3		0.96561	0.630835	0.308385	0.634943		89860000	175160000	166050000	143690000	27.0984	0.0643763	Syt2		-0.6553	143690000
-0.633514	0.9667	1.0958	18.336	3		0.9667	0.912575	0.0545375	0.644604	+	1375900000	2654000000	1175700000	1735200000	30.6925	4.62145e-05	Ak1		-0.633514	1735200000
-0.62517	0.82908	2.185	1.5191	3		0.82908	0.457666	0.658285	0.648343		83996000	1878000000	159590000	7.07195e+08	29.3975	0.00151822	Arc		-0.62517	7.07195e+08
-0.604607	0.66901	1.0524	2.827	3		0.66901	0.950209	0.353732	0.65765		419990000	2255200000	275490000	983560000	29.8734	0.00212433	Ndufa12		-0.604607	983560000
-0.592196	0.70489	NaN	1.6083	2		0.70489	NaN	0.621775	0.663332		20798000	0	13171000	11323000	23.4328	0.207965	Grm2		-0.592196	11323000
-0.590586	0.48781	1.19	NaN	2		0.48781	0.840336	NaN	0.664073		16267000	161090000	0	59119000	25.8171	0.209212	Farsb		-0.590586	59119000
-0.586748	0.80939	1.7851	1.5925	3		0.80939	0.560193	0.627943	0.665842	+	466890000	7447900000	1076000000	2996930000	31.4808	0.00015775	Dnaja1		-0.586748	2996930000
-0.584213	0.4727	NaN	1.161	2		0.4727	NaN	0.861326	0.667013		98736000	59512000	58045000	7.20977e+07	26.1034	0.0996844	Fhl2		-0.584213	7.20977e+07
-0.580501	0.60929	NaN	1.3733	2		0.60929	NaN	0.728173	0.668732		85838000	93363000	71224000	83475000	26.3148	0.101886	Luc7l		-0.580501	83475000
-0.576707	NaN	1.0193	2.7784	2		NaN	0.981066	0.359919	0.670492		9161400	90537000	90085000	6.32611e+07	25.9148	0.104177	Madd		-0.576707	6.32611e+07
-0.56666	NaN	1.3094	1.7046	2		NaN	0.763709	0.586648	0.675178		34159000	360980000	29713000	1.41617e+08	27.0774	0.110441	Cacna1e		-0.56666	1.41617e+08
-0.541009	0.81672	1.739	1.4923	3		0.81672	0.575043	0.670107	0.68729	+	1157000000	16255000000	1013600000	6141866667	32.516	0.000483772	Hsp90aa1		-0.541009	6141866667
-0.539253	0.72589	NaN	1.5376	2		0.72589	NaN	0.650364	0.688127		106700000	10667000	64737000	6.07013e+07	25.8552	0.251874	Gm996		-0.539253	6.07013e+07
-0.539249	0.80031	1.3274	1.958	3		0.80031	0.753352	0.510725	0.688129		165320000	161130000	20088000	1.15513e+08	26.7835	0.129047	Twf1		-0.539249	1.15513e+08
-0.538192	0.5714	1.2409	NaN	2		0.5714	0.805867	NaN	0.688633		160980000	491270000	68277000	2.40176e+08	27.8395	0.0198478	Ivd		-0.538192	2.40176e+08
-0.537892	NaN	1.5496	1.3657	2		NaN	0.645328	0.732225	0.688777		0	285110000	32524000	105878000	26.6578	0.130027	Tcp1		-0.537892	105878000
-0.529499	0.67334	NaN	1.404	2		0.67334	NaN	0.712251	0.692795		167420000	40869000	201630000	1.3664e+08	27.0258	0.136223	Brsk1		-0.529499	1.3664e+08
-0.517593	0.70551	1.446	NaN	2		0.70551	0.691563	NaN	0.698537		112340000	3221600000	16096000	1116678667	30.0566	0.000832824	Cct4		-0.517593	1116678667
-0.516809	0.59561	1.1747	1.5388	3		0.59561	0.851281	0.649857	0.698916		175930000	202830000	286240000	2.21667e+08	27.7238	0.0248565	Dctn4		-0.516809	2.21667e+08
-0.516132	0.74055	NaN	1.5199	2		0.74055	NaN	0.657938	0.699244		87208000	63600000	228590000	126466000	26.9142	0.146557	Alyref;Alyref2;Refbp2		-0.516132	126466000
-0.514249	0.22054	1.087	1.0417	3		0.22054	0.919963	0.959969	0.700157		358800000	5202900000	311090000	1957596667	30.8664	0.000898492	Pfn2		-0.514249	1957596667
-0.511111	0.77011	1.6036	1.4058	3		0.77011	0.623597	0.711339	0.701682		24252000000	131120000000	32911000000	62761000000	35.8691	0.000964439	Hspa8		-0.511111	62761000000
-0.505133	0.66959	1.3361	1.4373	3		0.66959	0.748447	0.695749	0.704595		755780000	281360000	198710000	411950000	28.6179	0.0094916	Cntnap1		-0.505133	411950000
-0.501575	0.36772	1.2426	1.0565	3		0.36772	0.804764	0.946522	0.706335		945910000	678660000	448600000	6.91057e+08	29.3642	0.00997467	Hnrnpul2		-0.501575	6.91057e+08
-0.499624	0.63088	1.7301	1.0953	3		0.63088	0.578001	0.912992	0.707291		145760000	692260000	178880000	3.38967e+08	28.3366	0.0296419	Anks1b		-0.499624	3.38967e+08
-0.495522	0.78015	2.4269	1.0687	3		0.78015	0.412048	0.935716	0.709305		64638000	282400000	192540000	1.79859e+08	27.4223	0.0308948	Wasf3		-0.495522	1.79859e+08
-0.494892	0.59785	1.6624	1.0759	3		0.59785	0.60154	0.929454	0.709615		117960000	1130500000	78412000	4.42291e+08	28.7204	0.0109415	Luc7l3		-0.494892	4.42291e+08
-0.48886	0.75444	1.4909	NaN	2		0.75444	0.670736	NaN	0.712588		91169000	225530000	22078000	1.12926e+08	26.7508	0.169488	Agap3		-0.48886	1.12926e+08
-0.478961	0.71675	2.2337	1.0121	3		0.71675	0.447688	0.988045	0.717494		35360000	318780000	32478000	1.28873e+08	26.9414	0.178445	Cnr1		-0.478961	1.28873e+08
-0.470632	1	1.4057	2.2048	3		1	0.711389	0.453556	0.721648		203880000	651490000	128600000	327990000	28.2891	0.0395133	Tagln		-0.470632	327990000
-0.4706	NaN	1.0534	2.0242	2		NaN	0.949307	0.494022	0.721665		66207000	887270000	93755000	3.49077e+08	28.379	0.0395257	Qdpr		-0.4706	3.49077e+08
-0.460217	0.66691	NaN	1.2709	2		0.66691	NaN	0.786844	0.726877		91638000	49442000	52172000	6.44173e+07	25.9409	0.196362	Itpa		-0.460217	6.44173e+07
-0.460164	0.50101	1.0821	1.3235	3		0.50101	0.924129	0.755572	0.726904		354890000	2263500000	471850000	1030080000	29.9401	0.0174293	Hspa4l		-0.460164	1030080000
-0.459788	0.56829	NaN	1.1288	2		0.56829	NaN	0.885896	0.727093		98617000	41030000	100570000	8.00723e+07	26.2548	0.196787	Ss18		-0.459788	8.00723e+07
-0.454273	NaN	1.302	1.4457	2		NaN	0.768049	0.691706	0.729878		62011000	232920000	259240000	1.84724e+08	27.4608	0.0462259	Lgals1		-0.454273	1.84724e+08
-0.451761	0.91636	1.7156	1.4405	3		0.91636	0.582886	0.694203	0.73115		188990000	1503200000	256020000	6.49403e+08	29.2745	0.0194336	Dnajb4		-0.451761	6.49403e+08
-0.438976	0.87163	1.5038	1.4785	3		0.87163	0.664982	0.676361	0.737658		5699500000	16125000000	8322800000	10049100000	33.2263	0.00444133	Stip1		-0.438976	10049100000
-0.434525	0.62229	1.0143	1.635	3		0.62229	0.985902	0.611621	0.739938		326960000	687770000	287190000	4.33973e+08	28.693	0.0241833	Psma7		-0.434525	4.33973e+08
-0.431642	0.4705	1.0156	1.3002	3		0.4705	0.98464	0.769112	0.741417		1409100000	1801400000	188150000	1132883333	30.0774	0.00513164	Aldh2		-0.431642	1132883333
-0.431302	0.78155	1.529	1.2671	3		0.78155	0.654022	0.789204	0.741592		134650000	1134200000	77390000	4.48747e+08	28.7413	0.025175	Rbm39		-0.431302	4.48747e+08
-0.42752	NaN	1.4997	1.2191	2		NaN	0.6668	0.820277	0.743539		0	119430000	129360000	82930000	26.3054	0.23071	Limch1		-0.42752	82930000
-0.426905	0.92956	2.1707	1.1886	3		0.92956	0.460681	0.841326	0.743856		90129000	185310000	102520000	1.25986e+08	26.9087	0.231394	2610301B20Rik		-0.426905	1.25986e+08
-0.425242	0.68692	1.5359	1.1159	3		0.68692	0.651084	0.896138	0.744714		250610000	235760000	616590000	3.67653e+08	28.4538	0.027136	Fkbp3		-0.425242	3.67653e+08
-0.424955	0.67764	NaN	1.2314	2		0.67764	NaN	0.812084	0.744862		95021000	42114000	52991000	6.33753e+07	25.9174	0.233575	Elfn2		-0.424955	6.33753e+07
-0.423017	0.75386	1.3123	1.3856	3		0.75386	0.762021	0.721709	0.745863		28490000	355600000	94045000	1.59378e+08	27.2479	0.0617312	Rbm5		-0.423017	1.59378e+08
-0.407607	0.85375	1.3998	1.442	3		0.85375	0.714388	0.693481	0.753873		2863200000	12550000000	6262400000	7225200000	32.7504	0.0081256	Hspd1		-0.407607	7225200000
-0.405057	0.77333	1.3567	NaN	2		0.77333	0.737083	NaN	0.755206		207820000	867700000	28243000	367921000	28.4548	0.0346461	Nufip2		-0.405057	367921000
-0.404455	NaN	1.183	1.5021	2		NaN	0.845309	0.665735	0.755522		106400000	2439900000	216810000	9.21037e+08	29.7787	0.034895	Vdac2		-0.404455	9.21037e+08
-0.404318	0.96596	1.8341	NaN	2		0.96596	0.545226	NaN	0.755593		159690000	163180000	68277000	1.30382e+08	26.9582	0.257543	Cdh2		-0.404318	1.30382e+08
-0.404152	0.75433	1.0798	1.7047	3		0.75433	0.926098	0.586614	0.75568		1030600000	1915200000	2008000000	1651266667	30.6209	0.00866536	Ndufa7		-0.404152	1651266667
-0.397045	0.99644	1.9143	NaN	2		0.99644	0.522384	NaN	0.759412		74636000	487230000	62701000	208189000	27.6333	0.0776867	Dnaja4		-0.397045	208189000
-0.396429	0.69679	1.1272	1.4383	3		0.69679	0.887154	0.695265	0.759736		51993000	109850000	59013000	7.36187e+07	26.1336	0.267142	Cep170		-0.396429	7.36187e+07
-0.391194	0.99748	1.3392	1.8406	3		0.99748	0.746714	0.543301	0.762498		187710000	2269800000	111450000	856320000	29.6736	0.0407772	Ppp2ca		-0.391194	856320000
-0.388004	NaN	1.1551	1.5091	2		NaN	0.865726	0.662647	0.764186		95789000	2881200000	62973000	1013320667	29.9164	0.0423112	Kpnb1		-0.388004	1013320667
-0.386136	0.72494	1.2416	NaN	2		0.72494	0.805412	NaN	0.765176		149000000	3653300000	27237000	1276512333	30.2496	0.0120333	Cct8		-0.386136	1276512333
-0.385142	0.93778	1.7961	1.246	3		0.93778	0.556762	0.802568	0.765703		41592000	288890000	112940000	1.47807e+08	27.1391	0.281297	Nfat5		-0.385142	1.47807e+08
-0.379534	0.94477	1.2403	1.8017	3		0.94477	0.806257	0.555031	0.768686		814610000	1617700000	932600000	1121636667	30.063	0.0135319	Crk		-0.379534	1121636667
-0.379433	0.65711	1.4609	1.0367	3		0.65711	0.68451	0.964599	0.76874		161470000	584440000	146690000	2.97533e+08	28.1485	0.0903078	Rala;Ralb		-0.379433	2.97533e+08
-0.376688	0.78626	1.326	NaN	2		0.78626	0.754148	NaN	0.770204		117900000	667570000	12957000	2.66142e+08	27.9876	0.0924162	Fkbp4		-0.376688	2.66142e+08
-0.374843	0.60902	1.0714	NaN	2		0.60902	0.933358	NaN	0.771189		28612000	1976500000	0	6.68371e+08	29.3161	0.0491663	Cct7		-0.374843	6.68371e+08
-0.367868	0.85929	1.3597	1.3698	3		0.85929	0.735456	0.730034	0.774927		2464200000	34281000000	1157300000	12634166667	33.5566	0.0165861	Hsp90ab1		-0.367868	12634166667
-0.362138	0.77263	NaN	1.2765	2		0.77263	NaN	0.783392	0.778011		250000000	0	567850000	2.72617e+08	28.0223	0.104258	Hspg2		-0.362138	2.72617e+08
-0.36056	0.79421	1.4004	1.2073	3		0.79421	0.714082	0.828295	0.778862		289360000	507440000	195180000	330660000	28.3008	0.105612	Epdr1		-0.36056	330660000
-0.359236	0.76366	1.4602	1.1233	3		0.76366	0.684838	0.890234	0.779577		84660000	576630000	107760000	256350000	27.9335	0.106758	Peg3		-0.359236	256350000
-0.358859	0.92625	1.579	NaN	2		0.92625	0.633312	NaN	0.779781		103750000	837210000	41720000	327560000	28.2872	0.107087	Ahcy		-0.358859	327560000
-0.351309	0.7197	1.5643	1.0074	3		0.7197	0.639264	0.992654	0.783873		2860900000	2829700000	3691600000	3127400000	31.5423	0.0219552	Ndufs6		-0.351309	3127400000
-0.34614	0.72361	1.1768	NaN	2		0.72361	0.849762	NaN	0.786686		40172000	454520000	0	1.64897e+08	27.297	0.118637	Rhot1		-0.34614	1.64897e+08
-0.340881	0.61082	1.2135	1.0709	3		0.61082	0.824063	0.933794	0.789559		126080000	1803400000	459240000	796240000	29.5686	0.0712636	Fam103a1		-0.340881	796240000
-0.333921	0.921	1.0437	1.996	3		0.921	0.95813	0.501002	0.793377		995990000	17350000000	540750000	6295580000	32.5517	0.0291617	Hk1		-0.333921	6295580000
-0.333704	NaN	1.5828	1.0469	2		NaN	0.631792	0.955201	0.793496		37650000	537040000	68784000	2.14491e+08	27.6763	0.130853	Ifrd1		-0.333704	2.14491e+08
-0.331647	0.89181	NaN	1.4338	2		0.89181	NaN	0.697447	0.794629		199450000	93568000	215260000	169426000	27.3361	0.132965	Agfg1		-0.331647	169426000
-0.321292	0.8533	1.4942	1.1383	3		0.8533	0.669254	0.878503	0.800353		2535700000	15788000000	5577600000	7967100000	32.8914	0.035596	Hspa5		-0.321292	7967100000
-0.316211	NaN	1.1535	1.3524	2		NaN	0.866927	0.739426	0.803176		0	768110000	159830000	3.09313e+08	28.2045	0.149661	Gtf2b		-0.316211	3.09313e+08
-0.314138	NaN	1.604	1.015	2		NaN	0.623441	0.985222	0.804331		23030000	1434800000	57917000	505249000	28.9124	0.0939025	Eif4g2		-0.314138	505249000
-0.313993	0.80927	1.2858	1.2103	3		0.80927	0.777726	0.826241	0.804412		1040500000	3615200000	2055100000	2236933333	31.0589	0.0398409	Hmgb1		-0.313993	2236933333
-0.307525	0.91912	1.2731	1.3899	3		0.91912	0.785484	0.719476	0.808027		116010000	418360000	190150000	2.41507e+08	27.8475	0.159735	Crkl		-0.307525	2.41507e+08
-0.305167	0.87393	1.1589	1.4467	3		0.87393	0.862887	0.691228	0.809349		109850000	2053300000	236260000	7.99803e+08	29.5751	0.102677	Chgb		-0.305167	7.99803e+08
-0.304942	0.84899	1.3494	1.1928	3		0.84899	0.74107	0.838364	0.809474		74821000	2534900000	216070000	9.4193e+08	29.811	0.102904	Tax1bp1		-0.304942	9.4193e+08
-0.301995	0.56343	1.0517	1.088	3		0.56343	0.950842	0.919118	0.81113		54132000	300310000	211040000	188494000	27.4899	0.16641	Pdcd6ip		-0.301995	188494000
-0.297268	0.83237	1.1534	1.3477	3		0.83237	0.867002	0.742005	0.813792		608570000	484460000	1036100000	709710000	29.4027	0.110932	Atp6v1f		-0.297268	709710000
-0.295065	0.88804	1.0121	1.7574	3		0.88804	0.988045	0.569022	0.815036		875500000	5443300000	656830000	2325210000	31.1147	0.05289	Gls		-0.295065	2325210000
-0.291722	0.76951	1.3318	1.0748	3		0.76951	0.750864	0.930406	0.816926		1103100000	1996100000	1277700000	1458966667	30.4423	0.0555309	Ppid		-0.291722	1458966667
-0.290539	0.74339	1.1993	1.1421	3		0.74339	0.83382	0.87558	0.817597		233310000	1061700000	282210000	525740000	28.9698	0.118369	Nap1l1		-0.290539	525740000
-0.288532	0.82499	1.2308	NaN	2		0.82499	0.81248	NaN	0.818735		16493000	674380000	25215000	238696000	27.8306	0.183537	Ahi1		-0.288532	238696000
-0.288396	0.91197	1.3406	1.2523	3		0.91197	0.745935	0.798531	0.818812		447800000	5861100000	1245100000	2518000000	31.2296	0.0582664	Hnrnpc		-0.288396	2518000000
-0.28754	0.83247	1.1218	1.3624	3		0.83247	0.891424	0.733999	0.819298		1689800000	34782000000	1821000000	12764266667	33.5714	0.0589883	Camk2a		-0.28754	12764266667
-0.285966	0.80275	1.1986	1.2143	3		0.80275	0.834307	0.82352	0.820192		80049000	1333400000	112640000	5.08696e+08	28.9222	0.123643	Prkar1b		-0.285966	5.08696e+08
-0.285886	0.85264	NaN	1.2693	2		0.85264	NaN	0.787836	0.820238		464520000	318630000	445200000	409450000	28.6091	0.123738	Pcdh1		-0.285886	409450000
-0.284095	0.80875	1.1125	1.3225	3		0.80875	0.898876	0.756144	0.821257		135700000	2386800000	175720000	8.99407e+08	29.7444	0.125853	Rab1A;Rab1		-0.284095	8.99407e+08
-0.28339	0.87016	1.2934	NaN	2		0.87016	0.773156	NaN	0.821658		66211000	916780000	27651000	3.36881e+08	28.3277	0.190412	2014-09-04		-0.28339	3.36881e+08
-0.28291	0.87002	1.1639	1.3576	3		0.87002	0.85918	0.736594	0.821931		130260000	3915900000	730340000	1592166667	30.5683	0.0630231	Pcdh8		-0.28291	1592166667
-0.279065	0.69012	NaN	1.0437	2		0.69012	NaN	0.95813	0.824125		1080200000	47344000	6153300000	2426948000	31.1765	0.0665444	Nrxn3		-0.279065	2426948000
-0.278664	0.92335	1.1286	1.5068	3		0.92335	0.886054	0.663658	0.824354		502100000	6377200000	646610000	2508636667	31.2243	0.0669207	Vdac1		-0.278664	2508636667
-0.272853	0.91012	1.472	1.1191	3		0.91012	0.679348	0.893575	0.827681		535930000	1482800000	1231700000	1083476667	30.013	0.0725749	Zfp207		-0.272853	1083476667
-0.272402	0.91481	1.0684	1.5797	3		0.91481	0.935979	0.633032	0.82794		449220000	3456300000	246710000	1384076667	30.3663	0.0730304	Sucla2		-0.272402	1384076667
-0.271427	0.86872	1.2424	1.2317	3		0.86872	0.804894	0.811886	0.8285		35468000	285670000	172500000	164546000	27.2939	0.207137	Bcl11b		-0.271427	164546000
-0.270666	0.89645	1.3029	1.2153	3		0.89645	0.767519	0.822842	0.828937		1438900000	5868300000	1045500000	2784233333	31.3746	0.0748022	Actn1		-0.270666	2784233333
-0.270436	0.90542	1.295	1.2352	3		0.90542	0.772201	0.809585	0.829069		40388000	652020000	85590000	2.59333e+08	27.9502	0.208567	Prdm8		-0.270436	2.59333e+08
-0.267451	0.73496	1.0792	NaN	2		0.73496	0.926612	NaN	0.830786		271620000	4981400000	11953000	1754991000	30.7088	0.0781766	Fscn1		-0.267451	1754991000
-0.264818	NaN	1.0188	1.464	2		NaN	0.981547	0.68306	0.832303		61359000	346730000	312580000	240223000	27.8398	0.21682	Pgrmc1		-0.264818	240223000
-0.264452	NaN	1.1893	1.2133	2		NaN	0.840831	0.824198	0.832515		0	786840000	100470000	295770000	28.1399	0.217365	Dnajb9		-0.264452	295770000
-0.264081	0.90917	1.2705	1.247	3		0.90917	0.787092	0.801925	0.832729		761430000	2136300000	1747200000	1548310000	30.528	0.0818453	Fubp1		-0.264081	1548310000
-0.26	0.95283	1.3179	1.26	3		0.95283	0.758783	0.793651	0.835088		18190000000	35835000000	19384000000	24469666667	34.5103	0.0864748	Hnrnpa2b1		-0.26	24469666667
-0.257026	0.82231	1.3585	1.0504	3		0.82231	0.736106	0.952018	0.836811		126570000	465680000	248280000	2.80177e+08	28.0618	0.228652	Atp6v1g1		-0.257026	2.80177e+08
-0.239576	0.927	1.3038	NaN	2		0.927	0.766989	NaN	0.846994		134740000	628550000	24697000	2.62662e+08	27.9686	0.256797	Rpl18		-0.239576	2.62662e+08
-0.237364	0.82153	1.1725	1.1488	3		0.82153	0.852878	0.870474	0.848294		364030000	1010600000	454600000	6.09743e+08	29.1836	0.19159	Pcdh1		-0.237364	6.09743e+08
-0.236043	0.79945	1.2457	1.0582	3		0.79945	0.802762	0.945001	0.849071		54708000	991880000	49044000	3.65211e+08	28.4442	0.193759	Slc38a2		-0.236043	3.65211e+08
-0.235351	0.94719	1.3302	NaN	2		0.94719	0.751767	NaN	0.849478		76828000	676710000	11381000	254973000	27.9258	0.263958	Hnrpll		-0.235351	254973000
-0.233824	NaN	1.2848	1.0841	2		NaN	0.778331	0.922424	0.850378		35950000	624340000	109930000	256740000	27.9357	0.266579	Camk2n2		-0.233824	256740000
-0.233324	0.80808	1.1678	1.1266	3		0.80808	0.856311	0.887626	0.850673		681530000	2738200000	1296000000	1571910000	30.5499	0.122161	Synpo		-0.233324	1571910000
-0.226917	0.75661	1.0863	1.1284	3		0.75661	0.920556	0.886211	0.854459		396550000	272770000	795140000	4.88153e+08	28.8628	0.209245	Necap1		-0.226917	4.88153e+08
-0.224962	0.73244	1.1936	1.0034	3		0.73244	0.837802	0.996611	0.855618		629980000	2246200000	1164700000	1346960000	30.3271	0.135454	Luc7l2		-0.224962	1346960000
-0.223029	0.88638	1.3253	1.076	3		0.88638	0.754546	0.929368	0.856765		661480000	1283100000	514650000	8.19743e+08	29.6106	0.216108	Hnrnph3		-0.223029	8.19743e+08
-0.221557	0.74192	1.1639	1.029	3		0.74192	0.85918	0.971817	0.857639		841270000	781020000	576990000	7.33093e+08	29.4494	0.218748	Rps25		-0.221557	7.33093e+08
-0.219888	0.89109	1.1442	1.2333	3		0.89109	0.873973	0.810833	0.858632		3860400000	5629700000	6717500000	5402533333	32.331	0.144047	Grb2		-0.219888	5402533333
-0.218628	0.78436	1.0702	NaN	2		0.78436	0.934405	NaN	0.859382		31724000	845460000	17960000	2.98381e+08	28.1526	0.293649	Ndufs2		-0.218628	2.98381e+08
-0.21825	0.8979	1.2301	1.1521	3		0.8979	0.812942	0.86798	0.859607		1695300000	8579000000	2902600000	4392300000	32.0323	0.146909	Dbn1		-0.21825	4392300000
-0.216346	0.90719	1.2286	1.1613	3		0.90719	0.813935	0.861104	0.860743		519930000	2424900000	1037100000	1327310000	30.3059	0.150291	Fosl2		-0.216346	1327310000
-0.216219	0.90167	1.1033	1.2913	3		0.90167	0.906372	0.774413	0.860818		536510000	3421000000	768490000	1575333333	30.553	0.150518	Dclk1		-0.216219	1575333333
-0.214859	0.73856	1.088	1.0785	3		0.73856	0.919118	0.927214	0.86163		337490000	1386800000	1285200000	1003163333	29.9019	0.231055	Arhgdia		-0.214859	1003163333
-0.213437	0.7522	1.0687	1.1117	3		0.7522	0.935716	0.899523	0.86248		1547100000	1620400000	1873600000	1680366667	30.6461	0.155569	Clta		-0.213437	1680366667
-0.213344	0.74765	1.0231	NaN	2		0.74765	0.977422	NaN	0.862536		87532000	614030000	0	233854000	27.801	0.303479	Snd1		-0.213344	233854000
-0.211034	0.75675	1.0726	1.1078	3		0.75675	0.932314	0.90269	0.863918		441730000	877470000	385270000	5.68157e+08	29.0817	0.2383	Grin2b		-0.211034	5.68157e+08
-0.210497	0.94132	1.3225	1.117	3		0.94132	0.756144	0.895255	0.86424		277700000	7493800000	774440000	2848646667	31.4076	0.161048	Sqstm1		-0.210497	2848646667
-0.208517	0.87492	1.0805	1.2565	3		0.87492	0.925497	0.795861	0.865426		197340000	2973000000	668220000	1279520000	30.253	0.164818	Cnksr2		-0.208517	1279520000
-0.207856	0.87621	1.1019	1.2289	3		0.87621	0.907523	0.813736	0.865823		270810000	987070000	400860000	5.52913e+08	29.0425	0.24444	Prickle1		-0.207856	5.52913e+08
-0.207158	0.85349	1.1893	1.1057	3		0.85349	0.840831	0.904404	0.866242		45933000	1415000000	113570000	5.24834e+08	28.9673	0.245802	Akap8l		-0.207158	5.24834e+08
-0.206807	0.86135	1.1478	1.1537	3		0.86135	0.871232	0.866776	0.866453		442820000	7658100000	1159200000	3086706667	31.5234	0.168128	Gpm6a		-0.206807	3086706667
-0.206323	0.8634	1.0359	1.2962	3		0.8634	0.965344	0.771486	0.866743		3661400000	15368000000	3062300000	7363900000	32.7778	0.169073	Ppp3ca		-0.206323	7363900000
-0.205143	0.87956	1.1442	1.1781	3		0.87956	0.873973	0.848824	0.867452		792480000	18775000000	1716100000	7094526667	32.7241	0.171395	Ywhag		-0.205143	7094526667
-0.205091	0.96635	1.2161	1.2288	3		0.96635	0.822301	0.813802	0.867484		819640000	1887400000	1665500000	1457513333	30.4409	0.1715	Amph		-0.205091	1457513333
-0.203789	0.99563	1.2485	1.2373	3		0.99563	0.800961	0.808211	0.868267		282170000	1680300000	350660000	7.71043e+08	29.5222	0.252459	Gabarapl1		-0.203789	7.71043e+08
-0.202971	0.91044	1.2292	1.1334	3		0.91044	0.813537	0.882301	0.86876		285090000	1866800000	659040000	9.36977e+08	29.8034	0.254091	Fth1		-0.202971	9.36977e+08
-0.202135	0.80299	1.123	1.0937	3		0.80299	0.890472	0.914327	0.869263		563070000	916480000	587980000	6.89177e+08	29.3603	0.25577	Dlgap4		-0.202135	6.89177e+08
-0.193924	0.89131	1.1343	1.1768	3		0.89131	0.881601	0.849762	0.874224		1099600000	2065100000	1633600000	1599433333	30.5749	0.19468	Snap91		-0.193924	1599433333
-0.193339	0.71439	1.0019	1.0974	3		0.71439	0.998104	0.911245	0.874579		188910000	2921400000	55214000	1055174667	29.9748	0.273895	Cct5		-0.193339	1055174667
-0.193192	0.85366	1.1657	1.0959	3		0.85366	0.857854	0.912492	0.874668		2362200000	9629800000	2270900000	4754300000	32.1466	0.196278	Actn4		-0.193192	4754300000
-0.192378	NaN	1.0262	1.2889	2		NaN	0.974469	0.775855	0.875162		44604000	631620000	525910000	4.00711e+08	28.578	0.275927	Pfdn1		-0.192378	4.00711e+08
-0.189684	0.87771	1.2695	1.0363	3		0.87771	0.787712	0.964971	0.876798		995100000	5154600000	3714000000	3287900000	31.6145	0.20406	Ppp3r1		-0.189684	3287900000
-0.189097	0.95968	1.2231	1.1707	3		0.95968	0.817595	0.85419	0.877155		189680000	2648600000	477150000	1105143333	30.0416	0.205385	Irf2bpl		-0.189097	1105143333
-0.187707	0.93612	1.2595	1.1063	3		0.93612	0.793966	0.903914	0.878		1009800000	5587400000	2196000000	2931066667	31.4488	0.208544	Safb		-0.187707	2931066667
-0.187019	NaN	1.1101	1.1682	2		NaN	0.90082	0.856018	0.878419		41546000	1038500000	336960000	4.72335e+08	28.8152	0.287446	Nptxr		-0.187019	4.72335e+08
-0.186954	0.93901	1.3174	1.0669	3		0.93901	0.759071	0.937295	0.878459		327130000	1541900000	246140000	7.05057e+08	29.3932	0.287589	Srsf3;Gm12355		-0.186954	7.05057e+08
-0.18422	0.97078	1.155	1.2441	3		0.97078	0.865801	0.803794	0.880125		1821100000	11069000000	1949500000	4946533333	32.2038	0.216627	Baiap2		-0.18422	4946533333
-0.182226	0.82637	1.1212	1.0802	3		0.82637	0.891902	0.925755	0.881342		419770000	2564100000	684530000	1222800000	30.1875	0.221347	Dlgap1		-0.182226	1222800000
-0.178152	0.95214	1.0769	1.2974	3		0.95214	0.928591	0.770772	0.883834		1650400000	4923900000	1111700000	2562000000	31.2546	0.231224	Hnrnpa0		-0.178152	2562000000
-0.172304	0.84535	1.0818	1.1204	3		0.84535	0.924385	0.892538	0.887424		3570600000	10470000000	3122200000	5720933333	32.4136	0.24594	Atp1a1		-0.172304	5720933333
-0.167715	0.91509	1.1488	1.1297	3		0.91509	0.870474	0.885191	0.890251		1349000000	8324200000	1525200000	3732800000	31.7976	0.257937	Ddx17		-0.167715	3732800000
-0.163971	0.89904	1.1023	1.1475	3		0.89904	0.907194	0.87146	0.892565		4097000000	9218800000	7188900000	6834900000	32.6703	0.268022	Vsnl1		-0.163971	6834900000
-0.163253	0.86296	1.1245	1.079	3		0.86296	0.889284	0.926784	0.893009		2853100000	27834000000	2214900000	10967333333	33.3525	0.269989	Dnm1		-0.163253	10967333333
-0.157689	0.89418	1.1888	1.0482	3		0.89418	0.841184	0.954016	0.89646		5683100000	20758000000	8715600000	11718900000	33.4481	0.28555	Map2		-0.157689	11718900000
-0.156124	0.89156	1.1578	1.0672	3		0.89156	0.863707	0.937032	0.897433		268050000	6590800000	94189000	2317679667	31.11	0.290032	Pafah1b1		-0.156124	2317679667
0.209822	1.1169	0.82771	0.87368	3		1.1169	1.20815	1.14458	1.15655		13196000000	76982000000	8934700000	33037566667	34.9434	0.297557	Ckb		0.209822	33037566667
0.210931	1.1689	0.83737	0.90156	3		1.1689	1.19422	1.10919	1.15743		712320000	2420800000	289170000	1140763333	30.0874	0.294867	Aldh5a1		0.210931	1140763333
0.2164	1.0352	0.94958	0.71572	3		1.0352	1.0531	1.39719	1.16183		3560800000	10379000000	3666100000	5868633333	32.4504	0.281834	Syngap1		0.2164	5868633333
0.216529	1.3209	0.93932	0.90884	3		1.3209	1.0646	1.1003	1.16193		1409200000	2326600000	2864100000	2199966667	31.0348	0.281531	Plat		0.216529	2199966667
0.229133	1.224	0.9017	0.84504	3		1.224	1.10902	1.18338	1.17213		3182900000	7987900000	3045600000	4738800000	32.1419	0.25302	Hnrnpd		0.229133	4738800000
0.233778	1.1814	0.83833	0.86694	3		1.1814	1.19285	1.15348	1.17591		2396800000	8695000000	1697100000	4262966667	31.9892	0.243041	Dld		0.233778	4262966667
0.236906	1.0678	0.76723	0.85896	3		1.0678	1.30339	1.1642	1.17846		250940000	768950000	2728200000	1249363333	30.2185	0.236476	Cltb		0.236906	1249363333
0.251048	1.0931	0.79061	0.8249	3		1.0931	1.26485	1.21227	1.19007		3830500000	37468000000	3806800000	15035100000	33.8076	0.208368	Atp5b		0.251048	15035100000
0.252479	1.12	0.78862	0.84337	3		1.12	1.26804	1.18572	1.19125		9658900000	37696000000	8390300000	18581733333	34.1132	0.205665	Aco2		0.252479	18581733333
0.26078	1.3216	0.88666	0.8734	3		1.3216	1.12783	1.14495	1.19813		693770000	5423900000	1024600000	2380756667	31.1488	0.190485	Tpt1		0.26078	2380756667
0.265564	1.0172	0.96296	0.64489	3		1.0172	1.03846	1.55065	1.20211		1760100000	3302300000	1608800000	2223733333	31.0503	0.182121	Atp5d		0.265564	2223733333
0.270119	1.3068	0.88056	0.85086	3		1.3068	1.13564	1.17528	1.20591		1045100000	5105400000	214880000	2121793333	30.9826	0.174412	Ahcyl1		0.270119	2121793333
0.270566	1.1959	0.85139	0.80103	3		1.1959	1.17455	1.24839	1.20628		887600000	3158200000	422920000	1489573333	30.4723	0.173669	Cbr1		0.270566	1489573333
0.272562	1.2621	0.76349	0.95059	3		1.2621	1.30977	1.05198	1.20795		342620000	10020000000	347800000	3570140000	31.7333	0.17038	Uba1		0.272562	3570140000
0.275109	1.1885	0.72114	0.94781	3		1.1885	1.38669	1.05506	1.21009		4542600000	20397000000	3358200000	9432600000	33.135	0.16625	Tubb2a		0.275109	9432600000
0.276379	1.2116	0.76766	0.8935	3		1.2116	1.30266	1.11919	1.21115		8742000000	77610000000	7448300000	31266766667	34.8639	0.164219	Tubb4b		0.276379	31266766667
0.278709	1.208	0.71474	0.96879	3		1.208	1.39911	1.03222	1.21311		865340000	3085900000	1224600000	1725280000	30.6842	0.160543	Scp2		0.278709	1725280000
0.281642	1.119	0.74623	0.84199	3		1.119	1.34007	1.18766	1.21558		5980900000	51331000000	8305100000	21872333333	34.3484	0.156004	Cpe		0.281642	21872333333
0.284032	1.106	0.73228	0.84661	3		1.106	1.3656	1.18118	1.21759		1754800000	4014400000	1693200000	2487466667	31.212	0.152377	Tkt		0.284032	2487466667
0.28561	1.0779	0.75342	0.79898	3		1.0779	1.32728	1.2516	1.21893		4932400000	8376400000	6096800000	6468533333	32.5908	0.150018	Csrp1		0.28561	6468533333
0.285803	1.322	0.76378	0.97467	3		1.322	1.30928	1.02599	1.21909		572920000	2504100000	1074200000	1383740000	30.3659	0.149731	Add1		0.285803	1383740000
0.286747	1.1289	0.82241	0.76056	3		1.1289	1.21594	1.31482	1.21989		633840000	4473600000	297700000	1801713333	30.7467	0.148335	Gstp1;Gstp2		0.286747	1801713333
0.286773	1.1157	0.75166	0.82397	3		1.1157	1.33039	1.21364	1.21991		503860000	832630000	492960000	6.09817e+08	29.1838	0.304006	Cdkn2d		0.286773	6.09817e+08
0.297664	1.0053	0.86507	0.65523	3		1.0053	1.15598	1.52618	1.22915		870330000	1886900000	2350000000	1702410000	30.6649	0.132907	Gap43		0.297664	1702410000
0.299542	1.263	0.77355	0.87988	3		1.263	1.29274	1.13652	1.23075		1824900000	5766900000	1014500000	2868766667	31.4178	0.130384	Qki		0.299542	2868766667
0.299725	1.1933	0.78832	NaN	2		1.1933	1.26852	NaN	1.23091		53975000	1131700000	23476000	4.0305e+08	28.5864	0.279884	Ag2		0.299725	4.0305e+08
0.302174	1.1065	0.72744	0.82114	3		1.1065	1.37468	1.21782	1.233		9625400000	70868000000	15994000000	32162466667	34.9047	0.126908	Apoe		0.302174	32162466667
0.303325	NaN	0.78354	0.83913	2		NaN	1.27626	1.19171	1.23399		221720000	421120000	574600000	4.05813e+08	28.5962	0.273419	Mt2		0.303325	4.05813e+08
0.31101	1.3672	0.91225	0.7947	3		1.3672	1.09619	1.25834	1.24058		630110000	2241200000	668840000	1180050000	30.1362	0.115769	Rps10		0.31101	1180050000
0.31199	1.4316	NaN	0.95126	2		1.4316	NaN	1.05124	1.24142		202560000	56142000	244230000	167644000	27.3208	0.271476	Tfam		0.31199	167644000
0.314036	1.2874	0.89991	0.75136	3		1.2874	1.11122	1.33092	1.24318		122810000	1931500000	40056000	698122000	29.3789	0.254785	Fto		0.314036	698122000
0.314356	1.1544	0.79083	0.7625	3		1.1544	1.26449	1.31147	1.24346		223740000	2404100000	35631000	8.87824e+08	29.7257	0.254242	Idh1		0.314356	8.87824e+08
0.315183	1.4557	0.83955	0.92107	3		1.4557	1.19111	1.08569	1.24417		424520000	706260000	37935000	3.89572e+08	28.5373	0.252843	Rpl26		0.315183	3.89572e+08
0.318695	NaN	0.90879	0.71734	2		NaN	1.10036	1.39404	1.2472		32002000	553440000	121090000	2.35511e+08	27.8112	0.259676	Hp1bp3		0.318695	2.35511e+08
0.321252	1.1664	0.86589	0.70079	3		1.1664	1.15488	1.42696	1.24941		132720000	315260000	199740000	2.15907e+08	27.6858	0.255272	Zhx2		0.321252	2.15907e+08
0.322401	NaN	0.75372	0.85174	2		NaN	1.32675	1.17407	1.25041		0	1682100000	50825000	5.77642e+08	29.1056	0.24086	Pcsk2		0.322401	5.77642e+08
0.323472	1.0245	0.88818	0.62359	3		1.0245	1.1259	1.60362	1.25134		746720000	2274700000	289430000	1103616667	30.0396	0.101381	Anxa7		0.323472	1103616667
0.323613	1.2936	0.7432	0.89666	3		1.2936	1.34553	1.11525	1.25146		1156900000	2465400000	2521200000	2047833333	30.9315	0.101227	Dbi		0.323613	2047833333
0.323693	1.1656	0.75168	0.79451	3		1.1656	1.33035	1.25864	1.25153		289890000	725250000	254380000	4.23173e+08	28.6567	0.238758	Spag7		0.323693	4.23173e+08
0.324198	1.1545	0.74105	NaN	2		1.1545	1.34944	NaN	1.25197		145290000	1252800000	29880000	475990000	28.8264	0.23794	Psat1		0.324198	475990000
0.325239	1.3758	0.885	NaN	2		1.3758	1.12994	NaN	1.25287		37099000	1808300000	0	615133000	29.1963	0.236261	Acly		0.325239	615133000
0.325697	1.2709	0.79665	0.8106	3		1.2709	1.25526	1.23365	1.25327		485720000	1690000000	945540000	1040420000	29.9545	0.235523	Ppp1r9b		0.325697	1040420000
0.329695	1.3143	0.77618	0.85647	3		1.3143	1.28836	1.16758	1.25675		352360000	4897600000	846130000	2032030000	30.9203	0.0947498	Cat		0.329695	2032030000
0.329705	1.4388	0.80407	0.91929	3		1.4388	1.24367	1.0878	1.25676		2785500000	5818300000	4956100000	4519966667	32.0737	0.09474	Fus		0.329705	4519966667
0.33018	1.2943	0.78427	0.83185	3		1.2943	1.27507	1.20214	1.25717		91600000	348270000	162920000	200930000	27.5821	0.240299	Capns1		0.33018	200930000
0.330952	1.2684	0.80174	NaN	2		1.2684	1.24729	NaN	1.25784		28784000	557180000	14995000	2.0032e+08	27.5777	0.239033	Msi2		0.330952	2.0032e+08
0.33679	1.0572	0.74483	0.71992	3		1.0572	1.34259	1.38904	1.26294		3510200000	7753300000	4336400000	5199966667	32.2759	0.0876184	Atp5h;Gm10250		0.33679	5199966667
0.337307	1.2579	0.73578	0.85238	3		1.2579	1.3591	1.17319	1.2634		16684000000	71458000000	25545000000	37895666667	35.1413	0.0871168	Atp1a2		0.337307	37895666667
0.339811	1.1126	0.78297	0.71074	3		1.1126	1.27719	1.40698	1.26559		195680000	2416800000	332680000	981720000	29.8707	0.213619	Rcn2		0.339811	981720000
0.344314	1.6253	0.90151	0.93102	3		1.6253	1.10925	1.07409	1.26955		1610100000	6761000000	1796100000	3389066667	31.6582	0.0805361	Sh3gl2		0.344314	3389066667
0.346657	1.1557	NaN	0.72071	2		1.1557	NaN	1.38752	1.27161		375930000	286100000	395310000	3.52447e+08	28.3928	0.214316	Rpl36a		0.346657	3.52447e+08
0.346873	1.4214	0.97252	0.7322	3		1.4214	1.02826	1.36575	1.2718		59594000	286420000	118650000	154888000	27.2067	0.213988	Tjp1		0.346873	154888000
0.347928	1.1137	0.69844	NaN	2		1.1137	1.43176	NaN	1.27273		23000000	181230000	0	6.80767e+07	26.0207	0.29249	Marc2;Mosc2		0.347928	6.80767e+07
0.348403	1.039	0.67798	0.766	3		1.039	1.47497	1.30548	1.27315		384120000	6855500000	1033800000	2757806667	31.3609	0.0768856	Sparc		0.348403	2757806667
0.350189	1.2037	0.74833	0.77871	3		1.2037	1.33631	1.28418	1.27473		640150000	2141100000	447100000	1076116667	30.0032	0.0753344	Mfge8		0.350189	1076116667
0.354143	1.0941	NaN	0.68383	2		1.0941	NaN	1.46235	1.27823		179980000	124060000	196010000	1.66683e+08	27.3125	0.203204	Rpl29;Gm17669;Gm10709;Gm5218;Gm4889		0.354143	1.66683e+08
0.356681	1.0304	0.60463	0.86421	3		1.0304	1.6539	1.15713	1.28048		1936500000	15491000000	2884500000	6770666667	32.6567	0.0699097	Slc1a2		0.356681	6770666667
0.358017	NaN	0.82386	0.741	2		NaN	1.2138	1.34953	1.28166		0	504860000	38009000	1.80956e+08	27.4311	0.197621	Stxbp5		0.358017	1.80956e+08
0.358915	1.4492	0.83437	0.83356	3		1.4492	1.19851	1.19967	1.28246		47573000	459090000	49449000	1.85371e+08	27.4658	0.196344	Spnb1;Sptb		0.358915	1.85371e+08
0.359892	1.3184	0.72961	0.86133	3		1.3184	1.3706	1.16099	1.28333		271970000	656020000	402470000	4.43487e+08	28.7243	0.185046	Fau		0.359892	4.43487e+08
0.360162	1.4163	NaN	0.86893	2		1.4163	NaN	1.15084	1.28357		115790000	61800000	233980000	137190000	27.0316	0.276223	Gm4540		0.360162	137190000
0.362364	1.137	0.67897	0.80207	3		1.137	1.47282	1.24677	1.28553		255830000	724250000	374460000	4.51513e+08	28.7502	0.181733	Pfdn5		0.362364	4.51513e+08
0.362758	1.3475	0.90388	0.71235	3		1.3475	1.10634	1.4038	1.28588		521200000	1100100000	535420000	7.18907e+08	29.4212	0.18121	Ndufa2		0.362758	7.18907e+08
0.372664	1.0727	NaN	0.65929	2		1.0727	NaN	1.51678	1.29474		85902000	0	182850000	89584000	26.4167	0.260251	Eea1		0.372664	89584000
0.372774	NaN	0.88303	0.68624	2		NaN	1.13246	1.45722	1.29484		27051000	802490000	695670000	5.08404e+08	28.9214	0.168268	Dnajc8		0.372774	5.08404e+08
0.373586	1.4241	0.85687	NaN	2		1.4241	1.16704	NaN	1.29557		643310000	1418800000	78505000	7.13538e+08	29.4104	0.16725	Pomp		0.373586	7.13538e+08
0.373905	1.347	0.7592	0.8174	3		1.347	1.31718	1.22339	1.29586		73735000	631470000	80057000	261754000	27.9636	0.175899	S100b		0.373905	261754000
0.378975	1.1031	0.73352	0.69693	3		1.1031	1.36329	1.43486	1.30042		59549000	245320000	156360000	153743000	27.1959	0.169356	Mrpl49		0.378975	153743000
0.382866	1.2471	0.80512	0.70292	3		1.2471	1.24205	1.42264	1.30393		3127200000	4170000000	3957000000	3751400000	31.8048	0.0511846	Ndufs5		0.382866	3751400000
0.383874	1.604	0.99435	NaN	2		1.604	1.00568	NaN	1.30484		62836000	1500000000	63678000	5.42171e+08	29.0142	0.15475	Usp9x		0.383874	5.42171e+08
0.383928	1.5499	0.77212	0.9349	3		1.5499	1.29513	1.06963	1.30489		334370000	279170000	185880000	2.66473e+08	27.9894	0.163143	Crip1		0.383928	2.66473e+08
0.386964	1.3505	0.82703	0.73353	3		1.3505	1.20915	1.36327	1.30764		97885000	168320000	75724000	1.13976e+08	26.7642	0.242779	Cd83		0.386964	1.13976e+08
0.387074	NaN	0.85659	0.69058	2		NaN	1.16742	1.44806	1.30774		17485000	372980000	172720000	1.87728e+08	27.4841	0.159285	Ctla2a		0.387074	1.87728e+08
0.387812	1.1745	NaN	0.69333	2		1.1745	NaN	1.44232	1.30841		56549000	99162000	144270000	9.99937e+07	26.5753	0.24177	Cwc15		0.387812	9.99937e+07
0.39113	NaN	0.99131	0.61955	2		NaN	1.00877	1.61407	1.31142		13495000	1048000000	154570000	405355000	28.5946	0.146369	Kif5b		0.39113	405355000
0.391408	1.1308	0.65132	0.7881	3		1.1308	1.53534	1.26887	1.31167		4220400000	32960000000	9252900000	15477766667	33.8495	0.0460687	Sparcl1		0.391408	15477766667
0.39141	1.4901	0.75823	0.88805	3		1.4901	1.31886	1.12606	1.31167		392110000	370340000	110340000	290930000	28.1161	0.154085	Lap3		0.39141	290930000
0.396293	1.1676	0.72455	0.71398	3		1.1676	1.38017	1.4006	1.31612		319580000	918440000	1128100000	7.88707e+08	29.5549	0.140621	Luzp2		0.396293	7.88707e+08
0.398112	1.2031	0.80511	0.66305	3		1.2031	1.24207	1.50818	1.31778		369500000	4875000000	132780000	1792426667	30.7393	0.0423612	Pygb		0.398112	1792426667
0.400433	1.1976	0.6631	0.79742	3		1.1976	1.50807	1.25404	1.3199		7945600000	69852000000	6411800000	28069800000	34.7083	0.0411382	Glul		0.400433	28069800000
0.402068	1.327	0.77226	0.74499	3		1.327	1.2949	1.3423	1.3214		144160000	701460000	193890000	3.46503e+08	28.3683	0.141849	Hibadh		0.402068	3.46503e+08
0.403866	1.3133	0.70072	0.81384	3		1.3133	1.4271	1.22874	1.32305		1471200000	7919600000	1129900000	3506900000	31.7075	0.0393839	Prdx6		0.403866	3506900000
0.404495	1.1108	0.70808	0.6907	3		1.1108	1.41227	1.44781	1.32363		173810000	474260000	70758000	2.39609e+08	27.8361	0.139169	Ndufb4		0.404495	2.39609e+08
0.405997	1.1099	0.61173	0.81274	3		1.1099	1.63471	1.23041	1.325		1159900000	6162100000	927890000	2749963333	31.3568	0.0383271	Ndrg2		0.405997	2749963333
0.40908	1.5165	0.81639	0.80508	3		1.5165	1.2249	1.24211	1.32784		424510000	1422400000	215250000	6.87387e+08	29.3565	0.127132	Hprt1		0.40908	6.87387e+08
0.413716	1.6231	0.9605	NaN	2		1.6231	1.04112	NaN	1.33211		802010000	1043300000	365420000	736910000	29.4569	0.122499	Ppp1ca		0.413716	736910000
0.413809	1.4799	0.84424	NaN	2		1.4799	1.1845	NaN	1.3322		52894000	1066400000	0	373098000	28.475	0.122407	Aldh7a1		0.413809	373098000
0.414191	1.4451	0.81967	NaN	2		1.4451	1.22	NaN	1.33255		83555000	1383700000	0	489085000	28.8655	0.122031	Rps3		0.414191	489085000
0.417377	1.3764	0.72933	0.7943	3		1.3764	1.37112	1.25897	1.3355		122020000	1599300000	252320000	657880000	29.2932	0.118934	Pla2g7		0.417377	657880000
0.41887	1.4365	0.75286	0.80265	3		1.4365	1.32827	1.24587	1.33688		75883000	305690000	359640000	247071000	27.8804	0.124091	Palmd		0.41887	247071000
0.421218	1.3157	0.69276	0.79493	3		1.3157	1.4435	1.25797	1.33906		255010000	4437300000	278070000	1656793333	30.6257	0.0314582	Tubb4a		0.421218	1656793333
0.423934	1.4139	NaN	0.78786	2		1.4139	NaN	1.26926	1.34158		44902000	122300000	104480000	9.05607e+07	26.4324	0.201478	Igfbp2		0.423934	9.05607e+07
0.431791	1.0966	0.63444	0.72784	3		1.0966	1.57619	1.37393	1.34891		3385100000	3338800000	4746700000	3823533333	31.8323	0.0273336	Hist1h1c		0.431791	3823533333
0.435423	1.6663	0.9631	NaN	2		1.6663	1.03831	NaN	1.35231		36960000	2850900000	10617000	966159000	29.8477	0.102535	Acot7		0.435423	966159000
0.438655	1.477	0.86928	0.6951	3		1.477	1.15038	1.43864	1.35534		166240000	626140000	175370000	3.22583e+08	28.2651	0.105462	Gmfb		0.438655	3.22583e+08
0.443219	NaN	0.75421	0.71768	2		NaN	1.32589	1.39338	1.35963		0	226640000	26873000	8.45043e+07	26.3325	0.182086	Grm5		0.443219	8.45043e+07
0.449665	1.7274	NaN	0.99597	2		1.7274	NaN	1.00405	1.36572		178840000	77793000	387770000	214801000	27.6784	0.0960988	Tppp3		0.449665	214801000
0.450678	1.3264	0.75088	0.69354	3		1.3264	1.33177	1.44188	1.36668		88111000	1186300000	167190000	4.80534e+08	28.8401	0.0901214	Ezr		0.450678	4.80534e+08
0.458586	1.3823	0.77687	0.6882	3		1.3823	1.28722	1.45307	1.37419		301300000	898730000	475710000	558580000	29.0572	0.0841803	Wipf3		0.458586	558580000
0.462101	1.0639	0.64757	0.65595	3		1.0639	1.54424	1.52451	1.37755		118950000	199760000	124670000	1.47793e+08	27.139	0.164475	Tnip1		0.462101	1.47793e+08
0.466006	NaN	0.85615	0.62714	2		NaN	1.16802	1.59454	1.38128		0	140850000	31522000	5.74573e+07	25.776	0.280091	Apba1		0.466006	5.74573e+07
0.466792	1.3278	0.85922	0.60443	3		1.3278	1.16385	1.65445	1.38203		102300000	319210000	97561000	1.73024e+08	27.3664	0.0828687	Pgp		0.466792	1.73024e+08
0.46959	1.4165	0.69514	0.76977	3		1.4165	1.43856	1.29909	1.38472		92780000	2971000000	83253000	1049011000	29.9664	0.0764438	Phgdh		0.46959	1049011000
0.47098	NaN	0.68135	0.76662	2		NaN	1.46767	1.30443	1.38605		312620000	107570000	61076000	160422000	27.2573	0.0798685	Ncor2		0.47098	160422000
0.471293	1.9207	0.83592	0.95963	3		1.9207	1.19629	1.04207	1.38635		48211000	108240000	76550000	77667000	26.2108	0.156381	Fam171b		0.471293	77667000
0.475571	1.7692	0.9884	NaN	2		1.7692	1.01174	NaN	1.39047		215510000	4074600000	0	1430036667	30.4134	0.01483	Cct2		0.475571	1430036667
0.483733	1.5743	0.66278	0.8993	3		1.5743	1.5088	1.11198	1.39836		8042100000	4171800000	13418000000	8543966667	32.9923	0.0131624	Got1		0.483733	8543966667
0.498696	1.697	0.88584	NaN	2		1.697	1.12887	NaN	1.41294		18302000	781650000	14159000	2.7137e+08	28.0157	0.0621715	Psmc5		0.498696	2.7137e+08
0.502386	1.6411	NaN	0.83892	2		1.6411	NaN	1.19201	1.41655		182900000	0	1274600000	4.85833e+08	28.8559	0.0567621	Dcc		0.502386	4.85833e+08
0.505405	1.5168	NaN	0.75629	2		1.5168	NaN	1.32224	1.41952		38376000	24039000	37152000	33189000	24.9842	0.24175	Mrpl41;Gm6434		0.505405	33189000
0.507535	1.6253	0.82106	NaN	2		1.6253	1.21794	NaN	1.42162		35465000	41749000	26632000	3.46153e+07	25.0449	0.239789	Mllt4		0.507535	3.46153e+07
0.509236	1.5362	0.76313	NaN	2		1.5362	1.31039	NaN	1.4233		78033000	99781000	66642000	8.14853e+07	26.28	0.126138	Tomm34		0.509236	8.14853e+07
0.517251	1.4779	0.68965	0.73219	3		1.4779	1.45001	1.36577	1.43123		333130000	1403700000	263130000	6.66653e+08	29.3124	0.0493427	Phyh		0.517251	6.66653e+08
0.533251	NaN	0.73375	0.65295	2		NaN	1.36286	1.53151	1.44719		6068300	1982100000	269750000	7.52639e+08	29.4874	0.0422838	Dlst		0.533251	7.52639e+08
0.539043	NaN	0.69946	0.67735	2		NaN	1.42967	1.47634	1.45301		5457700	107270000	20100000	44275900	25.4	0.212069	Htra1		0.539043	44275900
0.559514	NaN	0.66151	0.69645	2		NaN	1.51169	1.43585	1.47377		5028300	636120000	182070000	274406100	28.0317	0.0344816	Srsf5		0.559514	274406100
0.563141	NaN	0.87109	0.55341	2		NaN	1.14799	1.80698	1.47748		36878000	82166000	78409000	6.58177e+07	25.972	0.0912474	Hist1h1a		0.563141	6.58177e+07
0.589738	1.2587	0.61614	0.61229	3		1.2587	1.62301	1.63321	1.50497		821750000	2090800000	415930000	1109493333	30.0473	0.00239956	Fam107a		0.589738	1109493333
0.597264	1.3161	0.58597	0.65969	3		1.3161	1.70657	1.51586	1.51284		1531600000	4097500000	1669800000	2432966667	31.1801	0.00210341	Acat1		0.597264	2432966667
0.597438	2.2462	0.81218	0.94195	3		2.2462	1.23125	1.06163	1.51303		1590800000	1395600000	2247400000	1744600000	30.7002	0.00209699	Rps19;Rps19-ps13;Rps19-ps1		0.597438	1744600000
0.609501	NaN	0.6162	0.69998	2		NaN	1.62285	1.42861	1.52573		19095000	475320000	91295000	1.95237e+08	27.5406	0.0203781	Angptl4		0.609501	1.95237e+08
0.610098	1.622	0.90588	0.53961	3		1.622	1.1039	1.85319	1.52636		47827000	220340000	87300000	118489000	26.8202	0.0676006	Aff4		0.610098	118489000
0.61225	1.8968	0.86171	NaN	2		1.8968	1.16048	NaN	1.52864		79887000	301110000	0	126999000	26.9202	0.0666508	Pkp4		0.61225	126999000
0.62799	1.799	0.68019	0.7315	3		1.799	1.47018	1.36705	1.54541		458730000	535910000	963320000	6.52653e+08	29.2817	0.0156843	Rbm3		0.62799	6.52653e+08
0.638427	1.3232	0.55864	NaN	2		1.3232	1.79006	NaN	1.55663		40005000	101170000	0	4.70583e+07	25.4879	0.139889	Pepd		0.638427	4.70583e+07
0.678265	1.1541	0.48868	NaN	2		1.1541	2.04633	NaN	1.60021		110310000	306910000	45436000	1.54219e+08	27.2004	0.00928948	Cisd1		0.678265	1.54219e+08
0.741247	2.1663	0.84966	NaN	2		2.1663	1.17694	NaN	1.67162		144610000	1794600000	0	6.46403e+08	29.2679	0.00401494	D10Wsu52e		0.741247	6.46403e+08
0.774701	1.9283	0.50577	0.81498	3		1.9283	1.97718	1.22702	1.71084		191570000	507050000	94139000	264253000	27.9773	0.00273052	Fabp7		0.774701	264253000
0.776578	1.5088	0.52156	NaN	2		1.5088	1.91732	NaN	1.71306		41342000	83103000	3324200	4.25897e+07	25.344	0.0728824	Cops5		0.776578	4.25897e+07
0.77729	1.7871	0.60949	NaN	2		1.7871	1.64072	NaN	1.71391		27194000	96286000	9704400	44394800	25.4039	0.0726216	Stk25		0.77729	44394800
0.794457	2.4401	0.94638	0.58599	3		2.4401	1.05666	1.70651	1.73442	+	635010000	1634000000	1796900000	1355303333	30.336	3.95284e-05	Slc8a2		0.794457	1355303333
0.818197	2.5101	0.98396	NaN	2		2.5101	1.0163	NaN	1.7632		280970000	2382900000	0	8.87957e+08	29.7259	0.0014224	Abat		0.818197	8.87957e+08
0.845983	3.1682	0.83553	0.97331	3		3.1682	1.19684	1.02742	1.79749	+	634670000	1917400000	668040000	1073370000	29.9995	1.18319e-05	Rpl8		0.845983	1073370000
0.870375	2.2641	0.7183	NaN	2		2.2641	1.39218	NaN	1.82814	+	34200000	1210200000	0	414800000	28.6278	0.00066806	Nckap1		0.870375	414800000
0.874883	2.5646	0.90652	NaN	2		2.5646	1.10312	NaN	1.83386	+	102630000	1382400000	21080000	5.02037e+08	28.9032	0.000624589	Actr2		0.874883	5.02037e+08
0.885908	2.167	0.61643	0.56995	3		2.167	1.62224	1.75454	1.84793	+	127810000	523090000	133150000	261350000	27.9614	0.000555531	Ak3		0.885908	261350000
0.947744	2.5893	0.78839	NaN	2		2.5893	1.26841	NaN	1.92885	+	83803000	586690000	54291000	2.41595e+08	27.848	0.00021061	Psmc2		0.947744	2.41595e+08
0.980811	NaN	0.84841	0.36121	2		NaN	1.17867	2.76847	1.97357	+	15307000	497840000	63323000	1.92157e+08	27.5177	0.000122287	Gstm5		0.980811	1.92157e+08
1.00085	2.9438	NaN	0.94469	2		2.9438	NaN	1.05855	2.00117		61286000	0	181630000	80972000	26.2709	0.00285695	Omg		1.00085	80972000
1.05321	1.0259	0.95792	0.24064	3		1.0259	1.04393	4.15559	2.07514	+	473820000	1970900000	246930000	8.97217e+08	29.7409	3.37971e-05	Ndufa6		1.05321	8.97217e+08
1.17246	2.9333	NaN	0.63508	2		2.9333	NaN	1.57461	2.25395	+	132150000	0	207720000	113290000	26.7554	0.000483003	Timm8a1		1.17246	113290000
1.19941	2.6314	0.29356	1.1744	3		2.6314	3.40646	0.851499	2.29645	+	141300000	358770000	250780000	2.50283e+08	27.899	2.16233e-06	Mog		1.19941	2.50283e+08
1.23607	3.4382	0.7856	NaN	2		3.4382	1.27291	NaN	2.35556	+	65486000	946810000	0	337432000	28.33	1.01907e-06	Lancl1		1.23607	337432000
1.36949	3.7874	0.72454	NaN	2		3.7874	1.38019	NaN	2.58379	+	156450000	140850000	39515000	1.12272e+08	26.7424	4.65219e-05	Rpl38		1.36949	1.12272e+08
1.50618	NaN	0.3022	0.42157	2		NaN	3.30907	2.37209	2.84058	+	0	399730000	52422000	1.50717e+08	27.1673	7.58714e-06	Satb2		1.50618	1.50717e+08
1.61965	5.0054	0.87671	NaN	2		5.0054	1.14063	NaN	3.07301	+	94658000	289900000	0	128186000	26.9337	1.49474e-06	Ppt1		1.61965	128186000
1.81585	1.3909	0.56559	0.13508	3		1.3909	1.76806	7.40302	3.52066	+	803650000	769420000	770580000	7.81217e+08	29.5411	4.19329e-13	Ppap2b		1.81585	7.81217e+08
1.82355	6.0564	0.97786	NaN	2		6.0564	1.02264	NaN	3.53952	+	269530000	3274700000	28339000	1190856333	30.1494	1.87794e-21	Actr3		1.82355	1190856333
1.98655	6.8389	0.9201	NaN	2		6.8389	1.08684	NaN	3.96287	+	76789000	982150000	0	3.5298e+08	28.395	1.65897e-15	Atp8a1		1.98655	3.5298e+08
