# Supplementary material for: Altered steady state and activity-dependent de novo protein expression in fragile X syndrome
Source: Nat Commun. 2019 Apr 12;10:1710. doi: 10.1038/s41467-019-09553-8 (PMC6461708; doi:10.1038/s41467-019-09553-8)
Supplement: Supplementary file 4 — Supplementary Data 2 [file 41467_2019_9553_MOESM4_ESM.xlsx]

## Sheet: steady state
Supplemental Data 2: Top 20 DAVID GO clusters with P Value and FDR. All proteins that met C-score criteria were compared with our hippocampal proteome database in DAVID 6.8.
Name	number	p value	FDR	related clusters	enrichment score
Biosynthesis of antibiotics	19	7.1e-30	9e-27	carbon metabolism, biosynthesis of amino acids	20.13
Chaperone	29	6.7 E-22	8.9e-19	unfolded protein binding, protein folding	15.33
Cadherin binding involved in cell-cell adhesion	23	8.4e-21	1,2E-17	cell-cell adherens junction, cell-cell adhesion	14.92
Synapse	29	6.4e-18	9e-15	cell junction (goterm)	13.75
Metal ion binding	74	9.7e-23	1.4e-19	Metal binding, Zinc	13.75
[Neurodegeneration] Huntington's Disease	20	3.3e-32	4.2e-29	Alzheimer's disease, Parkinson's disease, Oxidative phosphorylation, Non-calcoholic fatty liver dusease, mitochondrion inner membrane, respiratory chain, mitochondrial inner membrane, respiratory chain, electron transport, mitochondrial respiratory complex I, NADH dehydrogenase activity	10.77
Mitochondrion	46	2.7e-15	3.5e-12	Transit peptide, transit peptide:mitochondrion	9.1
Calcium signaling pathway	8	1.5e-11	1.9e-08	cGMP-PKG signaling oathway, HTLV-1 infection	8.17
Nucleotide binding	67	2.7e-21	3.9e-18	ATP-binding	8.15
Oxidative - reduction process	23	1.2e-14	2e-11	oxireductase activity, oxireductase	8.14
Actin binding	21	2.2e-19	3.2e-16	actin filament binding, lamellipodium, actin filament organization	7.6
Extracellular region	25	4.1e-12	5.8e-09	Secreted, signal peptide	6.84
Differentiation	12	1.4e-07	0.00018	Developmental protein, multicellular organism development, nervous system development, cell differentiation, neurogenesis	6.1
Valine, leucine and isoleucine degredation	7	5.5e-11	6.9e-08	Pyruvate metabolism, tryptophan metabolism, Lysine degradation, Glycolysis/Gluconeogeneses, Fatty acid degredation	5.91
Endocrine and other factor-regulated calcium reabsoprtion	6	2.7e-09	3.3e-06	Synaptic vesicle cycle, bacterial invasion of epithelial cells, clarthin-mediated endocytsosis	5.9
Synapse	17	3.9e-11	5.2e-08	postsynaptic membrane, postsynaptic cell membrane	5.81
Protein processing in endoplasmic reticulum	10	8.4e-14	1.1.E-10	Stress response, response to unfolded protein, chaperon mediated protein folding requiring cofactor, Heat shock protein 70, conserved site, heat shock protein 70 family	5.47
Estrogen signaling pathway	6	2.1e-08	2.7e-05	Stress response, antigen processing and presenation, MHC class II protein complex binding	5.38
Amphetamine addiction	6	9.6e-09	1.2e-05	Long-term potentiation, oocyte meiosis, Tuberculosis, Dopaminergic synapse, Glucagon signaling pathway, Wnt signaling pathway, oxytocin signaling pathway, protein dephosphorylation, calcium ion transport	5.37
Peptidase activity	10	1.6e-07	0.00024	Proteolysis, Protease	4.81
