# Supplementary material for: Altered steady state and activity-dependent de novo protein expression in fragile X syndrome
Source: Nat Commun. 2019 Apr 12;10:1710. doi: 10.1038/s41467-019-09553-8 (PMC6461708; doi:10.1038/s41467-019-09553-8)
Supplement: Supplementary file 5 — Supplementary Data 3 [file 41467_2019_9553_MOESM5_ESM.xlsx]

## Sheet: MS data
Supplementary Data 3. Complete mass spectrometry results from DHPG studies with comparison, FXS, WT, and differential analysis of DHPG targets
Protein IDs	Majority protein IDs	Peptide counts (all)	Peptide counts (razor+unique)	Peptide counts (unique)	Protein names	Gene names	Fasta headers	Proteins	Peptides	Razor + unique peptides	Unique peptides	Peptides fxForward	Peptides fxReverse1	Peptides fxReverse2	Peptides wtForward	Peptides wtReverse1	Peptides wtReverse2	Razor + unique peptides fxForward	Razor + unique peptides fxReverse1	Razor + unique peptides fxReverse2	Razor + unique peptides wtForward	Razor + unique peptides wtReverse1	Razor + unique peptides wtReverse2	Unique peptides fxForward	Unique peptides fxReverse1	Unique peptides fxReverse2	Unique peptides wtForward	Unique peptides wtReverse1	Unique peptides wtReverse2	Sequence coverage [%]	Unique + razor sequence coverage [%]	Unique sequence coverage [%]	Mol. weight [kDa]	Sequence length	Sequence lengths	Experiment fxForward	Experiment fxReverse1	Experiment fxReverse2	Experiment wtForward	Experiment wtReverse1	Experiment wtReverse2	PEP	Ratio M/L	Ratio M/L normalized	Ratio M/L variability [%]	Ratio M/L count	Ratio H/L	Ratio H/L normalized	Ratio H/L variability [%]
P28661;P28661-2;P28661-3;P28661-4;P28661-5;Q5ND13;Q5ND09;Q5ND18;P28661-6	P28661;P28661-2;P28661-3;P28661-4;P28661-5;Q5ND13	5;5;5;4;4;3;2;2;2	5;5;5;4;4;3;2;2;2	5;5;5;4;4;3;2;2;2	Septin-4	2014-09-04	>sp|P28661|SEPT4_MOUSE Septin-4 OS=Mus musculus GN=Sept4 PE=1 SV=1;>sp|P28661-2|SEPT4_MOUSE Isoform 2 of Septin-4 OS=Mus musculus GN=Sept4;>sp|P28661-3|SEPT4_MOUSE Isoform 3 of Septin-4 OS=Mus musculus GN=Sept4;>sp|P28661-4|SEPT4_MOUSE Isoform 4 of Septin-	9	5	5	5	2	1	3	1	1	4	2	1	3	1	1	4	2	1	3	1	1	4	14.4	14.4	14.4	54.935	478	478;459;431;379;313;232;280;213;204	2	1	3	1	1	4	1.0011e-41	1.5216	1.9305	32.265	12	1.0576	2.3071	41.885
E9Q1G8;E9Q9F5;O55131;Q8C650;E9QMM2;Q8C650-2;Q9DA97	E9Q1G8;E9Q9F5;O55131	16;16;16;1;1;1;1	16;16;16;1;1;1;1	16;16;16;1;1;1;1	Septin-7	2014-09-07	>tr|E9Q1G8|E9Q1G8_MOUSE Septin-7 OS=Mus musculus GN=Sept7 PE=3 SV=2;>tr|E9Q9F5|E9Q9F5_MOUSE Septin-7 OS=Mus musculus GN=Sept7 PE=3 SV=2;>sp|O55131|SEPT7_MOUSE Septin-7 OS=Mus musculus GN=Sept7 PE=1 SV=1	7	16	16	16	9	3	14	9	2	14	9	3	14	9	2	14	9	3	14	9	2	14	43.5	43.5	43.5	50.648	437	437;437;436;452;430;427;420	10	3	23	10	2	21	1.1658e-123	0.60746	0.61343	54.539	62	0.44858	0.67565	79.523
B1AQZ0;B1AQY9;B7ZC46;Q8CHH9-2;Q8CHH9;E0CYM4	B1AQZ0;B1AQY9;B7ZC46;Q8CHH9-2;Q8CHH9	8;7;7;7;7;1	6;5;5;5;5;1	6;5;5;5;5;1	Septin-8	2014-09-08	>tr|B1AQZ0|B1AQZ0_MOUSE Septin 8 OS=Mus musculus GN=Sept8 PE=3 SV=1;>tr|B1AQY9|B1AQY9_MOUSE Septin 8 OS=Mus musculus GN=Sept8 PE=3 SV=1;>tr|B7ZC46|B7ZC46_MOUSE Septin 8 OS=Mus musculus GN=Sept8 PE=3 SV=1;>sp|Q8CHH9-2|SEPT8_MOUSE Isoform 2 of Septin-8 OS=Mu	6	8	6	6	4	3	5	4	2	4	2	3	3	2	2	2	2	3	3	2	2	2	20	16.9	16.9	55.874	484	484;442;440;430;429;51	2	3	4	2	2	2	2.5125e-33	0.30939	0.46111	145.9	11	0.57835	2.9396	117.01
J3QNK8;Q8CBW3;B7ZCU0;Q8CBW3-3;Q8CBW3-4;B7ZCU3;B7ZCU4;Q8CBW3-2;B7ZCU5;B7ZCU2;Q8CBW3-5	J3QNK8;Q8CBW3;B7ZCU0;Q8CBW3-3;Q8CBW3-4;B7ZCU3;B7ZCU4;Q8CBW3-2;B7ZCU5;B7ZCU2;Q8CBW3-5	7;7;7;7;7;7;7;7;7;7;7	7;7;7;7;7;7;7;7;7;7;7	6;6;6;6;6;6;6;6;6;6;6	Abl interactor 1	Abi1	>tr|J3QNK8|J3QNK8_MOUSE Abl interactor 1 OS=Mus musculus GN=Abi1 PE=4 SV=1;>sp|Q8CBW3|ABI1_MOUSE Abl interactor 1 OS=Mus musculus GN=Abi1 PE=1 SV=3;>tr|B7ZCU0|B7ZCU0_MOUSE Abl interactor 1 OS=Mus musculus GN=Abi1 PE=4 SV=1;>sp|Q8CBW3-3|ABI1_MOUSE Isoform 3	11	7	7	6	3	0	4	4	1	2	3	0	4	4	1	2	2	0	4	4	1	2	15.8	15.8	13.9	52.345	481	481;481;480;476;475;452;451;446;422;393;388	3		5	4	1	2	5.3968e-42	0.61912	0.81438	99.52	12	0.28043	0.75138	102.91
P62484	P62484	4	3	3	Abl interactor 2	Abi2	>sp|P62484|ABI2_MOUSE Abl interactor 2 OS=Mus musculus GN=Abi2 PE=1 SV=1	1	4	3	3	3	0	2	2	0	0	2	0	2	2	0	0	2	0	2	2	0	0	10.5	8.5	8.5	49.387	446	446	2		2	2			3.6835e-10	0.22906	0.67716	79.727	6	0.4008	1.4825	60.151
Q99JY9;Q641P0;Q641P0-2	Q99JY9	9;2;1	9;2;1	9;2;1	Actin-related protein 3	Actr3	>sp|Q99JY9|ARP3_MOUSE Actin-related protein 3 OS=Mus musculus GN=Actr3 PE=1 SV=3	3	9	9	9	3	0	3	1	0	7	3	0	3	1	0	7	3	0	3	1	0	7	26.3	26.3	26.3	47.357	418	418;418;330	3		3	1		7	5.4225e-66	0.26481	0.43676	158.89	13	0.34646	0.7442	217.7
P56375	P56375	3	3	3	Acylphosphatase-2	Acyp2	>sp|P56375|ACYP2_MOUSE Acylphosphatase-2 OS=Mus musculus GN=Acyp2 PE=2 SV=2	1	3	3	3	1	0	3	2	0	3	1	0	3	2	0	3	1	0	3	2	0	3	27.4	27.4	27.4	11.877	106	106	2		4	2		3	8.5924e-30	0.73486	0.88386	48.14	11	0.40726	0.64653	92.104
E9PY16;Q8R2V5	E9PY16	5;1	5;1	5;1		Adap1	>tr|E9PY16|E9PY16_MOUSE Protein Adap1 OS=Mus musculus GN=Adap1 PE=4 SV=1	2	5	5	5	2	1	3	2	1	3	2	1	3	2	1	3	2	1	3	2	1	3	15.2	15.2	15.2	43.37	374	374;381	2	1	3	2	1	3	7.8765e-13	0.36107	0.46969	82.518	11	0.21309	0.46106	117.43
Q9QYC0;F8WGR0;F8WHZ9;Q9QYC0-2;E9Q1K3;F6RDR0;F6V4G5;D3Z0T1	Q9QYC0;F8WGR0;F8WHZ9;Q9QYC0-2;E9Q1K3;F6RDR0	16;15;15;15;14;8;3;2	16;15;15;15;14;8;3;2	15;14;14;14;13;8;2;2	Alpha-adducin	Add1	>sp|Q9QYC0|ADDA_MOUSE Alpha-adducin OS=Mus musculus GN=Add1 PE=1 SV=2;>tr|F8WGR0|F8WGR0_MOUSE Alpha-adducin OS=Mus musculus GN=Add1 PE=4 SV=1;>tr|F8WHZ9|F8WHZ9_MOUSE Alpha-adducin OS=Mus musculus GN=Add1 PE=4 SV=1;>sp|Q9QYC0-2|ADDA_MOUSE Isoform 2 of Alpha	8	16	16	15	11	3	7	9	1	8	11	3	7	9	1	8	10	3	6	8	1	7	28.3	28.3	27.2	80.646	735	735;663;662;632;660;160;135;141	11	3	8	9	1	9	1.561e-106	0.27825	0.67224	77.74	33	0.28383	0.95541	123.9
P47738;D3YYF3;Q62148;Q9JHW9;O35945;G3UWP3	P47738	13;2;1;1;1;1	13;2;1;1;1;1	12;2;0;0;0;0	Aldehyde dehydrogenase, mitochondrial	Aldh2	>sp|P47738|ALDH2_MOUSE Aldehyde dehydrogenase, mitochondrial OS=Mus musculus GN=Aldh2 PE=1 SV=1	6	13	13	12	8	2	10	3	0	9	8	2	10	3	0	9	7	2	9	3	0	9	32.2	32.2	30.6	56.537	519	519;185;518;512;501;277	8	2	10	3		10	1.93e-70	0.4625	0.60303	101.8	31	0.29561	0.59583	112.15
O08583;O08583-2;G3X9I4;Q9JJW6;Q9JJW6-2	O08583;O08583-2;G3X9I4;Q9JJW6;Q9JJW6-2	5;4;3;3;3	5;4;3;3;3	5;4;3;3;3	THO complex subunit 4;RNA and export factor-binding protein 2	Alyref;Alyref2;Refbp2	>sp|O08583|THOC4_MOUSE THO complex subunit 4 OS=Mus musculus GN=Alyref PE=1 SV=3;>sp|O08583-2|THOC4_MOUSE Isoform 2 of THO complex subunit 4 OS=Mus musculus GN=Alyref;>tr|G3X9I4|G3X9I4_MOUSE Protein Alyref2 OS=Mus musculus GN=Alyref2 PE=4 SV=1;>sp|Q9JJW6|R	5	5	5	5	3	3	0	2	0	1	3	3	0	2	0	1	3	3	0	2	0	1	29.4	29.4	29.4	26.94	255	255;163;218;218;217	4	3		3		1	2.8607e-17	0.45887	1.3714	56.182	10	0.27808	1.4492	61.826
P14824;F8WIT2	P14824;F8WIT2	14;14	14;14	14;14	Annexin A6;Annexin	Anxa6	>sp|P14824|ANXA6_MOUSE Annexin A6 OS=Mus musculus GN=Anxa6 PE=1 SV=3;>tr|F8WIT2|F8WIT2_MOUSE Annexin OS=Mus musculus GN=Anxa6 PE=3 SV=1	2	14	14	14	3	0	10	0	0	11	3	0	10	0	0	11	3	0	10	0	0	11	22.4	22.4	22.4	75.884	673	673;667	3		11			13	1.7707e-34	0.76189	0.71022	41.838	23	0.50264	0.61863	104.6
P17426;P17426-2;F6TPX8;F6VSP9	P17426;P17426-2	29;29;7;2	21;21;7;1	21;21;7;1	AP-2 complex subunit alpha-1	Ap2a1	>sp|P17426|AP2A1_MOUSE AP-2 complex subunit alpha-1 OS=Mus musculus GN=Ap2a1 PE=1 SV=1;>sp|P17426-2|AP2A1_MOUSE Isoform B of AP-2 complex subunit alpha-1 OS=Mus musculus GN=Ap2a1	4	29	21	21	10	0	20	10	3	23	6	0	15	5	2	17	6	0	15	5	2	17	33.9	24.7	24.7	107.66	977	977;955;317;57	6		18	5	2	19	1.8331e-171	0.1747	0.23389	102.98	43	0.20782	0.36057	146.89
P61205;P84078;Q8BSL7;A2A6T9;E9Q2C2;D3YV25	P61205;P84078;Q8BSL7	8;8;7;1;1;1	8;8;7;1;1;1	4;4;4;1;0;0	ADP-ribosylation factor 3;ADP-ribosylation factor 1;ADP-ribosylation factor 2	Arf3;Arf1;Arf2	>sp|P61205|ARF3_MOUSE ADP-ribosylation factor 3 OS=Mus musculus GN=Arf3 PE=2 SV=2;>sp|P84078|ARF1_MOUSE ADP-ribosylation factor 1 OS=Mus musculus GN=Arf1 PE=1 SV=2;>sp|Q8BSL7|ARF2_MOUSE ADP-ribosylation factor 2 OS=Mus musculus GN=Arf2 PE=1 SV=2	6	8	8	4	5	3	5	3	5	7	5	3	5	3	5	7	3	1	2	2	2	3	47	47	24.3	20.601	181	181;181;181;101;64;49	6	5	5	4	7	7	3.5521e-71	1.2052	5.1282	119.41	33	1.0009	6.1585	102.58
Q9R0Q6;D3YVI5	Q9R0Q6	9;4	9;4	9;4	Actin-related protein 2/3 complex subunit 1A	Arpc1a	>sp|Q9R0Q6|ARC1A_MOUSE Actin-related protein 2/3 complex subunit 1A OS=Mus musculus GN=Arpc1a PE=1 SV=1	2	9	9	9	3	0	6	0	0	7	3	0	6	0	0	7	3	0	6	0	0	7	29.5	29.5	29.5	41.626	370	370;135	3		7			7	6.4736e-31	0.2079	0.22139	116.22	17	0.20881	0.28438	100.08
P50429;P50429-2	P50429;P50429-2	4;2	4;2	4;2	Arylsulfatase B	Arsb	>sp|P50429|ARSB_MOUSE Arylsulfatase B OS=Mus musculus GN=Arsb PE=2 SV=3;>sp|P50429-2|ARSB_MOUSE Isoform 2 of Arylsulfatase B OS=Mus musculus GN=Arsb	2	4	4	4	3	0	2	3	2	2	3	0	2	3	2	2	3	0	2	3	2	2	9	9	9	59.646	534	534;431	3		2	3	2	2	6.6293e-20	0.39858	0.905	72.515	12	0.38902	1.3015	79.713
Q8C0M9	Q8C0M9	9	9	9	L-asparaginase	Asrgl1	>sp|Q8C0M9|ASGL1_MOUSE Isoaspartyl peptidase/L-asparaginase OS=Mus musculus GN=Asrgl1 PE=1 SV=1	1	9	9	9	6	1	7	5	1	5	6	1	7	5	1	5	6	1	7	5	1	5	33.1	33.1	33.1	33.95	326	326	6	2	7	5	1	6	7.9142e-45	0.28446	0.65867	85.6	25	0.18108	0.46186	143.37
Q6PIC6;Q8VCE0	Q6PIC6;Q8VCE0	48;46	48;46	31;29	Sodium/potassium-transporting ATPase subunit alpha-3	Atp1a3	>sp|Q6PIC6|AT1A3_MOUSE Sodium/potassium-transporting ATPase subunit alpha-3 OS=Mus musculus GN=Atp1a3 PE=1 SV=1;>tr|Q8VCE0|Q8VCE0_MOUSE ATPase, Na+/K+ transporting, alpha 3 polypeptide OS=Mus musculus GN=Atp1a3 PE=2 SV=1	2	48	48	31	29	24	33	26	19	42	29	24	33	26	19	42	17	15	22	13	9	29	51.5	51.5	33.7	111.69	1013	1013;1053	40	35	52	40	27	63	0	0.14438	0.3697	53.015	239	0.10836	0.34716	73.093
P14231;I7HIF3	P14231	7;2	7;2	7;2	Sodium/potassium-transporting ATPase subunit beta-2	Atp1b2	>sp|P14231|AT1B2_MOUSE Sodium/potassium-transporting ATPase subunit beta-2 OS=Mus musculus GN=Atp1b2 PE=1 SV=2	2	7	7	7	5	1	4	3	2	5	5	1	4	3	2	5	5	1	4	3	2	5	27.9	27.9	27.9	33.344	290	290;136	6	1	4	3	2	5	1.8496e-139	0.67613	1.6563	52.825	19	0.3942	0.89412	164.32
O55143;J3KMM5;O55143-2;Q8R429;Q64518;E9Q559;Q64518-3;B1ATS5;Q64518-2;B1ATS4	O55143;J3KMM5;O55143-2	29;28;28;11;5;5;5;5;5;5	29;28;28;11;5;5;5;5;5;5	29;28;28;11;5;5;5;5;5;5	Sarcoplasmic/endoplasmic reticulum calcium ATPase 2	Atp2a2	>sp|O55143|AT2A2_MOUSE Sarcoplasmic/endoplasmic reticulum calcium ATPase 2 OS=Mus musculus GN=Atp2a2 PE=1 SV=2;>tr|J3KMM5|J3KMM5_MOUSE Sarcoplasmic/endoplasmic reticulum calcium ATPase 2 OS=Mus musculus GN=Atp2a2 PE=3 SV=1;>sp|O55143-2|AT2A2_MOUSE Isoform	10	29	29	29	9	2	22	7	2	20	9	2	22	7	2	20	9	2	22	7	2	20	28	28	28	114.86	1044	1044;998;998;994;1038;1026;1025;1020;999;981	9	3	26	7	2	24	1.121e-199	0.30615	0.40859	57.565	60	0.19159	0.33704	108.02
G5E829	G5E829	30	30	16		Atp2b1	>tr|G5E829|G5E829_MOUSE MCG13663, isoform CRA_a OS=Mus musculus GN=Atp2b1 PE=3 SV=1	1	30	30	16	18	6	24	16	5	23	18	6	24	16	5	23	10	2	13	9	1	11	29.5	29.5	16.8	134.75	1220	1220	23	7	30	19	6	27	0	0.20916	0.44572	98.539	101	0.16789	0.44216	124.82
Q9Z1G4;K3W4T3;Q9Z1G4-2;Q9Z1G4-3;P15920;A2A599	Q9Z1G4;K3W4T3;Q9Z1G4-2;Q9Z1G4-3	14;14;14;14;1;1	14;14;14;14;1;1	14;14;14;14;1;1	V-type proton ATPase 116 kDa subunit a isoform 1	Atp6v0a1	>sp|Q9Z1G4|VPP1_MOUSE V-type proton ATPase 116 kDa subunit a isoform 1 OS=Mus musculus GN=Atp6v0a1 PE=1 SV=3;>tr|K3W4T3|K3W4T3_MOUSE V-type proton ATPase 116 kDa subunit a isoform 1 OS=Mus musculus GN=Atp6v0a1 PE=4 SV=1;>sp|Q9Z1G4-2|VPP1_MOUSE Isoform A1-I	6	14	14	14	5	0	9	6	2	7	5	0	9	6	2	7	5	0	9	6	2	7	17.5	17.5	17.5	96.466	839	839;838;838;832;856;79	5		9	6	2	8	3.3044e-42	0.33131	0.41816	70.906	26	0.21197	0.53655	110.59
P62814;Q91YH6	P62814	20;6	20;6	20;6	V-type proton ATPase subunit B, brain isoform	Atp6v1b2	>sp|P62814|VATB2_MOUSE V-type proton ATPase subunit B, brain isoform OS=Mus musculus GN=Atp6v1b2 PE=1 SV=1	2	20	20	20	8	4	17	10	4	19	8	4	17	10	4	19	8	4	17	10	4	19	46.2	46.2	46.2	56.55	511	511;513	9	4	22	10	4	22	4.5235e-246	0.40307	0.5611	82.106	67	0.28349	0.60283	68.69
P50518;Q9D593	P50518	12;4	12;4	12;4	V-type proton ATPase subunit E 1	Atp6v1e1	>sp|P50518|VATE1_MOUSE V-type proton ATPase subunit E 1 OS=Mus musculus GN=Atp6v1e1 PE=1 SV=2	2	12	12	12	5	4	10	6	4	11	5	4	10	6	4	11	5	4	10	6	4	11	48.2	48.2	48.2	26.157	226	226;226	6	7	20	7	6	18	1.2193e-137	0.84562	1.3007	106.9	61	0.50486	1.5799	95.862
Q9CR51	Q9CR51	3	3	3	V-type proton ATPase subunit G 1	Atp6v1g1	>sp|Q9CR51|VATG1_MOUSE V-type proton ATPase subunit G 1 OS=Mus musculus GN=Atp6v1g1 PE=2 SV=3	1	3	3	3	1	2	2	2	2	2	1	2	2	2	2	2	1	2	2	2	2	2	36.4	36.4	36.4	13.724	118	118	2	2	4	2	2	2	6.7223e-31	0.22697	0.41788	29.279	12	0.16677	0.36983	39.787
E9QM77;O70305;O70305-2;F6U2C2;O70305-3;F7B6X4	E9QM77;O70305;O70305-2;F6U2C2;O70305-3;F7B6X4	14;14;14;14;12;9	14;14;14;14;12;9	10;10;10;10;8;9	Ataxin-2	Atxn2	>tr|E9QM77|E9QM77_MOUSE Ataxin-2 OS=Mus musculus GN=Atxn2 PE=4 SV=1;>sp|O70305|ATX2_MOUSE Ataxin-2 OS=Mus musculus GN=Atxn2 PE=1 SV=1;>sp|O70305-2|ATX2_MOUSE Isoform 2 of Ataxin-2 OS=Mus musculus GN=Atxn2;>tr|F6U2C2|F6U2C2_MOUSE Ataxin-2 (Fragment) OS=Mus	6	14	14	10	0	3	13	2	1	8	0	3	13	2	1	8	0	2	9	1	1	5	14.7	14.7	10.5	136.46	1286	1286;1285;1215;929;1154;330		3	18	2	1	11	3.3188e-65	2.4326	3.1244	69.257	31	1.6847	3.3001	64.25
Q9Z1R2;Q3UF95;G3UZT6;G3UYQ2;Q3TDL4;G3UXT8;G3V013;G3UYZ0	Q9Z1R2;Q3UF95;G3UZT6;G3UYQ2;Q3TDL4;G3UXT8	14;14;13;13;12;9;4;4	14;14;13;13;12;9;4;4	14;14;13;13;12;9;4;4	Large proline-rich protein BAG6	Bag6	>sp|Q9Z1R2|BAG6_MOUSE Large proline-rich protein BAG6 OS=Mus musculus GN=Bag6 PE=1 SV=1;>tr|Q3UF95|Q3UF95_MOUSE Large proline-rich protein BAG6 OS=Mus musculus GN=Bag6 PE=2 SV=1;>tr|G3UZT6|G3UZT6_MOUSE Large proline-rich protein BAG6 OS=Mus musculus GN=Bag	8	14	14	14	2	1	12	2	1	12	2	1	12	2	1	12	2	1	12	2	1	12	16	16	16	121.04	1154	1154;1136;1122;1082;1108;563;236;210	2	1	15	2	1	15	4.0806e-116	2.0618	2.281	67.162	31	1.3732	3.0292	77.24
Q91XV3	Q91XV3	13	13	13	Brain acid soluble protein 1	Basp1	>sp|Q91XV3|BASP1_MOUSE Brain acid soluble protein 1 OS=Mus musculus GN=Basp1 PE=1 SV=3	1	13	13	13	9	10	11	6	10	9	9	10	11	6	10	9	9	10	11	6	10	9	77.4	77.4	77.4	22.086	226	226	16	19	16	8	12	11	0	0.2558	1.0652	42.343	72	0.17601	1.0609	55.049
Q80XN0;D3Z2Y8	Q80XN0;D3Z2Y8	7;4	7;4	7;4	D-beta-hydroxybutyrate dehydrogenase, mitochondrial	Bdh1	>sp|Q80XN0|BDH_MOUSE D-beta-hydroxybutyrate dehydrogenase, mitochondrial OS=Mus musculus GN=Bdh1 PE=1 SV=2;>tr|D3Z2Y8|D3Z2Y8_MOUSE D-beta-hydroxybutyrate dehydrogenase, mitochondrial (Fragment) OS=Mus musculus GN=Bdh1 PE=3 SV=1	2	7	7	7	1	2	5	1	1	6	1	2	5	1	1	6	1	2	5	1	1	6	25.4	25.4	25.4	38.299	343	343;265	1	2	6	1	1	6	3.0464e-18	0.34763	0.32052	97.435	17	0.16622	0.23636	76.544
H9H9S8;A2AII2;P21237	H9H9S8;A2AII2;P21237	2;2;2	2;2;2	2;2;2	Brain-derived neurotrophic factor	Bdnf	>tr|H9H9S8|H9H9S8_MOUSE Brain-derived neurotrophic factor OS=Mus musculus GN=Bdnf PE=3 SV=1;>tr|A2AII2|A2AII2_MOUSE Brain derived neurotrophic factor OS=Mus musculus GN=Bdnf PE=3 SV=1;>sp|P21237|BDNF_MOUSE Brain-derived neurotrophic factor OS=Mus musculus	3	2	2	2	1	0	1	1	1	2	1	0	1	1	1	2	1	0	1	1	1	2	12.1	12.1	12.1	32.617	289	289;257;249	2		2	2	2	2	9.1128e-07	0.5741	0.91674	50.363	10	0.99404	1.3276	97.708
P18572;P18572-2;K3W4Q8;J3QP71	P18572;P18572-2;K3W4Q8;J3QP71	3;3;3;3	3;3;3;3	3;3;3;3	Basigin	Bsg	>sp|P18572|BASI_MOUSE Basigin OS=Mus musculus GN=Bsg PE=1 SV=2;>sp|P18572-2|BASI_MOUSE Isoform 2 of Basigin OS=Mus musculus GN=Bsg;>tr|K3W4Q8|K3W4Q8_MOUSE Basigin OS=Mus musculus GN=Bsg PE=4 SV=1;>tr|J3QP71|J3QP71_MOUSE Basigin (Fragment) OS=Mus musculus G	4	3	3	3	2	1	3	1	1	2	2	1	3	1	1	2	2	1	3	1	1	2	9.3	9.3	9.3	42.444	389	389;273;218;197	2	1	3	1	1	4	2.8242e-15	1.2763	1.3165	66.819	11	0.82869	1.2242	49.46
Q8R5L1;O35658	Q8R5L1;O35658	5;4	5;4	5;4	Complement component 1 Q subcomponent-binding protein, mitochondrial	C1qbp	>tr|Q8R5L1|Q8R5L1_MOUSE Complement component 1 Q subcomponent-binding protein, mitochondrial OS=Mus musculus GN=C1qbp PE=2 SV=1;>sp|O35658|C1QBP_MOUSE Complement component 1 Q subcomponent-binding protein, mitochondrial OS=Mus musculus GN=C1qbp PE=1 SV=1	2	5	5	5	4	3	2	3	3	3	4	3	2	3	3	3	4	3	2	3	3	3	22.2	22.2	22.2	31.025	279	279;278	5	3	2	3	4	3	1.1715e-38	0.1312	0.41747	76.761	19	0.1492	0.69308	98.897
Q9CXW3	Q9CXW3	5	5	5	Calcyclin-binding protein	Cacybp	>sp|Q9CXW3|CYBP_MOUSE Calcyclin-binding protein OS=Mus musculus GN=Cacybp PE=1 SV=1	1	5	5	5	3	2	2	3	0	0	3	2	2	3	0	0	3	2	2	3	0	0	25.8	25.8	25.8	26.51	229	229	3	2	2	3			5.0708e-14	0.49369	1.4034	77.531	8	0.29531	1.1081	103.11
Q80TJ1;Q80TJ1-4;J3QJW3;K4DI76;E9Q835;Q8BYR5-2;E9PVF7;Q8BYR5;E9Q5C0;Q8BYR5-3;Q8BYR5-4;Q8BYR5-5;F6SH36;Q8BYR5-6	Q80TJ1;Q80TJ1-4;J3QJW3;K4DI76	18;18;17;17;3;3;3;3;3;3;3;3;3;3	18;18;17;17;3;3;3;3;3;3;3;3;3;3	1;1;0;0;0;0;0;0;0;0;0;0;0;0	Calcium-dependent secretion activator 1	Cadps	>sp|Q80TJ1|CAPS1_MOUSE Calcium-dependent secretion activator 1 OS=Mus musculus GN=Cadps PE=1 SV=3;>sp|Q80TJ1-4|CAPS1_MOUSE Isoform 4 of Calcium-dependent secretion activator 1 OS=Mus musculus GN=Cadps;>tr|J3QJW3|J3QJW3_MOUSE Calcium-dependent secretion act	14	18	18	1	6	2	10	4	1	15	6	2	10	4	1	15	0	0	1	0	0	1	18.4	18.4	1.3	153.11	1355	1355;1351;1356;1354;1304;1304;1299;1297;1275;1275;1264;1259;899;768	6	2	12	4	1	15	4.2889e-71	0.3869	0.46656	47.912	33	0.27586	0.42144	80.249
O35887;G3UWR0;G3UWV3;G3UY49	O35887;G3UWR0;G3UWV3	9;6;5;4	9;6;5;4	2;2;1;2	Calumenin	Calu	>sp|O35887|CALU_MOUSE Calumenin OS=Mus musculus GN=Calu PE=1 SV=1;>tr|G3UWR0|G3UWR0_MOUSE Calumenin OS=Mus musculus GN=Calu PE=4 SV=1;>tr|G3UWV3|G3UWV3_MOUSE Calumenin OS=Mus musculus GN=Calu PE=4 SV=1	4	9	9	2	2	5	4	4	4	4	2	5	4	4	4	4	1	1	1	1	0	0	33.3	33.3	7.3	37.063	315	315;227;154;139	2	5	5	4	4	4	3.144e-61	0.30163	0.71876	60.868	15	0.59375	0.78162	106.77
Q8BW96;Q8BW96-2;Q8BW96-3	Q8BW96;Q8BW96-2;Q8BW96-3	9;9;8	9;9;8	5;5;4	Calcium/calmodulin-dependent protein kinase type 1D	Camk1d	>sp|Q8BW96|KCC1D_MOUSE Calcium/calmodulin-dependent protein kinase type 1D OS=Mus musculus GN=Camk1d PE=1 SV=2;>sp|Q8BW96-2|KCC1D_MOUSE Isoform 2 of Calcium/calmodulin-dependent protein kinase type 1D OS=Mus musculus GN=Camk1d;>sp|Q8BW96-3|KCC1D_MOUSE Isof	3	9	9	5	2	1	4	1	0	8	2	1	4	1	0	8	1	0	2	1	0	4	29.6	29.6	17.9	42.918	385	385;362;377	2	1	4	1		8	1.0199e-25	0.79584	0.89371	33.46	14	0.60077	0.8798	41.699
Q3UHL1	Q3UHL1	15	15	15	CaM kinase-like vesicle-associated protein	Camkv	>sp|Q3UHL1|CAMKV_MOUSE CaM kinase-like vesicle-associated protein OS=Mus musculus GN=Camkv PE=1 SV=2	1	15	15	15	8	4	9	6	6	9	8	4	9	6	6	9	8	4	9	6	6	9	45.7	45.7	45.7	54.819	512	512	8	4	9	7	6	9	6.2923e-104	0.21011	0.36472	104.45	35	0.15208	0.33325	148.76
P47754;D6RCW7;P47753;Q5RKN9	P47754;D6RCW7	8;5;2;2	8;5;2;2	8;5;2;2	F-actin-capping protein subunit alpha-2	Capza2	>sp|P47754|CAZA2_MOUSE F-actin-capping protein subunit alpha-2 OS=Mus musculus GN=Capza2 PE=1 SV=3;>tr|D6RCW7|D6RCW7_MOUSE F-actin-capping protein subunit alpha-2 OS=Mus musculus GN=Capza2 PE=4 SV=1	4	8	8	8	4	1	5	4	1	7	4	1	5	4	1	7	4	1	5	4	1	7	42.3	42.3	42.3	32.967	286	286;174;286;286	4	1	5	4	1	8	9.3314e-38	0.23903	0.48935	72.233	20	0.23647	0.57723	186.93
A2AMV7;P47757-2;A2AMW0;P47757;F7CAZ6;F6YHZ8;F6QJN8	A2AMV7;P47757-2;A2AMW0;P47757;F7CAZ6	10;10;10;8;6;4;4	10;10;10;8;6;4;4	10;10;10;8;6;4;4	F-actin-capping protein subunit beta	Capzb	>tr|A2AMV7|A2AMV7_MOUSE CAPZB3 OS=Mus musculus GN=Capzb PE=2 SV=1;>sp|P47757-2|CAPZB_MOUSE Isoform 2 of F-actin-capping protein subunit beta OS=Mus musculus GN=Capzb;>tr|A2AMW0|A2AMW0_MOUSE Capping protein (Actin filament) muscle Z-line, beta OS=Mus muscul	7	10	10	10	3	2	4	2	1	5	3	2	4	2	1	5	3	2	4	2	1	5	32.9	32.9	32.9	33.767	301	301;272;260;277;204;188;110	3	2	4	2	1	5	9.112e-43	0.32093	0.39272	111.4	14	0.28343	0.59586	101.52
P09240	P09240	2	2	2	Cholecystokinin;Cholecystokinin-33;Cholecystokinin-12;Cholecystokinin-8	Cck	>sp|P09240|CCKN_MOUSE Cholecystokinin OS=Mus musculus GN=Cck PE=1 SV=3	1	2	2	2	2	1	2	1	0	1	2	1	2	1	0	1	2	1	2	1	0	1	14.8	14.8	14.8	12.77	115	115	2	3	3	1		2	1.1544e-25	0.94014	5.5606	63.359	9	0.84497	4.9675	71.469
P80315;G5E839;G3UYW5;G3UXG2;G3UXF3	P80315;G5E839	12;11;2;1;1	12;11;2;1;1	12;11;2;1;1	T-complex protein 1 subunit delta	Cct4	>sp|P80315|TCPD_MOUSE T-complex protein 1 subunit delta OS=Mus musculus GN=Cct4 PE=1 SV=3;>tr|G5E839|G5E839_MOUSE T-complex protein 1 subunit delta OS=Mus musculus GN=Cct4 PE=3 SV=1	5	12	12	12	2	2	8	3	1	9	2	2	8	3	1	9	2	2	8	3	1	9	24.9	24.9	24.9	58.066	539	539;509;120;59;47	2	2	11	3	1	10	8.8127e-41	0.51064	0.49236	59.346	25	0.44937	0.59461	41.103
Q61081	Q61081	7	7	7	Hsp90 co-chaperone Cdc37	Cdc37	>sp|Q61081|CDC37_MOUSE Hsp90 co-chaperone Cdc37 OS=Mus musculus GN=Cdc37 PE=2 SV=1	1	7	7	7	3	2	6	3	2	5	3	2	6	3	2	5	3	2	6	3	2	5	24.8	24.8	24.8	44.593	379	379	3	2	8	3	2	9	2.2193e-32	0.47271	1.317	64.417	23	0.68435	1.5343	93.334
P60766;Q8R527;Q9ER71;Q9ER71-2;D3YX61;F2Z463;D3Z3L1;G3UZM2	P60766;Q8R527	4;2;1;1;1;1;1;1	3;1;0;0;0;0;0;0	1;1;0;0;0;0;0;0	Cell division control protein 42 homolog;Rho-related GTP-binding protein RhoQ	Cdc42;Rhoq	>sp|P60766|CDC42_MOUSE Cell division control protein 42 homolog OS=Mus musculus GN=Cdc42 PE=1 SV=2;>sp|Q8R527|RHOQ_MOUSE Rho-related GTP-binding protein RhoQ OS=Mus musculus GN=Rhoq PE=1 SV=2	8	4	3	1	2	0	3	2	0	3	2	0	3	2	0	2	1	0	1	1	0	1	22.5	16.8	5.2	21.258	191	191;205;214;204;171;167;153;96	2		5	2		3	5.0612e-12	0.63822	0.88941	42.216	12	0.59234	0.89981	60.086
Q9JM96;A2A6Q2;A2A6Q3	Q9JM96	5;2;2	5;2;2	5;2;2	Cdc42 effector protein 4	Cdc42ep4	>sp|Q9JM96|BORG4_MOUSE Cdc42 effector protein 4 OS=Mus musculus GN=Cdc42ep4 PE=1 SV=1	3	5	5	5	2	3	4	3	1	5	2	3	4	3	1	5	2	3	4	3	1	5	23.2	23.2	23.2	37.869	349	349;194;86	2	4	6	3	1	5	6.4089e-16	1.4274	2.3036	47.48	18	0.92294	2.1748	54.573
P46414	P46414	6	6	6	Cyclin-dependent kinase inhibitor 1B	Cdkn1b	>sp|P46414|CDN1B_MOUSE Cyclin-dependent kinase inhibitor 1B OS=Mus musculus GN=Cdkn1b PE=1 SV=2	1	6	6	6	1	1	4	1	1	6	1	1	4	1	1	6	1	1	4	1	1	6	47.2	47.2	47.2	22.193	197	197	1	2	5	1	1	8	6.3107e-71	4.3982	6.2354	48.692	17	3.3866	5.5319	44.546
Q60773	Q60773	6	6	6	Cyclin-dependent kinase 4 inhibitor D	Cdkn2d	>sp|Q60773|CDN2D_MOUSE Cyclin-dependent kinase 4 inhibitor D OS=Mus musculus GN=Cdkn2d PE=1 SV=2	1	6	6	6	2	0	4	3	1	4	2	0	4	3	1	4	2	0	4	3	1	4	52.4	52.4	52.4	17.809	166	166	3		5	5	1	4	1.1997e-31	2.0439	5.3168	91.463	15	1.7521	4.5751	101.59
P16014	P16014	9	9	9	Secretogranin-1;CCB peptide	Chgb	>sp|P16014|SCG1_MOUSE Secretogranin-1 OS=Mus musculus GN=Chgb PE=1 SV=2	1	9	9	9	2	4	7	2	3	4	2	4	7	2	3	4	2	4	7	2	3	4	18	18	18	77.968	677	677	2	4	9	2	3	6	8.282e-71	3.2711	3.4089	48.91	19	2.4135	3.229	52.44
Q04447;P07310	Q04447	21;1	21;1	21;1	Creatine kinase B-type	Ckb	>sp|Q04447|KCRB_MOUSE Creatine kinase B-type OS=Mus musculus GN=Ckb PE=1 SV=1	2	21	21	21	16	9	16	10	9	18	16	9	16	10	9	18	16	9	16	10	9	18	64.8	64.8	64.8	42.713	381	381;381	26	12	31	25	13	32	0	0.2147	0.57125	64.677	127	0.13928	0.62299	72.77
Q6IRU5;Q6IRU5-2;Q6IRU5-3;F7BHJ0	Q6IRU5;Q6IRU5-2;Q6IRU5-3;F7BHJ0	11;10;6;6	11;10;6;6	11;10;6;6	Clathrin light chain B	Cltb	>sp|Q6IRU5|CLCB_MOUSE Clathrin light chain B OS=Mus musculus GN=Cltb PE=2 SV=1;>sp|Q6IRU5-2|CLCB_MOUSE Isoform 2 of Clathrin light chain B OS=Mus musculus GN=Cltb;>sp|Q6IRU5-3|CLCB_MOUSE Isoform 3 of Clathrin light chain B OS=Mus musculus GN=Cltb;>tr|F7BHJ	4	11	11	11	8	2	4	6	1	6	8	2	4	6	1	6	8	2	4	6	1	6	38	38	38	25.171	229	229;211;155;123	8	2	4	6	1	6	1.9717e-54	0.15745	0.29262	103.73	24	0.15359	0.3506	64.986
Q9DBP5	Q9DBP5	5	5	5	UMP-CMP kinase	Cmpk1	>sp|Q9DBP5|KCY_MOUSE UMP-CMP kinase OS=Mus musculus GN=Cmpk1 PE=1 SV=1	1	5	5	5	3	1	4	4	0	4	3	1	4	4	0	4	3	1	4	4	0	4	27.6	27.6	27.6	22.165	196	196	3	1	4	5		5	8.6099e-17	0.8292	1.5202	41.179	16	0.36023	1.1345	42.665
P53996-3;P53996-2;D3YYF6	P53996-3;P53996-2;D3YYF6	3;3;2	3;3;2	1;1;1		Cnbp	>sp|P53996-3|CNBP_MOUSE Isoform 3 of Cellular nucleic acid-binding protein OS=Mus musculus GN=Cnbp;>sp|P53996-2|CNBP_MOUSE Isoform 2 of Cellular nucleic acid-binding protein OS=Mus musculus GN=Cnbp;>tr|D3YYF6|D3YYF6_MOUSE Cellular nucleic acid-binding prot	3	3	3	1	1	2	2	2	1	2	1	2	2	2	1	2	1	1	1	1	1	1	23.7	23.7	7.9	19.463	177	177;170;139	1	3	3	3	1	4	4.4463e-25	0.40433	0.98218	41.434	13	0.42621	1.2673	30.515
Q9D1A2	Q9D1A2	10	10	10	Cytosolic non-specific dipeptidase	Cndp2	>sp|Q9D1A2|CNDP2_MOUSE Cytosolic non-specific dipeptidase OS=Mus musculus GN=Cndp2 PE=1 SV=1	1	10	10	10	4	1	8	5	0	7	4	1	8	5	0	7	4	1	8	5	0	7	29.3	29.3	29.3	52.767	475	475	5	1	8	5		7	1.0001e-44	0.68838	0.96671	70.568	25	0.53869	0.93277	93.981
O89053;G3UYK8;D3YW57;D3YXM2;G3UX53	O89053;G3UYK8;D3YW57	11;9;6;3;3	11;9;6;3;3	11;9;6;3;3	Coronin-1A	Coro1a	>sp|O89053|COR1A_MOUSE Coronin-1A OS=Mus musculus GN=Coro1a PE=1 SV=5;>tr|G3UYK8|G3UYK8_MOUSE Coronin OS=Mus musculus GN=Coro1a PE=3 SV=1;>tr|D3YW57|D3YW57_MOUSE Coronin (Fragment) OS=Mus musculus GN=Coro1a PE=3 SV=1	5	11	11	11	5	4	10	6	3	7	5	4	10	6	3	7	5	4	10	6	3	7	24.9	24.9	24.9	50.989	461	461;389;233;117;113	5	4	11	7	3	9	1.1315e-64	0.28097	0.39408	120.55	35	0.21444	0.36426	84.562
Q9Z140;Q3UYN2;E9QA77	Q9Z140;Q3UYN2	19;19;4	19;19;4	18;18;4	Copine-6	Cpne6	>sp|Q9Z140|CPNE6_MOUSE Copine-6 OS=Mus musculus GN=Cpne6 PE=1 SV=1;>tr|Q3UYN2|Q3UYN2_MOUSE Copine-6 OS=Mus musculus GN=Cpne6 PE=2 SV=1	3	19	19	18	6	5	16	10	3	10	6	5	16	10	3	10	6	5	15	10	3	9	36.8	36.8	35.2	61.78	557	557;556;126	6	6	18	11	3	14	0	0.58388	0.78375	92.645	52	0.37199	0.71149	88.407
Q6P1J1	Q6P1J1	25	22	3		Crmp1	>tr|Q6P1J1|Q6P1J1_MOUSE Crmp1 protein OS=Mus musculus GN=Crmp1 PE=2 SV=1	1	25	22	3	11	9	14	15	8	20	8	6	12	12	6	18	0	1	1	1	0	2	46.9	41.5	5	74.22	686	686	9	6	14	13	7	19	0	0.13322	0.23389	92.729	63	0.11575	0.28557	98.103
Q62426	Q62426	2	2	2	Cystatin-B	Cstb	>sp|Q62426|CYTB_MOUSE Cystatin-B OS=Mus musculus GN=Cstb PE=1 SV=1	1	2	2	2	1	1	1	1	1	2	1	1	1	1	1	2	1	1	1	1	1	2	30.6	30.6	30.6	11.045	98	98	2	1	2	1	1	3	2.3736e-21	2.1759	5.3007	41.338	10	1.4845	5.1683	18.775
Q8C7E9;A2AEK3	Q8C7E9	8;1	8;1	4;0	Cleavage stimulation factor subunit 2 tau variant	Cstf2t	>sp|Q8C7E9|CSTFT_MOUSE Cleavage stimulation factor subunit 2 tau variant OS=Mus musculus GN=Cstf2t PE=1 SV=2	2	8	8	4	1	0	4	1	1	7	1	0	4	1	1	7	1	0	3	1	1	3	18.5	18.5	8.9	65.862	632	632;191	2		4	2	2	9	3.8711e-23	0.73158	0.97855	83.118	16	0.77376	1.2033	77.953
O88712;O88712-2;O88712-3;P56546-2;P56546;Q91YZ2;E9PWQ9;E9Q0T4	O88712;O88712-2;O88712-3	8;8;5;3;3;3;3;3	8;8;5;3;3;3;3;3	8;8;5;3;3;3;3;3	C-terminal-binding protein 1	Ctbp1	>sp|O88712|CTBP1_MOUSE C-terminal-binding protein 1 OS=Mus musculus GN=Ctbp1 PE=1 SV=2;>sp|O88712-2|CTBP1_MOUSE Isoform 2 of C-terminal-binding protein 1 OS=Mus musculus GN=Ctbp1;>sp|O88712-3|CTBP1_MOUSE Isoform 3 of C-terminal-binding protein 1 OS=Mus mus	8	8	8	8	5	1	8	5	0	7	5	1	8	5	0	7	5	1	8	5	0	7	21.3	21.3	21.3	47.744	441	441;430;367;988;445;420;188;177	5	1	9	6		7	6.2998e-47	0.73075	0.86025	34.383	26	0.49611	0.78259	70.068
Q02248;E9Q6A9;F7BAC9;D3YUH4;F7CRC6;F6QZ47;E9PW26;D3Z5Q1;D3Z7S6	Q02248;E9Q6A9	21;16;7;5;5;2;2;2;1	21;16;7;5;5;2;2;2;1	17;14;6;5;3;2;2;2;1	Catenin beta-1	Ctnnb1	>sp|Q02248|CTNB1_MOUSE Catenin beta-1 OS=Mus musculus GN=Ctnnb1 PE=1 SV=1;>tr|E9Q6A9|E9Q6A9_MOUSE Catenin beta-1 OS=Mus musculus GN=Ctnnb1 PE=4 SV=1	9	21	21	17	1	2	18	2	1	18	1	2	18	2	1	18	1	2	15	2	1	15	35.7	35.7	29.6	85.47	781	781;607;169;174;174;145;90;83;42	1	2	24	3	1	30	1.3528e-223	2.2527	2.2352	48.293	58	1.761	2.2708	53.281
P10605	P10605	8	8	8	Cathepsin B;Cathepsin B light chain;Cathepsin B heavy chain	Ctsb	>sp|P10605|CATB_MOUSE Cathepsin B OS=Mus musculus GN=Ctsb PE=1 SV=2	1	8	8	8	2	0	7	1	1	6	2	0	7	1	1	6	2	0	7	1	1	6	27.4	27.4	27.4	37.279	339	339	2		7	2	1	7	8.9623e-61	0.62373	1.6444	76.952	18	0.60222	1.0999	68.445
O35188	O35188	5	5	5	Fractalkine;Processed fractalkine	Cx3cl1	>sp|O35188|X3CL1_MOUSE Fractalkine OS=Mus musculus GN=Cx3cl1 PE=2 SV=3	1	5	5	5	5	1	4	4	0	2	5	1	4	4	0	2	5	1	4	4	0	2	14.4	14.4	14.4	42.098	395	395	5	1	4	5		2	6.726e-84	5.3156	9.6176	66.25	14	3.9648	10.788	63.172
Q9D172	Q9D172	10	10	10	ES1 protein homolog, mitochondrial	D10Jhu81e	>sp|Q9D172|ES1_MOUSE ES1 protein homolog, mitochondrial OS=Mus musculus GN=D10Jhu81e PE=1 SV=1	1	10	10	10	6	3	9	4	3	5	6	3	9	4	3	5	6	3	9	4	3	5	46.6	46.6	46.6	28.09	266	266	7	4	15	4	3	8	4.8182e-151	0.19299	0.26632	60.208	36	0.11372	0.37248	130.82
P31786;F6ZM12;Q4VWZ5;F6WUQ1;D3Z563	P31786;F6ZM12;Q4VWZ5;F6WUQ1	3;2;2;2;1	3;2;2;2;1	3;2;2;2;1	Acyl-CoA-binding protein	Dbi	>sp|P31786|ACBP_MOUSE Acyl-CoA-binding protein OS=Mus musculus GN=Dbi PE=1 SV=2;>tr|F6ZM12|F6ZM12_MOUSE Acyl-CoA-binding protein (Fragment) OS=Mus musculus GN=Dbi PE=4 SV=1;>tr|Q4VWZ5|Q4VWZ5_MOUSE Acyl-CoA-binding protein OS=Mus musculus GN=Dbi PE=2 SV=1;>	5	3	3	3	2	1	2	2	2	1	2	1	2	2	2	1	2	1	2	2	2	1	47.1	47.1	47.1	10	87	87;143;135;101;63	3	1	3	2	2	1	6.2215e-15	0.22643	0.80956	31.116	12	0.25048	0.6221	63.344
Q62418;Q62418-2;Q62418-3	Q62418;Q62418-2;Q62418-3	10;10;10	10;10;10	10;10;10	Drebrin-like protein	Dbnl	>sp|Q62418|DBNL_MOUSE Drebrin-like protein OS=Mus musculus GN=Dbnl PE=1 SV=2;>sp|Q62418-2|DBNL_MOUSE Isoform 2 of Drebrin-like protein OS=Mus musculus GN=Dbnl;>sp|Q62418-3|DBNL_MOUSE Isoform 3 of Drebrin-like protein OS=Mus musculus GN=Dbnl	3	10	10	10	5	6	4	3	3	5	5	6	4	3	3	5	5	6	4	3	3	5	33	33	33	48.699	436	436;433;432	6	8	4	3	4	5	3.4011e-34	0.19435	0.42656	107.03	26	0.19675	0.59943	90.154
Q99KJ8	Q99KJ8	14	14	14	Dynactin subunit 2	Dctn2	>sp|Q99KJ8|DCTN2_MOUSE Dynactin subunit 2 OS=Mus musculus GN=Dctn2 PE=1 SV=3	1	14	14	14	9	4	10	10	4	12	9	4	10	10	4	12	9	4	10	10	4	12	45.8	45.8	45.8	44.116	402	402	11	8	13	12	6	16	1.2336e-138	0.4176	1.0849	58.111	64	0.55637	1.0942	88.014
Q8CBY8;Q8CBY8-2	Q8CBY8;Q8CBY8-2	5;5	5;5	5;5	Dynactin subunit 4	Dctn4	>sp|Q8CBY8|DCTN4_MOUSE Dynactin subunit 4 OS=Mus musculus GN=Dctn4 PE=1 SV=1;>sp|Q8CBY8-2|DCTN4_MOUSE Isoform 2 of Dynactin subunit 4 OS=Mus musculus GN=Dctn4	2	5	5	5	2	1	2	0	0	4	2	1	2	0	0	4	2	1	2	0	0	4	13.5	13.5	13.5	53.056	467	467;460	2	1	2			4	5.9757e-22	0.73917	0.90703	38.107	8	0.58187	0.76845	98.237
Q9CWS0;D3YU15;G3UZR0	Q9CWS0;D3YU15	13;9;1	13;9;1	12;8;0	N(G),N(G)-dimethylarginine dimethylaminohydrolase 1	Ddah1	>sp|Q9CWS0|DDAH1_MOUSE N(G),N(G)-dimethylarginine dimethylaminohydrolase 1 OS=Mus musculus GN=Ddah1 PE=1 SV=3;>tr|D3YU15|D3YU15_MOUSE Dimethylarginine dimethylaminohydrolase 1, isoform CRA_a OS=Mus musculus GN=Ddah1 PE=4 SV=1	3	13	13	12	11	6	7	10	2	8	11	6	7	10	2	8	10	5	7	9	1	7	54.7	54.7	51.9	31.381	285	285;182;157	13	6	9	10	2	10	5.3907e-92	0.25892	0.6972	65.683	48	0.27013	0.60931	96.822
Q3U741;Q501J6;Q501J6-2	Q3U741;Q501J6;Q501J6-2	29;29;22	20;20;14	20;20;14	Probable ATP-dependent RNA helicase DDX17	Ddx17	>tr|Q3U741|Q3U741_MOUSE DEAD (Asp-Glu-Ala-Asp) box polypeptide 17, isoform CRA_a OS=Mus musculus GN=Ddx17 PE=2 SV=1;>sp|Q501J6|DDX17_MOUSE Probable ATP-dependent RNA helicase DDX17 OS=Mus musculus GN=Ddx17 PE=2 SV=1;>sp|Q501J6-2|DDX17_MOUSE Isoform 2 of Pr	3	29	20	20	14	6	22	15	3	26	10	3	15	9	1	17	10	3	15	9	1	17	48.2	35	35	72.584	652	652;650;407	12	4	17	10	1	24	0	1.9467	4.0276	54.876	63	2.371	4.7858	59.469
Q91XM9-7;Q91XM9-4;E9Q2L2;Q91XM9-2;Q91XM9;Q91XM9-6;Q91XM9-3;D3YUZ8;Q91XM9-8;D3YWU0;Q91XM9-5	Q91XM9-7;Q91XM9-4;E9Q2L2;Q91XM9-2;Q91XM9;Q91XM9-6;Q91XM9-3;D3YUZ8;Q91XM9-8;D3YWU0	24;24;24;24;24;24;24;22;21;19;5	22;22;22;22;22;22;22;20;19;17;5	19;19;19;19;19;19;19;17;16;15;4	Disks large homolog 2	Dlg2	>sp|Q91XM9-7|DLG2_MOUSE Isoform 7 of Disks large homolog 2 OS=Mus musculus GN=Dlg2;>sp|Q91XM9-4|DLG2_MOUSE Isoform 4 of Disks large homolog 2 OS=Mus musculus GN=Dlg2;>tr|E9Q2L2|E9Q2L2_MOUSE Disks large homolog 2 OS=Mus musculus GN=Dlg2 PE=4 SV=1;>sp|Q91XM9	11	24	22	19	15	8	18	10	8	13	13	8	16	9	8	11	12	7	14	8	8	11	29	27.8	25	109.24	976	976;887;870;859;852;810;791;755;852;481;491	13	10	22	10	10	15	2.6946e-184	0.66592	1.0547	63.12	78	0.51554	1.1672	60.088
P70175;A2BEE9;Q52KF7;A2BEF2	P70175;A2BEE9;Q52KF7;A2BEF2	25;25;25;13	25;25;25;13	23;23;23;11	Disks large homolog 3	Dlg3	>sp|P70175|DLG3_MOUSE Disks large homolog 3 OS=Mus musculus GN=Dlg3 PE=1 SV=1;>tr|A2BEE9|A2BEE9_MOUSE Discs, large homolog 3 (Drosophila) OS=Mus musculus GN=Dlg3 PE=4 SV=1;>tr|Q52KF7|Q52KF7_MOUSE Discs, large homolog 3 (Drosophila) OS=Mus musculus GN=Dlg3	4	25	25	23	10	8	15	13	5	17	10	8	15	13	5	17	8	8	13	12	5	15	33.7	33.7	31.2	93.481	849	849;835;817;512	13	8	16	15	5	18	1.4863e-129	0.73217	0.98096	63.771	65	0.55867	1.0458	98.656
Q6PFD5;B1AS06	Q6PFD5;B1AS06	6;6	6;6	6;6	Disks large-associated protein 3	Dlgap3	>sp|Q6PFD5|DLGP3_MOUSE Disks large-associated protein 3 OS=Mus musculus GN=Dlgap3 PE=1 SV=1;>tr|B1AS06|B1AS06_MOUSE Discs, large (Drosophila) homolog-associated protein 3 OS=Mus musculus GN=Dlgap3 PE=4 SV=1	2	6	6	6	4	1	3	2	0	3	4	1	3	2	0	3	4	1	3	2	0	3	7.7	7.7	7.7	105.87	977	977;966	4	1	3	2		3	8.1585e-19	0.30743	0.50354	111.04	13	0.2331	0.3816	181.96
Q9D2G2;Q9D2G2-2	Q9D2G2;Q9D2G2-2	7;5	7;5	7;5	Dihydrolipoyllysine-residue succinyltransferase component of 2-oxoglutarate dehydrogenase complex, mitochondrial	Dlst	>sp|Q9D2G2|ODO2_MOUSE Dihydrolipoyllysine-residue succinyltransferase component of 2-oxoglutarate dehydrogenase complex, mitochondrial OS=Mus musculus GN=Dlst PE=1 SV=1;>sp|Q9D2G2-2|ODO2_MOUSE Isoform 2 of Dihydrolipoyllysine-residue succinyltransferase co	2	7	7	7	3	0	3	2	0	5	3	0	3	2	0	5	3	0	3	2	0	5	14.8	14.8	14.8	48.994	454	454;201	3		3	2		5	4.0959e-20	0.19059	0.30664	102.54	13	0.28821	0.3934	100.98
Q9QYJ0	Q9QYJ0	13	13	13	DnaJ homolog subfamily A member 2	Dnaja2	>sp|Q9QYJ0|DNJA2_MOUSE DnaJ homolog subfamily A member 2 OS=Mus musculus GN=Dnaja2 PE=1 SV=1	1	13	13	13	3	4	13	4	3	11	3	4	13	4	3	11	3	4	13	4	3	11	32	32	32	45.745	412	412	3	4	14	5	5	14	1.0863e-89	1.5475	1.828	51.009	42	1.228	2.3454	53.598
Q80TZ3-3;Q80TZ3;Q80TZ3-2;B1B0B8;B1B0B7	Q80TZ3-3;Q80TZ3;Q80TZ3-2	14;14;14;2;1	14;14;14;2;1	12;12;12;2;1	Putative tyrosine-protein phosphatase auxilin	Dnajc6	>sp|Q80TZ3-3|AUXI_MOUSE Isoform 3 of Putative tyrosine-protein phosphatase auxilin OS=Mus musculus GN=Dnajc6;>sp|Q80TZ3|AUXI_MOUSE Putative tyrosine-protein phosphatase auxilin OS=Mus musculus GN=Dnajc6 PE=2 SV=2;>sp|Q80TZ3-2|AUXI_MOUSE Isoform 2 of Putati	5	14	14	12	5	2	9	6	4	9	5	2	9	6	4	9	3	2	7	5	3	7	18.8	18.8	16.7	105.41	968	968;938;900;194;116	7	2	12	7	4	11	1.8941e-96	0.65161	0.75863	66.54	42	0.48037	0.7117	66.18
Q9QYI3;F7BTP8;A2A5E1	Q9QYI3;F7BTP8	9;5;1	9;5;1	9;5;1	DnaJ homolog subfamily C member 7	Dnajc7	>sp|Q9QYI3|DNJC7_MOUSE DnaJ homolog subfamily C member 7 OS=Mus musculus GN=Dnajc7 PE=1 SV=2;>tr|F7BTP8|F7BTP8_MOUSE DnaJ homolog subfamily C member 7 (Fragment) OS=Mus musculus GN=Dnajc7 PE=4 SV=1	3	9	9	9	0	2	6	0	0	7	0	2	6	0	0	7	0	2	6	0	0	7	19.8	19.8	19.8	56.475	494	494;259;147		2	6			7	4.4383e-32	3.9892	3.6877	56.591	13	2.4908	3.5096	44.944
Q80VM5;E9PWX1;Q9Z218;Q5U4C2	Q80VM5;E9PWX1;Q9Z218;Q5U4C2	17;16;16;16	17;16;16;16	15;14;14;14	Dipeptidyl aminopeptidase-like protein 6	Dpp6	>tr|Q80VM5|Q80VM5_MOUSE Dipeptidyl aminopeptidase-like protein 6 OS=Mus musculus GN=Dpp6 PE=2 SV=1;>tr|E9PWX1|E9PWX1_MOUSE Dipeptidyl aminopeptidase-like protein 6 OS=Mus musculus GN=Dpp6 PE=4 SV=1;>sp|Q9Z218|DPP6_MOUSE Dipeptidyl aminopeptidase-like prote	4	17	17	15	11	3	6	11	3	8	11	3	6	11	3	8	9	3	6	9	3	7	27.4	27.4	25.3	91.213	803	803;859;804;801	11	3	6	11	3	8	7.6597e-85	0.2576	0.36532	99.411	37	0.21172	0.47602	97.944
E9PWE8;Q62188;Q3TT92;D3YUS0;D3Z567	E9PWE8;Q62188;Q3TT92	21;21;21;7;3	16;16;16;4;3	16;16;16;4;3	Dihydropyrimidinase-related protein 3	Dpysl3	>tr|E9PWE8|E9PWE8_MOUSE Dihydropyrimidinase-related protein 3 OS=Mus musculus GN=Dpysl3 PE=4 SV=1;>sp|Q62188|DPYL3_MOUSE Dihydropyrimidinase-related protein 3 OS=Mus musculus GN=Dpysl3 PE=1 SV=1;>tr|Q3TT92|Q3TT92_MOUSE Dihydropyrimidinase-related protein 3	5	21	16	16	15	9	16	18	9	16	11	7	13	14	7	12	11	7	13	14	7	12	44.5	36	36	73.884	683	683;570;568;216;103	16	8	17	19	7	17	0	0.21168	0.34344	90.65	77	0.15876	0.38905	102.23
Q9EQF6;Q3SYJ1	Q9EQF6	22;3	22;3	22;3	Dihydropyrimidinase-related protein 5	Dpysl5	>sp|Q9EQF6|DPYL5_MOUSE Dihydropyrimidinase-related protein 5 OS=Mus musculus GN=Dpysl5 PE=1 SV=1	2	22	22	22	9	4	16	10	2	14	9	4	16	10	2	14	9	4	16	10	2	14	49.1	49.1	49.1	61.516	564	564;97	10	4	21	12	2	18	2.9955e-159	0.17334	0.29104	119.2	58	0.14411	0.24642	132.23
Q8R1Q8	Q8R1Q8	6	6	5	Cytoplasmic dynein 1 light intermediate chain 1	Dync1li1	>sp|Q8R1Q8|DC1L1_MOUSE Cytoplasmic dynein 1 light intermediate chain 1 OS=Mus musculus GN=Dync1li1 PE=1 SV=1	1	6	6	5	3	2	2	2	1	2	3	2	2	2	1	2	2	2	2	2	1	2	16.1	16.1	13.6	56.614	523	523	3	2	2	2	1	2	4.6186e-29	0.58945	1.012	125.38	10	0.31751	0.80776	90.41
A2AVR9;P62627	A2AVR9;P62627	4;4	4;4	4;4	Dynein light chain roadblock-type 1	Dynlrb1	>tr|A2AVR9|A2AVR9_MOUSE Dynein light chain roadblock-type 1 OS=Mus musculus GN=Dynlrb1 PE=4 SV=1;>sp|P62627|DLRB1_MOUSE Dynein light chain roadblock-type 1 OS=Mus musculus GN=Dynlrb1 PE=1 SV=3	2	4	4	4	4	1	3	2	1	3	4	1	3	2	1	3	4	1	3	2	1	3	35.6	35.6	35.6	11.928	104	104;96	5	1	4	2	1	4	1.9798e-19	1.1256	3.1344	54.397	17	1.8169	3.0516	80.933
Q8BH95;F6T930	Q8BH95;F6T930	10;7	10;7	10;7	Enoyl-CoA hydratase, mitochondrial	Echs1	>sp|Q8BH95|ECHM_MOUSE Enoyl-CoA hydratase, mitochondrial OS=Mus musculus GN=Echs1 PE=1 SV=1;>tr|F6T930|F6T930_MOUSE Enoyl-CoA hydratase, mitochondrial (Fragment) OS=Mus musculus GN=Echs1 PE=3 SV=1	2	10	10	10	5	3	7	5	1	8	5	3	7	5	1	8	5	3	7	5	1	8	35.9	35.9	35.9	31.474	290	290;191	5	3	8	6	1	9	1.7317e-32	0.22291	0.29008	123.2	32	0.12674	0.2726	123.11
P62631	P62631	15	7	7	Elongation factor 1-alpha 2	Eef1a2	>sp|P62631|EF1A2_MOUSE Elongation factor 1-alpha 2 OS=Mus musculus GN=Eef1a2 PE=1 SV=1	1	15	7	7	8	5	14	8	3	13	3	2	6	4	1	6	3	2	6	4	1	6	38.2	21	21	50.454	463	463	4	2	7	5	1	6	1.0959e-184	0.95885	1.1238	83.64	22	0.50766	1.3454	45.644
P57776-3;P57776;Q80T06;F6ZFU0;Q91VK2;P57776-2;E9QN08;D3YUQ9;D3YY68;D3YZT9;D3Z7N2	P57776-3;P57776;Q80T06;F6ZFU0;Q91VK2;P57776-2;E9QN08;D3YUQ9;D3YY68	7;7;7;6;6;6;6;4;4;3;3	6;6;6;5;5;5;6;4;3;3;3	6;6;6;5;5;5;6;4;3;3;3	Elongation factor 1-delta	Eef1d	>sp|P57776-3|EF1D_MOUSE Isoform 3 of Elongation factor 1-delta OS=Mus musculus GN=Eef1d;>sp|P57776|EF1D_MOUSE Elongation factor 1-delta OS=Mus musculus GN=Eef1d PE=1 SV=3;>tr|Q80T06|Q80T06_MOUSE Elongation factor 1-delta OS=Mus musculus GN=Eef1d PE=2 SV=1;	11	7	6	6	4	2	4	3	1	3	3	2	4	2	1	3	3	2	4	2	1	3	14.4	12.7	12.7	72.931	660	660;281;281;552;276;257;245;194;190;210;129	4	3	4	2	1	3	1.612e-121	0.77537	0.69376	102.02	13	0.35654	0.78266	76.33
Q8C845;Q9D8Y0;Q9D4J1	Q8C845;Q9D8Y0	12;11;2	12;11;2	12;11;2	EF-hand domain-containing protein D2	Efhd2	>tr|Q8C845|Q8C845_MOUSE EF hand domain containing 2 OS=Mus musculus GN=Efhd2 PE=2 SV=1;>sp|Q9D8Y0|EFHD2_MOUSE EF-hand domain-containing protein D2 OS=Mus musculus GN=Efhd2 PE=1 SV=1	3	12	12	12	10	3	8	10	3	7	10	3	8	10	3	7	10	3	8	10	3	7	48.8	48.8	48.8	26.8	240	240;240;240	13	4	14	11	4	8	1.7163e-248	0.40549	0.87707	86.545	47	0.30256	0.78596	72.775
Q9QXY6	Q9QXY6	15	15	8	EH domain-containing protein 3	Ehd3	>sp|Q9QXY6|EHD3_MOUSE EH domain-containing protein 3 OS=Mus musculus GN=Ehd3 PE=1 SV=2	1	15	15	8	5	2	11	5	1	11	5	2	11	5	1	11	4	0	5	3	1	5	33.6	33.6	19.4	60.82	535	535	5	2	14	5	1	11	9.8267e-62	0.65827	0.74464	60.903	35	0.42495	0.62466	107.09
J3QPC6;Q99L45;E0CXJ3	J3QPC6;Q99L45	7;7;3	7;7;3	7;7;3	Eukaryotic translation initiation factor 2 subunit 2	Eif2s2	>tr|J3QPC6|J3QPC6_MOUSE Protein Gm9892 OS=Mus musculus GN=Gm9892 PE=4 SV=1;>sp|Q99L45|IF2B_MOUSE Eukaryotic translation initiation factor 2 subunit 2 OS=Mus musculus GN=Eif2s2 PE=1 SV=1	3	7	7	7	6	1	5	4	0	4	6	1	5	4	0	4	6	1	5	4	0	4	26	26	26	38.12	331	331;331;118	6	1	6	4		4	2.5263e-55	1.3867	3.0496	67.531	20	0.70406	4.1336	69.46
Q9WUK2;Q9WUK2-2	Q9WUK2;Q9WUK2-2	7;6	7;6	7;6	Eukaryotic translation initiation factor 4H	Eif4h	>sp|Q9WUK2|IF4H_MOUSE Eukaryotic translation initiation factor 4H OS=Mus musculus GN=Eif4h PE=1 SV=3;>sp|Q9WUK2-2|IF4H_MOUSE Isoform Short of Eukaryotic translation initiation factor 4H OS=Mus musculus GN=Eif4h	2	7	7	7	1	3	4	4	0	4	1	3	4	4	0	4	1	3	4	4	0	4	32.7	32.7	32.7	27.341	248	248;228	1	3	5	4		5	3.0312e-33	0.47637	0.57783	43.756	17	0.3633	0.66116	63.354
P63242;Q8BGY2;J3QPS8	P63242;Q8BGY2	8;5;3	8;5;3	8;5;3	Eukaryotic translation initiation factor 5A-1;Eukaryotic translation initiation factor 5A-2	Eif5a;Eif5a2	>sp|P63242|IF5A1_MOUSE Eukaryotic translation initiation factor 5A-1 OS=Mus musculus GN=Eif5a PE=1 SV=2;>sp|Q8BGY2|IF5A2_MOUSE Eukaryotic translation initiation factor 5A-2 OS=Mus musculus GN=Eif5a2 PE=2 SV=3	3	8	8	8	3	4	6	1	0	6	3	4	6	1	0	6	3	4	6	1	0	6	51.9	51.9	51.9	16.832	154	154;153;76	4	4	10	1		7	2.6647e-115	1.6176	2.5043	55.441	24	1.3807	2.839	61.453
Q60900;Q60900-2	Q60900;Q60900-2	11;10	11;10	8;7	ELAV-like protein 3	Elavl3	>sp|Q60900|ELAV3_MOUSE ELAV-like protein 3 OS=Mus musculus GN=Elavl3 PE=1 SV=1;>sp|Q60900-2|ELAV3_MOUSE Isoform HuC-S of ELAV-like protein 3 OS=Mus musculus GN=Elavl3	2	11	11	8	3	3	9	5	2	8	3	3	9	5	2	8	1	3	6	3	2	5	37.6	37.6	29.4	39.533	367	367;360	3	3	14	5	2	11	3.4237e-43	2.0454	2.7483	61.868	35	1.7557	3.0402	43.981
Q8C522	Q8C522	3	3	3	Endonuclease domain-containing 1 protein	Endod1	>sp|Q8C522|ENDD1_MOUSE Endonuclease domain-containing 1 protein OS=Mus musculus GN=Endod1 PE=1 SV=2	1	3	3	3	1	2	2	2	2	1	1	2	2	2	2	1	1	2	2	2	2	1	7	7	7	55.262	501	501	1	2	2	2	2	1	3.713e-12	0.31477	0.53079	41.763	9	0.51281	1.2248	110.44
P17183;D3Z6E4;D3Z2S4;D3YVD3;B1ARR6;Q5SX59;Q5SX60;Q5SX61	P17183;D3Z6E4	17;13;6;5;2;1;1;1	15;11;4;3;0;0;0;0	14;10;4;3;0;0;0;0	Gamma-enolase;Enolase	Eno2	>sp|P17183|ENOG_MOUSE Gamma-enolase OS=Mus musculus GN=Eno2 PE=1 SV=2;>tr|D3Z6E4|D3Z6E4_MOUSE Enolase OS=Mus musculus GN=Eno2 PE=3 SV=1	8	17	15	14	10	7	14	11	5	14	9	5	12	9	4	12	8	5	12	8	4	12	56.7	49.5	47.7	47.296	434	434;315;162;122;67;196;80;70	13	7	19	12	5	21	0	0.3301	0.51555	75.995	74	0.20597	0.51855	77.14
F8VPM7;Q99MI1;Q99MI1-3;Q99MI1-2;Q99MI1-4	F8VPM7;Q99MI1;Q99MI1-3;Q99MI1-2	11;11;11;11;5	5;5;5;5;3	5;5;5;5;3	ELKS/Rab6-interacting/CAST family member 1	Erc1	>tr|F8VPM7|F8VPM7_MOUSE ELKS/Rab6-interacting/CAST family member 1 OS=Mus musculus GN=Erc1 PE=4 SV=1;>sp|Q99MI1|RB6I2_MOUSE ELKS/Rab6-interacting/CAST family member 1 OS=Mus musculus GN=Erc1 PE=1 SV=1;>sp|Q99MI1-3|RB6I2_MOUSE Isoform 3 of ELKS/Rab6-interac	5	11	5	5	9	1	5	4	0	6	5	0	2	1	0	2	5	0	2	1	0	2	9.9	5.4	5.4	128.33	1120	1120;1120;1093;976;368	5		3	1		3	1.0181e-49	1.535	1.8553	84.551	12	1.0894	2.3135	61.196
Q6PH08;Q6PH08-3;Q6PH08-2;Q6PH08-4	Q6PH08;Q6PH08-3;Q6PH08-2	31;30;24;11	31;30;24;11	25;24;19;9	ERC protein 2	Erc2	>sp|Q6PH08|ERC2_MOUSE ERC protein 2 OS=Mus musculus GN=Erc2 PE=1 SV=2;>sp|Q6PH08-3|ERC2_MOUSE Isoform 3 of ERC protein 2 OS=Mus musculus GN=Erc2;>sp|Q6PH08-2|ERC2_MOUSE Isoform 2 of ERC protein 2 OS=Mus musculus GN=Erc2	4	31	31	25	19	8	12	18	5	17	19	8	12	18	5	17	15	7	9	15	5	13	34.6	34.6	29.4	110.64	957	957;1002;632;523	21	8	13	18	5	18	0	0.20112	0.41145	76.49	81	0.21201	0.4457	106.51
G3UW85;P84089	G3UW85;P84089	3;3	3;3	3;3	Enhancer of rudimentary homolog	Erh	>tr|G3UW85|G3UW85_MOUSE Enhancer of rudimentary homolog OS=Mus musculus GN=Erh PE=4 SV=1;>sp|P84089|ERH_MOUSE Enhancer of rudimentary homolog OS=Mus musculus GN=Erh PE=1 SV=1	2	3	3	3	1	2	2	1	2	3	1	2	2	1	2	3	1	2	2	1	2	3	31.7	31.7	31.7	14.355	123	123;104	1	3	2	1	2	3	3.0977e-26	0.35031	1.5757	36.045	12	0.2572	1.8375	44.128
J3QN79;P11404	J3QN79;P11404	4;4	4;4	4;4	Fatty acid-binding protein, heart	Fabp3	>tr|J3QN79|J3QN79_MOUSE MCG8345 OS=Mus musculus GN=Fabp3-ps1 PE=3 SV=1;>sp|P11404|FABPH_MOUSE Fatty acid-binding protein, heart OS=Mus musculus GN=Fabp3 PE=1 SV=5	2	4	4	4	2	1	3	3	1	3	2	1	3	3	1	3	2	1	3	3	1	3	31.6	31.6	31.6	14.934	133	133;133	3	1	3	4	1	3	3.0383e-14	0.087397	0.39497	130.8	13	0.5107	1.1697	97.452
Q05816	Q05816	8	8	8	Fatty acid-binding protein, epidermal	Fabp5	>sp|Q05816|FABP5_MOUSE Fatty acid-binding protein, epidermal OS=Mus musculus GN=Fabp5 PE=1 SV=3	1	8	8	8	5	5	5	6	5	7	5	5	5	6	5	7	5	5	5	6	5	7	65.9	65.9	65.9	15.137	135	135	8	11	8	8	9	9	1.0913e-166	0.34729	1.0987	93.879	46	0.27563	0.97284	90.07
Q3TC72	Q3TC72	3	3	3	Fumarylacetoacetate hydrolase domain-containing protein 2A	Fahd2	>sp|Q3TC72|FAHD2_MOUSE Fumarylacetoacetate hydrolase domain-containing protein 2A OS=Mus musculus GN=Fahd2 PE=1 SV=1	1	3	3	3	2	0	2	0	0	2	2	0	2	0	0	2	2	0	2	0	0	2	14.1	14.1	14.1	34.69	313	313	2		3			2	9.1974e-11	0.72726	0.63983	91.037	7	0.44441	0.53437	103.37
Q80VD1	Q80VD1	7	7	6	Protein FAM98B	Fam98b	>sp|Q80VD1|FA98B_MOUSE Protein FAM98B OS=Mus musculus GN=Fam98b PE=2 SV=1	1	7	7	6	5	2	3	3	1	4	5	2	3	3	1	4	4	2	3	3	1	4	20.5	20.5	17.5	45.349	429	429	5	2	5	3	1	6	1.6946e-31	0.67002	1.0112	60.364	18	0.41941	0.99204	52.691
Q642K5;P62862;P35545	Q642K5;P62862	3;2;1	3;2;1	3;2;1	40S ribosomal protein S30	Fau	>tr|Q642K5|Q642K5_MOUSE 40S ribosomal protein S30 OS=Mus musculus GN=Fau PE=2 SV=1;>sp|P62862|RS30_MOUSE 40S ribosomal protein S30 OS=Mus musculus GN=Fau PE=3 SV=1	3	3	3	3	2	0	1	0	0	1	2	0	1	0	0	1	2	0	1	0	0	1	22.6	22.6	22.6	14.416	133	133;59;74	2		2			2	7.9239e-11	0.56704	0.68653	81.089	6	0.42196	0.65406	94.691
P97807;P97807-2;H3BKG7	P97807;P97807-2	10;10;1	10;10;1	10;10;1	Fumarate hydratase, mitochondrial	Fh	>sp|P97807|FUMH_MOUSE Fumarate hydratase, mitochondrial OS=Mus musculus GN=Fh PE=1 SV=3;>sp|P97807-2|FUMH_MOUSE Isoform Cytoplasmic of Fumarate hydratase, mitochondrial OS=Mus musculus GN=Fh	3	10	10	10	5	2	7	2	0	9	5	2	7	2	0	9	5	2	7	2	0	9	27.4	27.4	27.4	54.356	507	507;467;167	5	2	8	2		11	1.232e-49	0.27493	0.30595	47.016	27	0.17714	0.28796	119.3
Q62446	Q62446	4	4	4	Peptidyl-prolyl cis-trans isomerase FKBP3	Fkbp3	>sp|Q62446|FKBP3_MOUSE Peptidyl-prolyl cis-trans isomerase FKBP3 OS=Mus musculus GN=Fkbp3 PE=1 SV=2	1	4	4	4	2	1	3	1	1	3	2	1	3	1	1	3	2	1	3	1	1	3	18.3	18.3	18.3	25.147	224	224	3	1	3	1	1	3	3.9807e-12	0.55162	1.0044	87.198	12	0.31657	0.75663	78.752
P01101	P01101	8	8	8	Proto-oncogene c-Fos	Fos	>sp|P01101|FOS_MOUSE Proto-oncogene c-Fos OS=Mus musculus GN=Fos PE=1 SV=1	1	8	8	8	1	2	7	0	1	6	1	2	7	0	1	6	1	2	7	0	1	6	20	20	20	40.838	380	380	1	3	12		1	8	1.7759e-23	8.0773	11.09	43.389	23	7.996	13.038	44.048
P06837	P06837	7	7	7	Neuromodulin	Gap43	>sp|P06837|NEUM_MOUSE Neuromodulin OS=Mus musculus GN=Gap43 PE=1 SV=1	1	7	7	7	3	3	4	6	5	1	3	3	4	6	5	1	3	3	4	6	5	1	50.2	50.2	50.2	23.632	227	227	4	4	6	6	5	2	9.9048e-50	0.14905	0.22188	151.36	23	0.12363	0.41872	93.086
Q9CPU0	Q9CPU0	8	8	8	Lactoylglutathione lyase	Glo1	>sp|Q9CPU0|LGUL_MOUSE Lactoylglutathione lyase OS=Mus musculus GN=Glo1 PE=1 SV=3	1	8	8	8	3	0	6	2	1	6	3	0	6	2	1	6	3	0	6	2	1	6	50	50	50	20.809	184	184	4		8	2	1	7	8.6145e-21	0.3124	0.40953	149.33	18	0.25675	0.34146	130.48
G3UWG1;P62897;CON__P62894;P00015	G3UWG1;P62897	5;5;2;1	5;5;2;1	5;5;2;1	Cytochrome c, somatic	Gm10108;Cycs	>tr|G3UWG1|G3UWG1_MOUSE MCG115977 OS=Mus musculus GN=Gm10108 PE=3 SV=1;>sp|P62897|CYC_MOUSE Cytochrome c, somatic OS=Mus musculus GN=Cycs PE=1 SV=2	4	5	5	5	2	1	4	5	1	4	2	1	4	5	1	4	2	1	4	5	1	4	39	39	39	11.695	105	105;105;105;105	3	1	5	6	1	5	1.2865e-62	0.048924	0.095086	64.624	21	0.037609	0.10239	94.663
D3Z6C3;P97351;D3Z7W7	D3Z6C3;P97351;D3Z7W7	8;8;6	8;8;6	8;8;6	40S ribosomal protein S3a	Gm10119;Rps3a;Gm9000	>tr|D3Z6C3|D3Z6C3_MOUSE Uncharacterized protein OS=Mus musculus GN=Gm10119 PE=3 SV=1;>sp|P97351|RS3A_MOUSE 40S ribosomal protein S3a OS=Mus musculus GN=Rps3a PE=1 SV=3;>tr|D3Z7W7|D3Z7W7_MOUSE Uncharacterized protein OS=Mus musculus GN=Gm9000 PE=3 SV=1	3	8	8	8	4	0	3	4	1	5	4	0	3	4	1	5	4	0	3	4	1	5	29.2	29.2	29.2	29.824	264	264;264;264	4		4	4	1	6	1.3687e-36	0.43604	0.544	115.29	16	0.30906	0.9517	112.14
D3Z3K1;E9PYL9;Q9CXW4;E9PZB3;D3YW69;A2BH06	D3Z3K1;E9PYL9;Q9CXW4;E9PZB3;D3YW69;A2BH06	4;4;4;3;2;2	4;4;4;3;2;2	4;4;4;3;2;2	60S ribosomal protein L11	Gm10288;Gm10036;Rpl11;Gm5093;Gm7589	>tr|D3Z3K1|D3Z3K1_MOUSE MCG11809 OS=Mus musculus GN=Gm10288 PE=3 SV=1;>tr|E9PYL9|E9PYL9_MOUSE Uncharacterized protein OS=Mus musculus GN=Gm10036 PE=3 SV=1;>sp|Q9CXW4|RL11_MOUSE 60S ribosomal protein L11 OS=Mus musculus GN=Rpl11 PE=1 SV=4;>tr|E9PZB3|E9PZB3_	6	4	4	4	2	0	3	2	1	3	2	0	3	2	1	3	2	0	3	2	1	3	24.2	24.2	24.2	20.279	178	178;178;178;174;178;172	2		3	2	1	4	6.033e-35	0.26658	0.30763	70.613	11	0.1818	0.35507	58.966
B2RSH2;Q9DC51;Q3V3I2;P50149;P20612;A2AE32;F6QPU5	B2RSH2	10;4;3;2;2;2;1	7;1;2;1;1;1;1	5;0;1;0;0;0;0	Guanine nucleotide-binding protein G(i) subunit alpha-1	Gnai1	>sp|B2RSH2|GNAI1_MOUSE Guanine nucleotide-binding protein G(i) subunit alpha-1 OS=Mus musculus GN=Gnai1 PE=2 SV=1	7	10	7	5	3	2	7	2	0	10	2	1	5	1	0	7	2	1	3	1	0	5	32.8	23.7	17.8	40.361	354	354;354;354;354;350;232;281	2	1	5	1		7	1.1113e-52	0.33977	0.32215	94.259	15	0.20244	0.29017	34.336
E9QKR0;P62880;D3Z1M1;D3Z1T4;D3YZX3;P29387;E9PWM7	E9QKR0;P62880;D3Z1M1;D3Z1T4;D3YZX3	10;10;9;8;7;4;3	5;5;5;4;2;2;2	5;5;5;4;2;2;2	Guanine nucleotide-binding protein G(I)/G(S)/G(T) subunit beta-2	Gnb2	>tr|E9QKR0|E9QKR0_MOUSE Guanine nucleotide-binding protein G(I)/G(S)/G(T) subunit beta-2 OS=Mus musculus GN=Gnb2 PE=4 SV=1;>sp|P62880|GBB2_MOUSE Guanine nucleotide-binding protein G(I)/G(S)/G(T) subunit beta-2 OS=Mus musculus GN=Gnb2 PE=1 SV=3;>tr|D3Z1M1|D	7	10	5	5	4	4	8	6	3	6	2	2	3	3	1	2	2	2	3	3	1	2	26.4	13.6	13.6	41.408	382	382;340;227;188;296;340;240	2	2	4	3	1	2	1.7243e-72	0.17063	0.39452	92.738	13	0.21522	0.61715	82.138
P63216	P63216	2	2	2	Guanine nucleotide-binding protein G(I)/G(S)/G(O) subunit gamma-3	Gng3	>sp|P63216|GBG3_MOUSE Guanine nucleotide-binding protein G(I)/G(S)/G(O) subunit gamma-3 OS=Mus musculus GN=Gng3 PE=1 SV=1	1	2	2	2	2	1	2	2	1	2	2	1	2	2	1	2	2	1	2	2	1	2	29.3	29.3	29.3	8.3047	75	75	2	1	2	3	1	2	7.6078e-24	0.31932	0.91254	109.35	11	0.24399	1.077	171.37
Q8BUY8	Q8BUY8	9	9	9	G-protein coupled receptor-associated sorting protein 2	Gprasp2	>sp|Q8BUY8|GASP2_MOUSE G-protein coupled receptor-associated sorting protein 2 OS=Mus musculus GN=Gprasp2 PE=2 SV=2	1	9	9	9	2	0	6	2	0	3	2	0	6	2	0	3	2	0	6	2	0	3	14.5	14.5	14.5	92.801	826	826	3		6	2		4	5.8166e-28	4.4325	8.3317	134.95	8	3.4395	6.9925	119.97
Q3UNH4	Q3UNH4	17	17	17	G protein-regulated inducer of neurite outgrowth 1	Gprin1	>sp|Q3UNH4|GRIN1_MOUSE G protein-regulated inducer of neurite outgrowth 1 OS=Mus musculus GN=Gprin1 PE=1 SV=2	1	17	17	17	12	7	6	10	3	5	12	7	6	10	3	5	12	7	6	10	3	5	25.6	25.6	25.6	95.495	932	932	13	7	6	11	3	5	1.352e-95	0.3782	0.99407	114.76	43	0.28417	1.3162	89.652
P35436	P35436	9	8	8	Glutamate [NMDA] receptor subunit epsilon-1	Grin2a	>sp|P35436|NMDE1_MOUSE Glutamate receptor ionotropic, NMDA 2A OS=Mus musculus GN=Grin2a PE=1 SV=2	1	9	8	8	4	1	5	1	0	5	4	1	4	1	0	5	4	1	4	1	0	5	8.3	7.7	7.7	165.42	1464	1464	4	1	4	1		6	2.3718e-26	1.0675	1.115	100.62	13	0.52726	1.2497	45.141
Q3UVX5;E9QMC2;F6YJ89;F6WSV0;Q3UVX5-2	Q3UVX5;E9QMC2;F6YJ89;F6WSV0	4;4;4;4;1	4;4;4;4;1	4;4;4;4;1	Metabotropic glutamate receptor 5	Grm5	>sp|Q3UVX5|GRM5_MOUSE Metabotropic glutamate receptor 5 OS=Mus musculus GN=Grm5 PE=2 SV=2;>tr|E9QMC2|E9QMC2_MOUSE Metabotropic glutamate receptor 5 OS=Mus musculus GN=Grm5 PE=3 SV=1;>tr|F6YJ89|F6YJ89_MOUSE Metabotropic glutamate receptor 5 (Fragment) OS=Mu	5	4	4	4	2	0	2	1	0	1	2	0	2	1	0	1	2	0	2	1	0	1	4.2	4.2	4.2	131.86	1203	1203;1171;984;952;303	2		2	1		1	4.4082e-09	0.44542	0.5897	71.323	5	0.40013	0.5598	261.61
P10649;A2AE89;F6WHQ7;Q80W21;P19639;D3YVP5;E9QAC8;D3YVP6;P15626;D3YX76;D3YZ29;Q8R5I6;O35660;A2AE91;F6Y363;G5E8M7;J3QQ61;D3YVP9;D3YVP8	P10649;A2AE89;F6WHQ7	18;15;9;5;5;5;5;5;3;3;3;2;2;2;2;1;1;1;1	18;15;9;5;5;5;5;5;3;3;3;2;2;2;2;1;1;1;1	17;14;8;4;5;4;4;4;2;2;2;1;2;1;1;1;0;1;1	Glutathione S-transferase Mu 1	Gstm1	>sp|P10649|GSTM1_MOUSE Glutathione S-transferase Mu 1 OS=Mus musculus GN=Gstm1 PE=1 SV=2;>tr|A2AE89|A2AE89_MOUSE Glutathione S-transferase Mu 1 (Fragment) OS=Mus musculus GN=Gstm1 PE=3 SV=1;>tr|F6WHQ7|F6WHQ7_MOUSE Glutathione S-transferase Mu 1 (Fragment)	19	18	18	17	9	5	18	5	3	17	9	5	18	5	3	17	8	4	17	4	2	16	74.8	74.8	70.6	25.97	218	218;201;194;218;218;214;193;181;218;184;119;218;218;184;85;232;196;154;123	11	6	27	6	3	28	4.26e-207	0.84676	1.123	67.628	78	0.41695	1.158	78.283
P10922	P10922	5	5	5	Histone H1.0	H1f0	>sp|P10922|H10_MOUSE Histone H1.0 OS=Mus musculus GN=H1f0 PE=2 SV=4	1	5	5	5	3	3	3	2	4	3	3	3	3	2	4	3	3	3	3	2	4	3	27.3	27.3	27.3	20.861	194	194	4	3	5	2	4	5	2.1295e-36	0.16099	0.22019	54.574	20	0.093262	0.26769	73.083
Q99JY0;D3YXU1	Q99JY0	9;4	9;4	9;4	Trifunctional enzyme subunit beta, mitochondrial;3-ketoacyl-CoA thiolase	Hadhb	>sp|Q99JY0|ECHB_MOUSE Trifunctional enzyme subunit beta, mitochondrial OS=Mus musculus GN=Hadhb PE=1 SV=1	2	9	9	9	3	0	8	1	0	6	3	0	8	1	0	6	3	0	8	1	0	6	18.5	18.5	18.5	51.386	475	475;173	3		8	1		9	6.1471e-26	1.1162	1.1595	45.112	20	0.61557	0.88019	84.272
O35668;O35668-2;G3UYE4;G3UZT4;G3UXU7	O35668;O35668-2	13;13;5;4;2	13;13;5;4;2	13;13;5;4;2	Huntingtin-associated protein 1	Hap1	>sp|O35668|HAP1_MOUSE Huntingtin-associated protein 1 OS=Mus musculus GN=Hap1 PE=1 SV=1;>sp|O35668-2|HAP1_MOUSE Isoform A of Huntingtin-associated protein 1 OS=Mus musculus GN=Hap1	5	13	13	13	4	1	12	3	1	11	4	1	12	3	1	11	4	1	12	3	1	11	21.3	21.3	21.3	70.115	628	628;598;284;181;155	4	2	13	3	1	13	2.2366e-54	2.6269	3.086	87.381	34	2.2526	3.8406	92.409
Q8VDJ3	Q8VDJ3	11	11	11	Vigilin	Hdlbp	>sp|Q8VDJ3|VIGLN_MOUSE Vigilin OS=Mus musculus GN=Hdlbp PE=1 SV=1	1	11	11	11	3	1	7	3	0	4	3	1	7	3	0	4	3	1	7	3	0	4	10.7	10.7	10.7	141.74	1268	1268	4	1	8	3		5	1.4578e-28	1.8873	1.8183	52.194	18	1.2072	1.6145	83.413
Q9R257	Q9R257	4	4	4	Heme-binding protein 1	Hebp1	>sp|Q9R257|HEBP1_MOUSE Heme-binding protein 1 OS=Mus musculus GN=Hebp1 PE=1 SV=2	1	4	4	4	3	2	3	3	3	3	3	2	3	3	3	3	3	2	3	3	3	3	26.3	26.3	26.3	21.067	190	190	4	2	3	3	3	3	1.9312e-45	0.33561	1.3387	70.951	17	0.25834	0.97625	63.993
P17710;P17710-4;P17710-3;G3UVV4;P17710-2;D3Z365;D3YYR4;O08528;E9Q5B5;D3Z105;Q91W97;Q3TRM8;E9Q8S8;E9Q3Z4	P17710;P17710-4;P17710-3;G3UVV4;P17710-2	29;29;29;29;28;6;6;4;4;3;2;1;1;1	29;29;29;29;28;6;6;4;4;3;2;1;1;1	29;29;29;29;28;6;6;4;4;3;2;1;1;1	Hexokinase-1	Hk1	>sp|P17710|HXK1_MOUSE Hexokinase-1 OS=Mus musculus GN=Hk1 PE=1 SV=3;>sp|P17710-4|HXK1_MOUSE Isoform HK1-SC of Hexokinase-1 OS=Mus musculus GN=Hk1;>sp|P17710-3|HXK1_MOUSE Isoform HK1 of Hexokinase-1 OS=Mus musculus GN=Hk1;>tr|G3UVV4|G3UVV4_MOUSE Hexokinase	14	29	29	29	12	6	26	12	3	26	12	6	26	12	3	26	12	6	26	12	3	26	36	36	36	108.3	974	974;922;918;917;945;223;184;917;889;80;915;922;877;867	14	6	36	14	3	35	0	0.27585	0.35808	87.372	102	0.17612	0.33923	106.33
P63158;D3YZ18;D3YVC6;P30681	P63158;D3YZ18	8;4;3;1	8;4;3;1	8;4;3;1	High mobility group protein B1	Hmgb1	>sp|P63158|HMGB1_MOUSE High mobility group protein B1 OS=Mus musculus GN=Hmgb1 PE=1 SV=2;>tr|D3YZ18|D3YZ18_MOUSE High mobility group protein B1 (Fragment) OS=Mus musculus GN=Hmgb1 PE=4 SV=1	4	8	8	8	4	1	5	4	1	4	4	1	5	4	1	4	4	1	5	4	1	4	31.2	31.2	31.2	24.893	215	215;125;92;210	5	1	6	4	1	7	1.107e-83	0.42509	0.88193	53.918	18	0.30904	0.73718	57.811
Q20BD0;Q80XR6;Q99020	Q20BD0;Q80XR6;Q99020	5;5;5	5;5;5	5;5;5	Heterogeneous nuclear ribonucleoprotein A/B	Hnrnpab	>tr|Q20BD0|Q20BD0_MOUSE Heterogeneous nuclear ribonucleoprotein A/B OS=Mus musculus GN=Hnrnpab PE=2 SV=1;>tr|Q80XR6|Q80XR6_MOUSE Heterogeneous nuclear ribonucleoprotein A/B OS=Mus musculus GN=Hnrnpab PE=2 SV=1;>sp|Q99020|ROAA_MOUSE Heterogeneous nuclear ri	3	5	5	5	4	2	2	3	2	4	4	2	2	3	2	4	4	2	2	3	2	4	16.6	16.6	16.6	36.21	332	332;311;285	5	2	2	4	2	4	4.7499e-73	0.29118	1.1553	46.491	19	0.18086	1.1416	44.425
Q9Z2X1;Q9Z2X1-2;J3QMQ5;J3QM80;J3QMT0;J3QP45;J3QMV8;J3QNH2	Q9Z2X1;Q9Z2X1-2;J3QMQ5;J3QM80;J3QMT0	11;10;9;7;6;2;1;1	9;8;8;7;6;2;1;1	9;8;8;7;6;2;1;1	Heterogeneous nuclear ribonucleoprotein F;Heterogeneous nuclear ribonucleoprotein F, N-terminally processed	Hnrnpf	>sp|Q9Z2X1|HNRPF_MOUSE Heterogeneous nuclear ribonucleoprotein F OS=Mus musculus GN=Hnrnpf PE=1 SV=3;>sp|Q9Z2X1-2|HNRPF_MOUSE Isoform 2 of Heterogeneous nuclear ribonucleoprotein F OS=Mus musculus GN=Hnrnpf;>tr|J3QMQ5|J3QMQ5_MOUSE MCG129396 OS=Mus musculus	8	11	9	9	3	2	11	4	3	10	2	1	9	3	2	8	2	1	9	3	2	8	35.7	29.2	29.2	45.729	415	415;395;415;233;209;70;31;14	2	1	11	3	2	8	2.0516e-92	1.9367	2.4349	39.848	25	1.4353	2.5043	52.358
G5E924;Q8R081;G3UY38;G3UY56	G5E924;Q8R081;G3UY38	17;17;13;1	17;17;13;1	17;17;13;1	Heterogeneous nuclear ribonucleoprotein L	Hnrnpl	>tr|G5E924|G5E924_MOUSE Heterogeneous nuclear ribonucleoprotein L (Fragment) OS=Mus musculus GN=Hnrnpl PE=4 SV=1;>sp|Q8R081|HNRPL_MOUSE Heterogeneous nuclear ribonucleoprotein L OS=Mus musculus GN=Hnrnpl PE=1 SV=2;>tr|G3UY38|G3UY38_MOUSE Heterogeneous nucl	4	17	17	17	10	7	11	8	4	9	10	7	11	8	4	9	10	7	11	8	4	9	38	38	38	66.821	615	615;586;456;201	10	7	12	10	5	13	8.5717e-79	0.18362	0.50618	63.295	50	0.22872	0.50509	88.748
Q9D0E1;Q9D0E1-2;B8JK32;B8JK33;F6W322;F7C9U3	Q9D0E1;Q9D0E1-2;B8JK32;B8JK33	20;20;19;19;6;2	20;20;19;19;6;2	20;20;19;19;6;2	Heterogeneous nuclear ribonucleoprotein M	Hnrnpm	>sp|Q9D0E1|HNRPM_MOUSE Heterogeneous nuclear ribonucleoprotein M OS=Mus musculus GN=Hnrnpm PE=1 SV=3;>sp|Q9D0E1-2|HNRPM_MOUSE Isoform 2 of Heterogeneous nuclear ribonucleoprotein M OS=Mus musculus GN=Hnrnpm;>tr|B8JK32|B8JK32_MOUSE Heterogeneous nuclear rib	6	20	20	20	9	0	13	9	3	14	9	0	13	9	3	14	9	0	13	9	3	14	33.5	33.5	33.5	77.648	729	729;690;679;640;243;57	9		18	9	3	16	8.873e-202	0.90426	2.0894	75.187	48	0.64971	2.2233	81.532
D3YTQ3;F6VQH5;Q9Z130	D3YTQ3;F6VQH5;Q9Z130	10;9;9	9;8;8	9;8;8	Heterogeneous nuclear ribonucleoprotein D-like	Hnrpdl	>tr|D3YTQ3|D3YTQ3_MOUSE Heterogeneous nuclear ribonucleoprotein D-like OS=Mus musculus GN=Hnrpdl PE=4 SV=1;>tr|F6VQH5|F6VQH5_MOUSE Heterogeneous nuclear ribonucleoprotein D-like (Fragment) OS=Mus musculus GN=Hnrpdl PE=4 SV=1;>sp|Q9Z130|HNRDL_MOUSE Heteroge	3	10	9	9	5	4	4	6	0	5	4	3	4	5	0	4	4	3	4	5	0	4	21	19	19	46.27	420	420;323;301	4	3	5	5		5	2.7213e-55	0.29508	0.69272	77.053	21	0.51973	0.78992	134.81
P00493	P00493	9	9	9	Hypoxanthine-guanine phosphoribosyltransferase	Hprt1	>sp|P00493|HPRT_MOUSE Hypoxanthine-guanine phosphoribosyltransferase OS=Mus musculus GN=Hprt1 PE=1 SV=3	1	9	9	9	6	0	6	3	0	6	6	0	6	3	0	6	6	0	6	3	0	6	48.2	48.2	48.2	24.57	218	218	7		7	3		6	3.7826e-32	0.68028	0.79296	92.101	19	0.32006	0.66052	65.288
Q61411;Q61411-2;P08556;Q9D091;P32883;E9PVD5;E9Q8V2;B2KGV5	Q61411;Q61411-2;P08556;Q9D091	3;3;2;2;1;1;1;1	3;3;2;2;1;1;1;1	2;2;1;1;0;0;0;0	GTPase HRas;GTPase HRas, N-terminally processed;GTPase NRas	Hras1;Nras	>sp|Q61411|RASH_MOUSE GTPase HRas OS=Mus musculus GN=Hras1 PE=1 SV=2;>sp|Q61411-2|RASH_MOUSE Isoform 2 of GTPase HRas OS=Mus musculus GN=Hras1;>sp|P08556|RASN_MOUSE GTPase NRas OS=Mus musculus GN=Nras PE=2 SV=1;>tr|Q9D091|Q9D091_MOUSE GTPase NRas OS=Mus mu	8	3	3	2	3	0	2	2	0	1	3	0	2	2	0	1	2	0	1	2	0	0	20.1	20.1	14.3	21.298	189	189;188;189;189;189;46;40;34	3		2	2		1	7.2874e-09	0.22999	0.62011	28.311	8	0.36236	0.83102	147.35
Q8K0U4	Q8K0U4	20	20	18	Heat shock 70 kDa protein 12A	Hspa12a	>sp|Q8K0U4|HS12A_MOUSE Heat shock 70 kDa protein 12A OS=Mus musculus GN=Hspa12a PE=1 SV=1	1	20	20	18	8	5	16	4	8	15	8	5	16	4	8	15	8	5	14	4	8	14	33.9	33.9	32	74.87	675	675	8	5	18	4	8	16	2.4036e-149	0.28732	0.31426	90.939	55	0.23137	0.44668	121.63
P17879;Q61696	P17879;Q61696	32;31	28;27	17;16	Heat shock 70 kDa protein 1B;Heat shock 70 kDa protein 1A	Hspa1b;Hspa1a	>sp|P17879|HS71B_MOUSE Heat shock 70 kDa protein 1B OS=Mus musculus GN=Hspa1b PE=1 SV=3;>sp|Q61696|HS71A_MOUSE Heat shock 70 kDa protein 1A OS=Mus musculus GN=Hspa1a PE=1 SV=2	2	32	28	17	5	4	28	6	1	29	4	1	25	6	1	26	2	1	16	4	1	15	60.9	52.3	35.2	70.175	642	642;641	4	1	36	8	1	36	0	1.0635	1.5688	92.14	81	11.349	17.89	101.7
Q61699;Q61699-2;E9Q0U7;D3Z3I9;D3Z027	Q61699;Q61699-2;E9Q0U7	27;27;25;5;4	27;27;25;5;4	25;25;23;5;4	Heat shock protein 105 kDa	Hsph1	>sp|Q61699|HS105_MOUSE Heat shock protein 105 kDa OS=Mus musculus GN=Hsph1 PE=1 SV=2;>sp|Q61699-2|HS105_MOUSE Isoform HSP105-beta of Heat shock protein 105 kDa OS=Mus musculus GN=Hsph1;>tr|E9Q0U7|E9Q0U7_MOUSE Heat shock protein 105 kDa OS=Mus musculus GN=H	5	27	27	25	9	3	22	10	4	18	9	3	22	10	4	18	9	2	20	9	3	17	39.2	39.2	36.6	96.406	858	858;814;817;144;100	9	3	29	12	4	23	1.637e-197	1.1257	1.3551	46.501	79	2.064	3.2744	91.963
Q9D6R2;Q9D6R2-2	Q9D6R2;Q9D6R2-2	15;12	15;12	15;12	Isocitrate dehydrogenase [NAD] subunit alpha, mitochondrial	Idh3a	>sp|Q9D6R2|IDH3A_MOUSE Isocitrate dehydrogenase [NAD] subunit alpha, mitochondrial OS=Mus musculus GN=Idh3a PE=1 SV=1;>sp|Q9D6R2-2|IDH3A_MOUSE Isoform 2 of Isocitrate dehydrogenase [NAD] subunit alpha, mitochondrial OS=Mus musculus GN=Idh3a	2	15	15	15	10	4	11	9	2	10	10	4	11	9	2	10	10	4	11	9	2	10	41.8	41.8	41.8	39.638	366	366;288	10	4	14	10	2	14	3.5361e-174	0.30785	0.4462	77.037	49	0.21848	0.48777	80.702
E9PUA3;Q8R0S2-2;Q8R0S2	E9PUA3;Q8R0S2-2;Q8R0S2	14;14;14	14;14;14	12;12;12	IQ motif and SEC7 domain-containing protein 1	Iqsec1	>tr|E9PUA3|E9PUA3_MOUSE IQ motif and SEC7 domain-containing protein 1 OS=Mus musculus GN=Iqsec1 PE=4 SV=1;>sp|Q8R0S2-2|IQEC1_MOUSE Isoform 2 of IQ motif and SEC7 domain-containing protein 1 OS=Mus musculus GN=Iqsec1;>sp|Q8R0S2|IQEC1_MOUSE IQ motif and SEC7	3	14	14	12	6	2	9	5	1	10	6	2	9	5	1	10	5	2	7	3	1	8	14.2	14.2	12.8	122.65	1099	1099;962;961	7	5	11	6	2	13	2.8378e-48	0.55474	1.1418	85.514	41	0.44149	1.1789	71.683
E9Q0N0;Q9Z0R4;E9Q3I5;Q9Z0R4-2;E9Q3I4;E9Q3I9;E9Q3I8;CON__ENSEMBL:ENSBTAP00000001528;Q6NZJ5;D3Z6P4;F6U8U1;F6R6C8;Q6J1S9;F6ZLP6	E9Q0N0;Q9Z0R4;E9Q3I5;Q9Z0R4-2;E9Q3I4;E9Q3I9;E9Q3I8	11;11;10;10;10;10;10;3;3;2;1;1;1;1	11;11;10;10;10;10;10;3;3;2;1;1;1;1	10;10;10;10;10;10;10;3;3;2;0;1;1;1	Intersectin-1	Itsn1	>tr|E9Q0N0|E9Q0N0_MOUSE Intersectin-1 OS=Mus musculus GN=Itsn1 PE=4 SV=1;>sp|Q9Z0R4|ITSN1_MOUSE Intersectin-1 OS=Mus musculus GN=Itsn1 PE=1 SV=2;>tr|E9Q3I5|E9Q3I5_MOUSE Intersectin-1 OS=Mus musculus GN=Itsn1 PE=4 SV=1;>sp|Q9Z0R4-2|ITSN1_MOUSE Isoform 2 of	14	11	11	10	4	4	1	6	2	1	4	4	1	6	2	1	4	4	0	6	2	0	8.6	8.6	8	194.89	1719	1719;1714;1218;1213;1176;1147;1142;1222;621;359;346;256;77;73	4	4	1	6	2	1	3.1478e-28	0.2329	0.60279	154.65	16	0.23958	0.87718	130.06
P05627	P05627	6	5	4	Transcription factor AP-1	Jun	>sp|P05627|JUN_MOUSE Transcription factor AP-1 OS=Mus musculus GN=Jun PE=1 SV=3	1	6	5	4	0	3	5	3	0	5	0	3	4	3	0	4	0	3	3	2	0	4	24.3	22.2	19.8	35.943	334	334		3	7	4		6	5.1253e-86	5.5113	7.365	64.256	18	5.5438	10.677	74.823
Q6WVG3	Q6WVG3	6	6	5	BTB/POZ domain-containing protein KCTD12	Kctd12	>sp|Q6WVG3|KCD12_MOUSE BTB/POZ domain-containing protein KCTD12 OS=Mus musculus GN=Kctd12 PE=1 SV=1	1	6	6	5	4	1	2	1	1	3	4	1	2	1	1	3	4	1	1	0	1	2	24.5	24.5	22.3	35.892	327	327	4	1	2	1	1	3	6.8523e-14	0.50898	0.58745	102.24	10	0.24589	0.43994	155.8
Q80TL4;Q80TL4-2;F6SBE4	Q80TL4;Q80TL4-2	9;9;4	9;9;4	9;9;4	Protein KIAA1045	Kiaa1045	>sp|Q80TL4|K1045_MOUSE Protein KIAA1045 OS=Mus musculus GN=Kiaa1045 PE=1 SV=2;>sp|Q80TL4-2|K1045_MOUSE Isoform 2 of Protein KIAA1045 OS=Mus musculus GN=Kiaa1045	3	9	9	9	6	6	6	2	5	5	6	6	6	2	5	5	6	6	6	2	5	5	29.8	29.8	29.8	45.222	400	400;363;256	6	6	7	2	5	5	6.2318e-60	0.22909	0.31728	125.88	26	0.26255	0.39233	80.189
Q8BRV5	Q8BRV5	2	2	2	Uncharacterized protein KIAA1671	Kiaa1671	>sp|Q8BRV5|K1671_MOUSE Uncharacterized protein KIAA1671 OS=Mus musculus GN=Kiaa1671 PE=2 SV=1	1	2	2	2	2	0	1	0	0	1	2	0	1	0	0	1	2	0	1	0	0	1	5.8	5.8	5.8	34.668	308	308	2		2			1	0.00015439	0.61966	0.58998	69.958	5	0.43292	0.61799	60.494
E0CZ72;P28740-1;P28740;P28740-2;F8VQ42;F6SUU5;Q8C0N1;Q9D481	E0CZ72;P28740-1;P28740;P28740-2;F8VQ42	11;11;11;11;10;3;1;1	11;11;11;11;10;3;1;1	11;11;11;11;10;3;1;1	Kinesin-like protein KIF2A	Kif2a	>tr|E0CZ72|E0CZ72_MOUSE Kinesin-like protein KIF2A OS=Mus musculus GN=Kif2a PE=3 SV=1;>sp|P28740-1|KIF2A_MOUSE Isoform 1 of Kinesin-like protein KIF2A OS=Mus musculus GN=Kif2a;>sp|P28740|KIF2A_MOUSE Kinesin-like protein KIF2A OS=Mus musculus GN=Kif2a PE=1	8	11	11	11	3	0	8	4	0	10	3	0	8	4	0	10	3	0	8	4	0	10	14.1	14.1	14.1	83.86	743	743;716;705;659;671;175;668;283	3		8	4		10	5.8303e-27	0.80205	0.82986	28.469	21	0.73287	0.89753	75.138
Q8CD76;Q7TNF4;E9Q7C9;Q5UE59;O88447;F6UYN4	Q8CD76;Q7TNF4;E9Q7C9;Q5UE59;O88447	21;21;21;21;18;5	21;21;21;21;18;5	13;13;13;13;12;4	Kinesin light chain 1	Klc1	>tr|Q8CD76|Q8CD76_MOUSE Kinesin light chain 1 OS=Mus musculus GN=Klc1 PE=2 SV=1;>tr|Q7TNF4|Q7TNF4_MOUSE Kinesin light chain 1 OS=Mus musculus GN=Klc1 PE=2 SV=1;>tr|E9Q7C9|E9Q7C9_MOUSE Kinesin light chain 1 OS=Mus musculus GN=Klc1 PE=4 SV=1;>tr|Q5UE59|Q5UE5	6	21	21	13	10	5	18	9	4	18	10	5	18	9	4	18	6	4	11	6	4	11	37.3	37.3	22.7	69.494	616	616;608;560;542;541;172	10	5	21	12	5	26	5.2518e-149	2.6443	3.2207	43.513	75	1.7195	3.1521	52.882
CON__P02533;Q61781;CON__P08779;CON__Q9QWL7;Q9QWL7;CON__Q04695;CON__Q3ZAW8;CON__Q9Z2K1;Q9Z2K1;B1AQ77;CON__A2A4G1;Q61414;CON__Q6IFX2;Q6IFX2;CON__P19012;CON__P19001;P19001;CON__P08727;CON__Q61782;CON__Q9D312;Q9D312;CON__P35900;CON__Q8N1A0;Q8CCX5;Q8CCX5-2	CON__P02533;Q61781;CON__P08779;CON__Q9QWL7;Q9QWL7;CON__Q04695	10;6;5;5;5;5;4;4;4;4;4;4;4;4;3;3;3;3;2;1;1;1;1;1;1	8;4;3;4;4;4;2;2;2;2;2;2;3;3;2;2;2;2;2;1;1;1;1;1;1	7;3;2;3;3;3;1;1;1;1;1;1;2;2;1;1;1;1;1;0;0;0;0;0;0	Keratin, type I cytoskeletal 14;Keratin, type I cytoskeletal 17	Krt14;Krt17	>P02533 SWISS-PROT:P02533 Tax_Id=9606 Gene_Symbol=KRT14 Keratin, type I cytoskeletal 14;>sp|Q61781|K1C14_MOUSE Keratin, type I cytoskeletal 14 OS=Mus musculus GN=Krt14 PE=1 SV=2;>P08779 SWISS-PROT:P08779 Tax_Id=9606 Gene_Symbol=KRT16 Keratin, type I cytosk	25	10	8	7	5	5	3	7	3	4	3	3	1	5	2	2	3	2	1	4	2	2	23.5	20.1	18.2	51.621	472	472;484;473;433;433;432;474;469;469;456;456;452;452;452;456;403;403;400;93;431;431;424;295;294;254	3	3	1	5	2	2	4.8058e-39	0.17214	0.76874	174.12	14	0.14139	1.01	139.81
Q9CPY7;Q9CPY7-2	Q9CPY7;Q9CPY7-2	9;9	9;9	9;9	Cytosol aminopeptidase	Lap3	>sp|Q9CPY7|AMPL_MOUSE Cytosol aminopeptidase OS=Mus musculus GN=Lap3 PE=1 SV=3;>sp|Q9CPY7-2|AMPL_MOUSE Isoform 2 of Cytosol aminopeptidase OS=Mus musculus GN=Lap3	2	9	9	9	6	1	4	5	2	3	6	1	4	5	2	3	6	1	4	5	2	3	21.6	21.6	21.6	56.141	519	519;488	7	1	4	5	2	4	1.1944e-24	0.32128	0.86323	79.785	22	0.37677	0.75707	114.32
P16125;D3Z7F0	P16125;D3Z7F0	12;7	12;7	11;6	L-lactate dehydrogenase B chain;L-lactate dehydrogenase	Ldhb	>sp|P16125|LDHB_MOUSE L-lactate dehydrogenase B chain OS=Mus musculus GN=Ldhb PE=1 SV=2;>tr|D3Z7F0|D3Z7F0_MOUSE L-lactate dehydrogenase (Fragment) OS=Mus musculus GN=Ldhb PE=3 SV=1	2	12	12	11	7	1	11	7	1	10	7	1	11	7	1	10	6	1	10	6	1	9	41.9	41.9	38.3	36.572	334	334;198	8	1	12	8	1	13	6.6098e-101	0.32816	0.62318	46.249	43	0.39068	0.70415	117.37
Q7TME0	Q7TME0	8	8	8	Lipid phosphate phosphatase-related protein type 4	Lppr4	>sp|Q7TME0|LPPR4_MOUSE Lipid phosphate phosphatase-related protein type 4 OS=Mus musculus GN=Lppr4 PE=1 SV=2	1	8	8	8	3	2	2	5	2	4	3	2	2	5	2	4	3	2	2	5	2	4	17	17	17	83.289	766	766	3	2	2	5	2	4	1.477e-32	0.3772	0.83725	84.97	13	0.43818	1.1724	80.042
P55302;F6WMD1	P55302	16;7	16;7	16;7	Alpha-2-macroglobulin receptor-associated protein	Lrpap1	>sp|P55302|AMRP_MOUSE Alpha-2-macroglobulin receptor-associated protein OS=Mus musculus GN=Lrpap1 PE=1 SV=1	2	16	16	16	8	6	11	10	5	13	8	6	11	10	5	13	8	6	11	10	5	13	43.3	43.3	43.3	42.215	360	360;153	10	8	14	11	6	19	6.4932e-131	1.0024	2.3324	57.615	63	0.67243	2.3082	61.243
Q922Q8	Q922Q8	4	4	4	Leucine-rich repeat-containing protein 59	Lrrc59	>sp|Q922Q8|LRC59_MOUSE Leucine-rich repeat-containing protein 59 OS=Mus musculus GN=Lrrc59 PE=2 SV=1	1	4	4	4	2	0	4	1	0	3	2	0	4	1	0	3	2	0	4	1	0	3	16.6	16.6	16.6	34.877	307	307	2		5	1		4	3.8315e-17	0.81865	0.7184	44.584	11	0.41263	0.74747	58.135
P70202	P70202	4	4	4	Latexin	Lxn	>sp|P70202|LXN_MOUSE Latexin OS=Mus musculus GN=Lxn PE=1 SV=2	1	4	4	4	2	1	3	1	0	2	2	1	3	1	0	2	2	1	3	1	0	2	26.6	26.6	26.6	25.492	222	222	2	1	3	1		2	1.2189e-14	0.46157	0.68145	46.507	9	0.43349	0.57412	81.581
P20917;P20917-2	P20917;P20917-2	8;7	8;7	8;7	Myelin-associated glycoprotein	Mag	>sp|P20917|MAG_MOUSE Myelin-associated glycoprotein OS=Mus musculus GN=Mag PE=1 SV=2;>sp|P20917-2|MAG_MOUSE Isoform S-MAG of Myelin-associated glycoprotein OS=Mus musculus GN=Mag	2	8	8	8	5	2	5	6	1	4	5	2	5	6	1	4	5	2	5	6	1	4	14.7	14.7	14.7	69.259	626	626;582	6	2	6	6	1	4	5.5022e-26	0.29011	0.41384	69.305	22	0.29257	0.48772	121.76
Q3THS6;Q91X83	Q3THS6	14;1	14;1	14;1	S-adenosylmethionine synthase isoform type-2	Mat2a	>sp|Q3THS6|METK2_MOUSE S-adenosylmethionine synthase isoform type-2 OS=Mus musculus GN=Mat2a PE=2 SV=2	2	14	14	14	2	1	12	4	2	12	2	1	12	4	2	12	2	1	12	4	2	12	40	40	40	43.688	395	395;396	2	1	13	4	2	13	1.6013e-106	3.3889	3.8988	61.281	32	3.0626	4.598	61.78
Q8C181-4;Q8C181;Q8C181-2;Q8C181-3;Q8R003	Q8C181-4;Q8C181;Q8C181-2;Q8C181-3	8;8;7;7;2	8;8;7;7;2	3;3;2;2;0	Muscleblind-like protein 2	Mbnl2	>sp|Q8C181-4|MBNL2_MOUSE Isoform 4 of Muscleblind-like protein 2 OS=Mus musculus GN=Mbnl2;>sp|Q8C181|MBNL2_MOUSE Muscleblind-like protein 2 OS=Mus musculus GN=Mbnl2 PE=2 SV=2;>sp|Q8C181-2|MBNL2_MOUSE Isoform 2 of Muscleblind-like protein 2 OS=Mus musculus	5	8	8	3	3	0	6	2	0	7	3	0	6	2	0	7	1	0	2	1	0	2	23.2	23.2	11.9	41.366	379	379;373;355;333;342	3		7	2		9	6.3738e-28	2.9188	3.9593	40.888	21	2.3505	3.9711	39.856
P62774	P62774	4	4	4	Myotrophin	Mtpn	>sp|P62774|MTPN_MOUSE Myotrophin OS=Mus musculus GN=Mtpn PE=1 SV=2	1	4	4	4	2	1	2	1	1	2	2	1	2	1	1	2	2	1	2	1	1	2	49.2	49.2	49.2	12.861	118	118	2	1	2	1	1	2	2.2955e-83	0.61075	0.96993	102.87	9	0.6107	1.672	60.82
Q8VDD5	Q8VDD5	7	4	4	Myosin-9	Myh9	>sp|Q8VDD5|MYH9_MOUSE Myosin-9 OS=Mus musculus GN=Myh9 PE=1 SV=4	1	7	4	4	2	0	5	2	0	4	2	0	2	2	0	2	2	0	2	2	0	2	4.7	2.9	2.9	226.37	1960	1960	2		2	2		3	1.7655e-24	1.0275	1.0791	74.058	9	0.86486	1.1114	71.474
Q60605;Q60605-2;Q8CI43	Q60605;Q60605-2	8;8;1	8;8;1	8;8;1	Myosin light polypeptide 6	Myl6	>sp|Q60605|MYL6_MOUSE Myosin light polypeptide 6 OS=Mus musculus GN=Myl6 PE=1 SV=3;>sp|Q60605-2|MYL6_MOUSE Isoform Smooth muscle of Myosin light polypeptide 6 OS=Mus musculus GN=Myl6	3	8	8	8	5	3	7	4	3	6	5	3	7	4	3	6	5	3	7	4	3	6	55.6	55.6	55.6	16.93	151	151;151;207	6	3	8	4	3	8	1.6759e-108	0.92043	2.7252	55.724	31	1.4268	3.1424	67.895
P28663;D6RHL2	P28663	16;5	16;5	13;5	Beta-soluble NSF attachment protein	Napb	>sp|P28663|SNAB_MOUSE Beta-soluble NSF attachment protein OS=Mus musculus GN=Napb PE=1 SV=2	2	16	16	13	12	10	14	10	8	15	12	10	14	10	8	15	11	8	11	8	7	12	63.1	63.1	51.7	33.557	298	298;115	13	13	20	12	8	20	2.3784e-244	0.49212	0.94669	65.327	84	0.40373	0.93815	64.061
P13595;E9QB01;P13595-2;E9Q589;P13595-3;P13595-4	P13595;E9QB01;P13595-2;E9Q589;P13595-3;P13595-4	23;19;19;17;17;14	23;19;19;17;17;14	23;19;19;17;17;14	Neural cell adhesion molecule 1	Ncam1	>sp|P13595|NCAM1_MOUSE Neural cell adhesion molecule 1 OS=Mus musculus GN=Ncam1 PE=1 SV=3;>tr|E9QB01|E9QB01_MOUSE Neural cell adhesion molecule 1 OS=Mus musculus GN=Ncam1 PE=4 SV=1;>sp|P13595-2|NCAM1_MOUSE Isoform 2 of Neural cell adhesion molecule 1 OS=Mu	6	23	23	23	14	6	11	14	8	11	14	6	11	14	8	11	14	6	11	14	8	11	25.4	25.4	25.4	119.43	1115	1115;848;848;725;725;605	15	6	14	18	8	14	1.8869e-83	0.26572	0.60685	71.106	64	0.28656	0.62645	94.233
O35136;O35136-2	O35136;O35136-2	8;8	8;8	8;8	Neural cell adhesion molecule 2	Ncam2	>sp|O35136|NCAM2_MOUSE Neural cell adhesion molecule 2 OS=Mus musculus GN=Ncam2 PE=1 SV=1;>sp|O35136-2|NCAM2_MOUSE Isoform Short of Neural cell adhesion molecule 2 OS=Mus musculus GN=Ncam2	2	8	8	8	3	1	5	4	2	5	3	1	5	4	2	5	3	1	5	4	2	5	12.9	12.9	12.9	93.203	837	837;727	4	1	5	4	2	5	5.8824e-28	0.46768	0.54761	100.27	17	0.38832	0.57393	135.86
Q8BNY6	Q8BNY6	6	6	6	Neuronal calcium sensor 1	Ncs1	>sp|Q8BNY6|NCS1_MOUSE Neuronal calcium sensor 1 OS=Mus musculus GN=Ncs1 PE=2 SV=3	1	6	6	6	4	2	2	5	1	2	4	2	2	5	1	2	4	2	2	5	1	2	34.2	34.2	34.2	21.878	190	190	4	2	2	5	1	2	4.3725e-17	0.25287	1.0333	47.705	12	0.31515	1.2525	54.939
Q99LC3	Q99LC3	6	6	6	NADH dehydrogenase [ubiquinone] 1 alpha subcomplex subunit 10, mitochondrial	Ndufa10	>sp|Q99LC3|NDUAA_MOUSE NADH dehydrogenase [ubiquinone] 1 alpha subcomplex subunit 10, mitochondrial OS=Mus musculus GN=Ndufa10 PE=1 SV=1	1	6	6	6	3	1	4	3	1	3	3	1	4	3	1	3	3	1	4	3	1	3	18.3	18.3	18.3	40.603	355	355	3	1	4	3	1	3	2.2272e-17	0.43478	0.61032	97.336	11	0.32833	0.73101	60.552
Q9CQZ5	Q9CQZ5	8	8	8	NADH dehydrogenase [ubiquinone] 1 alpha subcomplex subunit 6	Ndufa6	>sp|Q9CQZ5|NDUA6_MOUSE NADH dehydrogenase [ubiquinone] 1 alpha subcomplex subunit 6 OS=Mus musculus GN=Ndufa6 PE=1 SV=1	1	8	8	8	5	2	2	5	1	3	5	2	2	5	1	3	5	2	2	5	1	3	57.3	57.3	57.3	15.283	131	131	10	2	2	7	1	3	4.3596e-59	0.196	1.0153	30.411	23	0.17666	1.1741	53.541
Q91YT0;D3YUM1;D3Z1U9;D3Z0K1;D6RG60;D3YXX5	Q91YT0;D3YUM1;D3Z1U9	15;15;11;5;4;4	15;15;11;5;4;4	15;15;11;5;4;4	NADH dehydrogenase [ubiquinone] flavoprotein 1, mitochondrial	Ndufv1	>sp|Q91YT0|NDUV1_MOUSE NADH dehydrogenase [ubiquinone] flavoprotein 1, mitochondrial OS=Mus musculus GN=Ndufv1 PE=1 SV=1;>tr|D3YUM1|D3YUM1_MOUSE NADH dehydrogenase [ubiquinone] flavoprotein 1, mitochondrial OS=Mus musculus GN=Ndufv1 PE=4 SV=1;>tr|D3Z1U9|D3	6	15	15	15	9	0	9	7	1	14	9	0	9	7	1	14	9	0	9	7	1	14	37.9	37.9	37.9	50.834	464	464;455;385;146;120;115	9		10	7	1	14	1.425e-103	0.29698	0.41181	77.024	40	0.17364	0.42507	61.466
Q9DC07;B7ZCI2;F6RM14;E9Q1W3;A2AQA9;A2AQB2;F6X9B6	Q9DC07;B7ZCI2	16;8;7;1;1;1;1	16;8;7;1;1;1;1	15;8;7;1;1;1;1		Nebl	>sp|Q9DC07|LNEBL_MOUSE LIM zinc-binding domain-containing Nebulette OS=Mus musculus GN=Nebl PE=2 SV=1;>tr|B7ZCI2|B7ZCI2_MOUSE Nebulette OS=Mus musculus GN=Nebl PE=4 SV=1	7	16	16	15	9	8	10	13	5	8	9	8	10	13	5	8	8	7	9	12	4	8	60	60	56.3	31.113	270	270;1014;131;7152;6909;3044;768	13	10	12	15	6	12	8.8748e-99	0.21642	0.50859	75.549	60	0.2054	0.66746	106.32
P08551	P08551	23	20	20	Neurofilament light polypeptide	Nefl	>sp|P08551|NFL_MOUSE Neurofilament light polypeptide OS=Mus musculus GN=Nefl PE=1 SV=5	1	23	20	20	13	13	10	16	11	11	13	11	9	15	11	9	13	11	9	15	11	9	38.7	35.4	35.4	61.508	543	543	17	13	9	18	14	9	0	0.11742	0.28999	112.45	77	0.079313	0.3374	175.31
Q8C6I5;Q9Z1J3;Q9Z1J3-2;F6TXD3;F7CZD1	Q8C6I5;Q9Z1J3;Q9Z1J3-2;F6TXD3;F7CZD1	4;4;4;2;2	4;4;4;2;2	4;4;4;2;2	Cysteine desulfurase, mitochondrial	Nfs1	>tr|Q8C6I5|Q8C6I5_MOUSE Cysteine desulfurase, mitochondrial OS=Mus musculus GN=Nfs1 PE=2 SV=1;>sp|Q9Z1J3|NFS1_MOUSE Cysteine desulfurase, mitochondrial OS=Mus musculus GN=Nfs1 PE=2 SV=2;>sp|Q9Z1J3-2|NFS1_MOUSE Isoform Cytoplasmic of Cysteine desulfurase, m	5	4	4	4	2	0	2	1	0	2	2	0	2	1	0	2	2	0	2	1	0	2	9.4	9.4	9.4	50.569	459	459;451;397;174;164	2		2	1		2	2.8948e-10	0.40462	0.57126	162.79	7	0.4746	0.53728	141.21
Q99K48;Q99K48-2;B1AXT0	Q99K48;Q99K48-2	9;5;1	8;4;1	8;4;1	Non-POU domain-containing octamer-binding protein	Nono	>sp|Q99K48|NONO_MOUSE Non-POU domain-containing octamer-binding protein OS=Mus musculus GN=Nono PE=1 SV=3;>sp|Q99K48-2|NONO_MOUSE Isoform 2 of Non-POU domain-containing octamer-binding protein OS=Mus musculus GN=Nono	3	9	8	8	4	4	7	4	4	8	4	3	7	4	3	8	4	3	7	4	3	8	22.6	20.9	20.9	54.54	473	473;219;98	5	6	10	5	5	13	1.2681e-62	0.49697	0.94977	36.614	37	0.53082	0.96827	33.652
G3UYX3;D3YVV7;Q9JKN6	G3UYX3;D3YVV7	9;9;2	9;9;2	9;9;2		Nova2	>tr|G3UYX3|G3UYX3_MOUSE Protein Nova2 OS=Mus musculus GN=Nova2 PE=4 SV=1;>tr|D3YVV7|D3YVV7_MOUSE Protein Nova2 OS=Mus musculus GN=Nova2 PE=4 SV=2	3	9	9	9	0	2	8	4	2	6	0	2	8	4	2	6	0	2	8	4	2	6	20.7	20.7	20.7	55.676	556	556;492;507		2	10	5	2	8	3.6106e-40	2.9123	3.0706	47.81	27	2.4717	3.8839	52.863
Q61937;Q5SQB5;Q5SQB0;Q9DAY9;E9Q5T3	Q61937;Q5SQB5;Q5SQB0;Q9DAY9;E9Q5T3	4;4;4;4;2	4;4;4;4;2	4;4;4;4;2	Nucleophosmin	Npm1;Gm5611	>sp|Q61937|NPM_MOUSE Nucleophosmin OS=Mus musculus GN=Npm1 PE=1 SV=1;>tr|Q5SQB5|Q5SQB5_MOUSE Nucleophosmin OS=Mus musculus GN=Npm1 PE=2 SV=1;>tr|Q5SQB0|Q5SQB0_MOUSE Nucleophosmin OS=Mus musculus GN=Npm1 PE=2 SV=1;>tr|Q9DAY9|Q9DAY9_MOUSE Nucleophosmin OS=Mu	5	4	4	4	3	1	3	1	0	4	3	1	3	1	0	4	3	1	3	1	0	4	13	13	13	32.56	292	292;285;264;257;272	3	1	4	1		5	8.9644e-23	1.0521	1.2214	41.137	14	0.8279	1.1655	59.093
Q62443	Q62443	4	4	4	Neuronal pentraxin-1	Nptx1	>sp|Q62443|NPTX1_MOUSE Neuronal pentraxin-1 OS=Mus musculus GN=Nptx1 PE=2 SV=1	1	4	4	4	3	1	2	2	0	2	3	1	2	2	0	2	3	1	2	2	0	2	10	10	10	47.117	432	432	3	1	2	2		2	1.5308e-11	1.3938	1.5743	73.606	8	0.91841	1.4789	49.678
Q810U4-3;Q810U4;Q810U4-2;Q810U4-5;Q810U4-4	Q810U4-3;Q810U4;Q810U4-2	13;13;13;4;4	13;13;13;4;4	13;13;13;4;4	Neuronal cell adhesion molecule	Nrcam	>sp|Q810U4-3|NRCAM_MOUSE Isoform 3 of Neuronal cell adhesion molecule OS=Mus musculus GN=Nrcam;>sp|Q810U4|NRCAM_MOUSE Neuronal cell adhesion molecule OS=Mus musculus GN=Nrcam PE=1 SV=2;>sp|Q810U4-2|NRCAM_MOUSE Isoform 2 of Neuronal cell adhesion molecule O	5	13	13	13	5	5	6	7	5	10	5	5	6	7	5	10	5	5	6	7	5	10	13.3	13.3	13.3	139.04	1260	1260;1256;1186;260;259	5	7	7	7	7	11	2.495e-63	0.72556	1.3416	67.385	40	0.24323	1.1654	49.399
P46460;G3UX86;G3UX98	P46460	41;10;2	41;10;2	40;10;2	Vesicle-fusing ATPase	Nsf	>sp|P46460|NSF_MOUSE Vesicle-fusing ATPase OS=Mus musculus GN=Nsf PE=1 SV=2	3	41	41	40	22	16	35	25	8	35	22	16	35	25	8	35	22	16	34	25	8	34	51.3	51.3	50.4	82.613	744	744;210;76	27	16	42	32	9	47	0	0.63641	0.91535	52.69	164	0.46862	0.97754	56.484
P15209;P15209-3;P15209-4;P15209-2	P15209;P15209-3;P15209-4;P15209-2	6;6;6;3	6;6;6;3	5;5;5;3	BDNF/NT-3 growth factors receptor	Ntrk2	>sp|P15209|NTRK2_MOUSE BDNF/NT-3 growth factors receptor OS=Mus musculus GN=Ntrk2 PE=1 SV=1;>sp|P15209-3|NTRK2_MOUSE Isoform L1 of BDNF/NT-3 growth factors receptor OS=Mus musculus GN=Ntrk2;>sp|P15209-4|NTRK2_MOUSE Isoform L10 of BDNF/NT-3 growth factors r	4	6	6	5	1	2	4	1	1	5	1	2	4	1	1	5	1	2	3	1	1	4	9.9	9.9	8.8	92.132	821	821;772;749;476	1	3	5	1	1	6	3.1263e-18	1.6016	2.4591	44.443	17	1.5522	3.0263	35.507
Q02819;H3BK79;D3Z7D7;D3Z1N1	Q02819;H3BK79	19;11;8;4	19;11;8;4	19;11;8;4	Nucleobindin-1	Nucb1	>sp|Q02819|NUCB1_MOUSE Nucleobindin-1 OS=Mus musculus GN=Nucb1 PE=1 SV=2;>tr|H3BK79|H3BK79_MOUSE Nucleobindin-1 (Fragment) OS=Mus musculus GN=Nucb1 PE=4 SV=1	4	19	19	19	4	1	13	5	3	18	4	1	13	5	3	18	4	1	13	5	3	18	53.2	53.2	53.2	53.408	459	459;271;220;121	5	1	17	5	3	23	2.0201e-83	2.3222	3.294	67.447	51	1.6603	2.9375	75.367
O35685	O35685	12	12	12	Nuclear migration protein nudC	Nudc	>sp|O35685|NUDC_MOUSE Nuclear migration protein nudC OS=Mus musculus GN=Nudc PE=1 SV=1	1	12	12	12	2	2	10	3	3	7	2	2	10	3	3	7	2	2	10	3	3	7	41	41	41	38.358	332	332	2	2	12	3	3	7	1.5856e-38	1.9649	2.9608	53.27	28	1.5912	3.6101	59.307
Q60597;Q60597-3;Q60597-4;Q60597-2;Q5SVY0;Q5SVY1	Q60597;Q60597-3;Q60597-4;Q60597-2	24;23;23;23;3;1	24;23;23;23;3;1	19;18;18;18;3;1	2-oxoglutarate dehydrogenase, mitochondrial	Ogdh	>sp|Q60597|ODO1_MOUSE 2-oxoglutarate dehydrogenase, mitochondrial OS=Mus musculus GN=Ogdh PE=1 SV=3;>sp|Q60597-3|ODO1_MOUSE Isoform 3 of 2-oxoglutarate dehydrogenase, mitochondrial OS=Mus musculus GN=Ogdh;>sp|Q60597-4|ODO1_MOUSE Isoform 4 of 2-oxoglutarate	6	24	24	19	4	1	18	2	1	22	4	1	18	2	1	22	4	1	13	1	1	18	27.9	27.9	22.8	116.45	1023	1023;1038;1034;1013;123;84	4	1	22	2	1	25	1.8562e-120	0.59609	0.68612	51.106	47	0.33225	0.48886	147.52
Q9WVE8	Q9WVE8	9	9	9	Protein kinase C and casein kinase substrate in neurons protein 2	Pacsin2	>sp|Q9WVE8|PACN2_MOUSE Protein kinase C and casein kinase substrate in neurons protein 2 OS=Mus musculus GN=Pacsin2 PE=1 SV=1	1	9	9	9	6	1	6	7	0	6	6	1	6	7	0	6	6	1	6	7	0	6	20.2	20.2	20.2	55.832	486	486	6	1	6	7		7	4.7466e-31	1.0187	1.4311	64.208	25	0.93696	1.4001	85.228
Q61036;Q61036-2;A3KGC5;A3KGC4;A3KGC3;A3KGC2	Q61036;Q61036-2;A3KGC5;A3KGC4;A3KGC3	6;6;5;3;3;1	2;2;2;2;2;1	1;1;1;1;1;1	Serine/threonine-protein kinase PAK 3	Pak3	>sp|Q61036|PAK3_MOUSE Serine/threonine-protein kinase PAK 3 OS=Mus musculus GN=Pak3 PE=1 SV=2;>sp|Q61036-2|PAK3_MOUSE Isoform 2 of Serine/threonine-protein kinase PAK 3 OS=Mus musculus GN=Pak3;>tr|A3KGC5|A3KGC5_MOUSE Serine/threonine-protein kinase PAK 3 (	6	6	2	1	2	1	3	3	2	4	2	1	2	2	1	2	1	1	1	1	1	1	12.5	4.8	2.9	62.397	559	559;544;366;195;155;23	2	1	3	2	1	2	2.8084e-22	0.21337	0.7427	36.055	11	0.5626	1.9293	92.336
Q99LX0;A2A813;A2A815;A2A816;A2A817	Q99LX0;A2A813;A2A815;A2A816;A2A817	7;6;5;4;4	7;6;5;4;4	7;6;5;4;4	Protein DJ-1	Park7	>sp|Q99LX0|PARK7_MOUSE Protein DJ-1 OS=Mus musculus GN=Park7 PE=1 SV=1;>tr|A2A813|A2A813_MOUSE Parkinson disease (Autosomal recessive, early onset) 7 OS=Mus musculus GN=Park7 PE=4 SV=1;>tr|A2A815|A2A815_MOUSE Parkinson disease (Autosomal recessive, early o	5	7	7	7	5	2	6	5	2	5	5	2	6	5	2	5	5	2	6	5	2	5	46	46	46	20.021	189	189;175;136;125;84	7	4	8	6	4	8	1.1867e-41	0.22207	0.489	57.725	37	0.16523	0.47506	60.927
Q61990;Q61990-3;Q61990-2	Q61990;Q61990-3;Q61990-2	10;10;9	6;6;5	5;5;4	Poly(rC)-binding protein 2	Pcbp2	>sp|Q61990|PCBP2_MOUSE Poly(rC)-binding protein 2 OS=Mus musculus GN=Pcbp2 PE=1 SV=1;>sp|Q61990-3|PCBP2_MOUSE Isoform 3 of Poly(rC)-binding protein 2 OS=Mus musculus GN=Pcbp2;>sp|Q61990-2|PCBP2_MOUSE Isoform 2 of Poly(rC)-binding protein 2 OS=Mus musculus	3	10	6	5	3	4	8	6	3	7	2	3	6	3	2	5	1	2	5	2	1	4	38.1	25.1	21.3	38.221	362	362;349;331	4	3	8	4	2	5	2.3486e-142	1.1761	2.6881	46.511	24	1.0614	3.4054	41.097
P27773;F6Q404	P27773	24;5	24;5	24;5	Protein disulfide-isomerase A3	Pdia3	>sp|P27773|PDIA3_MOUSE Protein disulfide-isomerase A3 OS=Mus musculus GN=Pdia3 PE=1 SV=2	2	24	24	24	13	7	21	12	9	21	13	7	21	12	9	21	13	7	21	12	9	21	53.7	53.7	53.7	56.678	505	505;124	16	7	23	13	9	27	4.9552e-168	0.55814	0.87245	58.433	87	0.52299	0.9457	118.32
Q922R8;Q3TML0	Q922R8;Q3TML0	7;6	7;6	7;6	Protein disulfide-isomerase A6	Pdia6	>sp|Q922R8|PDIA6_MOUSE Protein disulfide-isomerase A6 OS=Mus musculus GN=Pdia6 PE=1 SV=3;>tr|Q3TML0|Q3TML0_MOUSE Protein disulfide-isomerase A6 OS=Mus musculus GN=Pdia6 PE=2 SV=1	2	7	7	7	3	3	5	4	2	5	3	3	5	4	2	5	3	3	5	4	2	5	21.1	21.1	21.1	48.1	440	440;445	3	3	7	4	2	6	1.6798e-44	0.32408	0.39582	64	18	0.33739	0.94365	109.38
P60487	P60487	7	7	7	Pyridoxal phosphate phosphatase	Pdxp	>sp|P60487|PLPP_MOUSE Pyridoxal phosphate phosphatase OS=Mus musculus GN=Pdxp PE=1 SV=1	1	7	7	7	4	3	4	5	0	5	4	3	4	5	0	5	4	3	4	5	0	5	30.1	30.1	30.1	31.512	292	292	4	3	5	5		5	4.095e-22	0.34245	0.50687	126.22	21	0.35135	0.56102	124.74
P47857	P47857	17	17	14	6-phosphofructokinase, muscle type	Pfkm	>sp|P47857|K6PF_MOUSE 6-phosphofructokinase, muscle type OS=Mus musculus GN=Pfkm PE=1 SV=3	1	17	17	14	2	2	15	6	0	14	2	2	15	6	0	14	2	1	12	4	0	11	30.6	30.6	26.9	85.268	780	780	2	2	18	6		18	2.594e-121	0.46933	0.51925	77.333	43	0.30842	0.43934	99.775
Q9DBJ1;O70250	Q9DBJ1	12;4	12;4	12;4	Phosphoglycerate mutase 1	Pgam1	>sp|Q9DBJ1|PGAM1_MOUSE Phosphoglycerate mutase 1 OS=Mus musculus GN=Pgam1 PE=1 SV=3	2	12	12	12	8	4	12	4	6	9	8	4	12	4	6	9	8	4	12	4	6	9	53.5	53.5	53.5	28.832	254	254;253	8	4	16	4	6	15	1.6683e-95	0.27293	0.39406	72.651	50	0.24735	0.46652	89.332
Q9QUR7	Q9QUR7	7	7	7	Peptidyl-prolyl cis-trans isomerase NIMA-interacting 1	Pin1	>sp|Q9QUR7|PIN1_MOUSE Peptidyl-prolyl cis-trans isomerase NIMA-interacting 1 OS=Mus musculus GN=Pin1 PE=1 SV=1	1	7	7	7	5	1	3	4	1	4	5	1	3	4	1	4	5	1	3	4	1	4	63	63	63	18.37	165	165	5	1	3	5	1	6	1.3135e-31	0.46023	0.76269	87.004	19	0.29203	0.82388	86.833
Q80XI4	Q80XI4	6	6	3	Phosphatidylinositol-5-phosphate 4-kinase type-2 beta	Pip4k2b	>sp|Q80XI4|PI42B_MOUSE Phosphatidylinositol 5-phosphate 4-kinase type-2 beta OS=Mus musculus GN=Pip4k2b PE=1 SV=1	1	6	6	3	3	2	4	4	2	4	3	2	4	4	2	4	1	2	3	2	2	3	16.6	16.6	8.4	47.318	416	416	3	2	5	4	2	5	3.0143e-30	0.33002	0.43393	74.63	21	0.19547	0.31042	68.242
P62141	P62141	11	11	3	Serine/threonine-protein phosphatase PP1-beta catalytic subunit	Ppp1cb	>sp|P62141|PP1B_MOUSE Serine/threonine-protein phosphatase PP1-beta catalytic subunit OS=Mus musculus GN=Ppp1cb PE=1 SV=3	1	11	11	3	3	1	9	1	1	10	3	1	9	1	1	10	0	0	2	0	1	3	38.2	38.2	11.3	37.186	327	327	3	1	13	1	1	13	2.9016e-118	0.8064	0.94667	37.659	31	0.60208	0.87956	44.85
Q80W00;Q80W00-2	Q80W00;Q80W00-2	14;14	14;14	14;14	Serine/threonine-protein phosphatase 1 regulatory subunit 10	Ppp1r10	>sp|Q80W00|PP1RA_MOUSE Serine/threonine-protein phosphatase 1 regulatory subunit 10 OS=Mus musculus GN=Ppp1r10 PE=1 SV=1;>sp|Q80W00-2|PP1RA_MOUSE Isoform 2 of Serine/threonine-protein phosphatase 1 regulatory subunit 10 OS=Mus musculus GN=Ppp1r10	2	14	14	14	3	0	13	3	1	10	3	0	13	3	1	10	3	0	13	3	1	10	18.5	18.5	18.5	94.371	888	888;874	3		15	4	1	14	1.6804e-40	4.0985	4.5039	87.793	32	3.2908	5.2342	81.56
Q6R891;Q6R891-2	Q6R891;Q6R891-2	16;9	16;9	15;8	Neurabin-2	Ppp1r9b	>sp|Q6R891|NEB2_MOUSE Neurabin-2 OS=Mus musculus GN=Ppp1r9b PE=1 SV=1;>sp|Q6R891-2|NEB2_MOUSE Isoform 2 of Neurabin-2 OS=Mus musculus GN=Ppp1r9b	2	16	16	15	9	8	4	10	4	6	9	8	4	10	4	6	8	8	3	10	4	5	25.8	25.8	24.6	89.519	817	817;393	9	8	9	10	4	9	4.1197e-80	0.34066	0.864	91.258	41	0.47258	1.3909	117.56
Q76MZ3;G3UWL2;G3UWS4;H3BKU1;Q3TTF6;Q7TNP2;H3BLQ0;H3BIV7;H3BLE7;H3BJ83;G3UXQ1;H3BK50	Q76MZ3	20;5;4;4;4;4;4;3;2;2;2;1	20;5;4;4;4;4;4;3;2;2;2;1	20;5;4;4;4;4;4;3;2;2;2;1	Serine/threonine-protein phosphatase 2A 65 kDa regulatory subunit A alpha isoform	Ppp2r1a	>sp|Q76MZ3|2AAA_MOUSE Serine/threonine-protein phosphatase 2A 65 kDa regulatory subunit A alpha isoform OS=Mus musculus GN=Ppp2r1a PE=1 SV=3	12	20	20	20	7	1	17	5	2	17	7	1	17	5	2	17	7	1	17	5	2	17	40.7	40.7	40.7	65.322	589	589;143;694;667;658;601;556;474;603;135;88;93	7	1	22	5	2	21	4.4202e-157	0.71492	0.87585	52.354	53	0.62049	0.9736	119.9
P48453;E0CZ78;P48453-2;G3X8U7;E9Q6P2	P48453;E0CZ78;P48453-2;G3X8U7;E9Q6P2	14;14;14;13;12	8;8;8;7;6	8;8;8;7;6	Serine/threonine-protein phosphatase 2B catalytic subunit beta isoform;Serine/threonine-protein phosphatase	Ppp3cb	>sp|P48453|PP2BB_MOUSE Serine/threonine-protein phosphatase 2B catalytic subunit beta isoform OS=Mus musculus GN=Ppp3cb PE=2 SV=2;>tr|E0CZ78|E0CZ78_MOUSE Serine/threonine-protein phosphatase OS=Mus musculus GN=Ppp3cb PE=3 SV=1;>sp|P48453-2|PP2BB_MOUSE Isof	5	14	8	8	6	1	9	4	2	11	4	0	3	2	1	5	4	0	3	2	1	5	30.5	19	19	59.173	525	525;524;524;515;497	5		3	2	1	5	6.0078e-57	0.19986	0.28051	111.31	14	0.16475	0.40006	167.57
G5E819;Q60676;F7BX26	G5E819;Q60676;F7BX26	8;8;7	8;8;7	8;8;7	Serine/threonine-protein phosphatase;Serine/threonine-protein phosphatase 5	Ppp5c	>tr|G5E819|G5E819_MOUSE Serine/threonine-protein phosphatase OS=Mus musculus GN=Ppp5c PE=3 SV=1;>sp|Q60676|PPP5_MOUSE Serine/threonine-protein phosphatase 5 OS=Mus musculus GN=Ppp5c PE=2 SV=2;>tr|F7BX26|F7BX26_MOUSE Serine/threonine-protein phosphatase (Fr	3	8	8	8	6	2	3	5	2	6	6	2	3	5	2	6	6	2	3	5	2	6	19.2	19.2	19.2	56.876	499	499;499;476	6	2	5	5	3	8	8.8174e-31	0.2599	0.42113	39.505	27	0.21421	0.42283	87.258
A2A933;A2A935-3;A2A935;A2A931;A2A930;A2A935-2;A2A934	A2A933;A2A935-3;A2A935;A2A931;A2A930;A2A935-2;A2A934	1;1;1;1;1;1;1	1;1;1;1;1;1;1	1;1;1;1;1;1;1	PR domain zinc finger protein 16	Prdm16	>tr|A2A933|A2A933_MOUSE PR domain containing 16 OS=Mus musculus GN=Prdm16 PE=4 SV=1;>sp|A2A935-3|PRD16_MOUSE Isoform 3 of PR domain zinc finger protein 16 OS=Mus musculus GN=Prdm16;>sp|A2A935|PRD16_MOUSE PR domain zinc finger protein 16 OS=Mus musculus GN=	7	1	1	1	1	0	1	1	0	1	1	0	1	1	0	1	1	0	1	1	0	1	0.7	0.7	0.7	140.94	1276	1276;1276;1275;1274;1257;1178;1177	2		2	1		1	0.0030033	0.25256	0.50308	16.55	6	0.20856	0.56272	14.236
P35700;B1AXW6;B1AXW5;B1AXW4	P35700;B1AXW6;B1AXW5;B1AXW4	10;9;9;5	10;9;9;5	9;8;8;5	Peroxiredoxin-1	Prdx1	>sp|P35700|PRDX1_MOUSE Peroxiredoxin-1 OS=Mus musculus GN=Prdx1 PE=1 SV=1;>tr|B1AXW6|B1AXW6_MOUSE Peroxiredoxin 1 (Fragment) OS=Mus musculus GN=Prdx1 PE=4 SV=1;>tr|B1AXW5|B1AXW5_MOUSE Peroxiredoxin 1 (Fragment) OS=Mus musculus GN=Prdx1 PE=4 SV=1;>tr|B1AXW4	4	10	10	9	6	1	6	6	1	8	6	1	6	6	1	8	5	1	5	5	1	7	54.8	54.8	50.8	22.176	199	199;176;170;123	7	1	6	6	1	8	1.2614e-24	0.25817	0.40714	99.041	28	0.17809	0.50779	78.418
P20108	P20108	8	8	8	Thioredoxin-dependent peroxide reductase, mitochondrial	Prdx3	>sp|P20108|PRDX3_MOUSE Thioredoxin-dependent peroxide reductase, mitochondrial OS=Mus musculus GN=Prdx3 PE=1 SV=1	1	8	8	8	3	1	4	4	2	7	3	1	4	4	2	7	3	1	4	4	2	7	42.8	42.8	42.8	28.127	257	257	4	1	4	5	2	8	1.2722e-68	0.11522	0.21107	106.35	23	0.082806	0.42886	126.82
Q6GT24;O08709;D3Z0Y2;Q8BG37	Q6GT24;O08709;D3Z0Y2	14;13;12;3	14;13;12;3	14;13;12;3	Peroxiredoxin-6	Prdx6	>tr|Q6GT24|Q6GT24_MOUSE Peroxiredoxin 6 OS=Mus musculus GN=Prdx6 PE=2 SV=1;>sp|O08709|PRDX6_MOUSE Peroxiredoxin-6 OS=Mus musculus GN=Prdx6 PE=1 SV=3;>tr|D3Z0Y2|D3Z0Y2_MOUSE Peroxiredoxin-6 OS=Mus musculus GN=Prdx6 PE=4 SV=1	4	14	14	14	9	3	10	8	4	11	9	3	10	8	4	11	9	3	10	8	4	11	70.5	70.5	70.5	24.826	224	224;224;200;224	11	3	14	10	4	15	3.7064e-104	0.43691	0.62419	79.98	52	0.29586	0.53876	82.181
P68404-2;P68404;Q3TQ39	P68404-2;P68404	11;11;3	10;10;2	6;6;0	Protein kinase C beta type	Prkcb	>sp|P68404-2|KPCB_MOUSE Isoform Beta-II of Protein kinase C beta type OS=Mus musculus GN=Prkcb;>sp|P68404|KPCB_MOUSE Protein kinase C beta type OS=Mus musculus GN=Prkcb PE=1 SV=4	3	11	10	6	6	0	8	2	1	7	6	0	7	2	1	6	5	0	3	1	1	4	20.8	17.7	10.3	76.893	673	673;671;248	6		8	2	1	7	4.0629e-35	0.49263	0.56178	69.927	19	0.45859	0.62796	106.07
Q9Z2Y8;Q80ZV3	Q9Z2Y8;Q80ZV3	5;3	5;3	5;3	Proline synthase co-transcribed bacterial homolog protein	Prosc	>sp|Q9Z2Y8|PROSC_MOUSE Proline synthase co-transcribed bacterial homolog protein OS=Mus musculus GN=Prosc PE=1 SV=1;>tr|Q80ZV3|Q80ZV3_MOUSE Proline synthase co-transcribed bacterial homolog protein OS=Mus musculus GN=Prosc PE=2 SV=1	2	5	5	5	2	0	3	2	0	2	2	0	3	2	0	2	2	0	3	2	0	2	24.1	24.1	24.1	30.048	274	274;141	2		3	2		2	9.3073e-15	1.2655	1.3446	128.28	9	0.94509	1.4157	56.649
Q9R1C7;Q9R1C7-2;A2AQW6	Q9R1C7;Q9R1C7-2	5;5;2	5;5;2	5;5;2	Pre-mRNA-processing factor 40 homolog A	Prpf40a	>sp|Q9R1C7|PR40A_MOUSE Pre-mRNA-processing factor 40 homolog A OS=Mus musculus GN=Prpf40a PE=1 SV=1;>sp|Q9R1C7-2|PR40A_MOUSE Isoform 2 of Pre-mRNA-processing factor 40 homolog A OS=Mus musculus GN=Prpf40a	3	5	5	5	0	2	3	2	0	3	0	2	3	2	0	3	0	2	3	2	0	3	5.6	5.6	5.6	108.48	953	953;911;409		2	3	2		3	3.5117e-12	1.8528	3.1879	62.651	6	1.2188	1.9853	65.046
G3UXL2;Q9D7G0;Q9CS42	G3UXL2;Q9D7G0	9;9;4	9;9;4	6;6;3	Ribose-phosphate pyrophosphokinase;Ribose-phosphate pyrophosphokinase 1	Prps1l3;Prps1	>tr|G3UXL2|G3UXL2_MOUSE Ribose-phosphate pyrophosphokinase OS=Mus musculus GN=Prps1l3 PE=3 SV=1;>sp|Q9D7G0|PRPS1_MOUSE Ribose-phosphate pyrophosphokinase 1 OS=Mus musculus GN=Prps1 PE=1 SV=4	3	9	9	6	3	1	9	3	0	7	3	1	9	3	0	7	2	0	6	2	0	5	33.3	33.3	22	34.824	318	318;318;318	3	1	9	3		7	1.4196e-47	0.55298	0.64068	78.204	23	0.40774	0.67813	59.348
Q99K85;Q3U6K9;E9Q6P1	Q99K85;Q3U6K9	12;10;3	12;10;3	12;10;3	Phosphoserine aminotransferase	Psat1	>sp|Q99K85|SERC_MOUSE Phosphoserine aminotransferase OS=Mus musculus GN=Psat1 PE=1 SV=1;>tr|Q3U6K9|Q3U6K9_MOUSE Phosphoserine aminotransferase OS=Mus musculus GN=Psat1 PE=2 SV=1	3	12	12	12	3	1	8	3	0	8	3	1	8	3	0	8	3	1	8	3	0	8	35.7	35.7	35.7	40.472	370	370;367;157	3	1	8	3		8	6.6053e-57	1.7096	2.0228	70.115	19	0.8373	1.1847	73.327
Q9R1P4	Q9R1P4	10	10	10	Proteasome subunit alpha type-1	Psma1	>sp|Q9R1P4|PSA1_MOUSE Proteasome subunit alpha type-1 OS=Mus musculus GN=Psma1 PE=1 SV=1	1	10	10	10	3	3	9	4	2	7	3	3	9	4	2	7	3	3	9	4	2	7	39.2	39.2	39.2	29.546	263	263	3	4	10	4	3	9	5.5301e-55	1.6537	1.7666	47.474	33	1.1722	1.7713	49.06
O09061	O09061	7	7	7	Proteasome subunit beta type-1	Psmb1	>sp|O09061|PSB1_MOUSE Proteasome subunit beta type-1 OS=Mus musculus GN=Psmb1 PE=1 SV=1	1	7	7	7	4	2	5	3	1	3	4	2	5	3	1	3	4	2	5	3	1	3	39.6	39.6	39.6	26.372	240	240	4	2	6	4	1	4	3.4057e-30	0.31549	0.5846	93.008	21	0.25422	0.61476	71.484
O35226-2;O35226-3;O35226-5;O35226;O35226-4;F7AI87	O35226-2;O35226-3;O35226-5;O35226;O35226-4	4;4;4;3;3;1	4;4;4;3;3;1	4;4;4;3;3;1	26S proteasome non-ATPase regulatory subunit 4	Psmd4	>sp|O35226-2|PSMD4_MOUSE Isoform Rpn10B of 26S proteasome non-ATPase regulatory subunit 4 OS=Mus musculus GN=Psmd4;>sp|O35226-3|PSMD4_MOUSE Isoform Rpn10C of 26S proteasome non-ATPase regulatory subunit 4 OS=Mus musculus GN=Psmd4;>sp|O35226-5|PSMD4_MOUSE I	6	4	4	4	2	0	3	1	0	2	2	0	3	1	0	2	2	0	3	1	0	2	18.5	18.5	18.5	41.046	379	379;368;260;376;349;194	2		3	1		2	2.0361e-20	1.5947	1.9905	22.855	7	1.267	2.5088	26.38
Q91Z31-2;Q91Z31	Q91Z31-2;Q91Z31	6;6	6;6	6;6	Polypyrimidine tract-binding protein 2	Ptbp2	>sp|Q91Z31-2|PTBP2_MOUSE Isoform 2 of Polypyrimidine tract-binding protein 2 OS=Mus musculus GN=Ptbp2;>sp|Q91Z31|PTBP2_MOUSE Polypyrimidine tract-binding protein 2 OS=Mus musculus GN=Ptbp2 PE=1 SV=2	2	6	6	6	3	1	4	1	1	5	3	1	4	1	1	5	3	1	4	1	1	5	15	15	15	57.644	532	532;531	3	1	4	1	1	5	5.4793e-36	1.5495	1.6173	50.274	12	1.1868	1.7166	50.065
Q64487;Q64487-6;Q64487-5;Q64487-8;Q64487-7;Q64487-10;Q64487-9;Q64487-11;Q64487-1;G3UY75;B9EJA3;E9PVW8;E9Q7I7;G3UWK6;G3UX60;Q64487-12;G3UYU6;Q64487-3;Q64487-2;Q5SPA9;G3UXU8;G3UYR6	Q64487;Q64487-6;Q64487-5;Q64487-8;Q64487-7;Q64487-10;Q64487-9;Q64487-11;Q64487-1;G3UY75;B9EJA3;E9PVW8;E9Q7I7;G3UWK6;G3UX60;Q64487-12;G3UYU6;Q64487-3;Q64487-2;Q5SPA9	7;7;7;7;7;7;7;7;7;7;7;7;7;7;7;7;7;6;6;6;1;1	7;7;7;7;7;7;7;7;7;7;7;7;7;7;7;7;7;6;6;6;1;1	5;5;5;5;5;5;5;5;5;5;5;5;5;5;5;5;5;4;4;4;1;1	Receptor-type tyrosine-protein phosphatase delta	Ptprd	>sp|Q64487|PTPRD_MOUSE Receptor-type tyrosine-protein phosphatase delta OS=Mus musculus GN=Ptprd PE=1 SV=3;>sp|Q64487-6|PTPRD_MOUSE Isoform F of Receptor-type tyrosine-protein phosphatase delta OS=Mus musculus GN=Ptprd;>sp|Q64487-5|PTPRD_MOUSE Isoform E of	22	7	7	5	2	1	2	1	1	1	2	1	2	1	1	1	2	1	1	1	1	0	5.3	5.3	3.9	214.41	1912	1912;1909;1908;1906;1905;1903;1902;1899;1893;1890;1508;1506;1505;1505;1502;1501;1495;1695;1293;1254;271;98	2	1	2	1	1	1	2.2326e-30	0.78254	1.1591	101.99	7	0.63988	1.3906	118.7
B9EKR1	B9EKR1	9	9	9		Ptprz1	>tr|B9EKR1|B9EKR1_MOUSE Protein Ptprz1 OS=Mus musculus GN=Ptprz1 PE=2 SV=1	1	9	9	9	5	6	2	5	4	4	5	6	2	5	4	4	5	6	2	5	4	4	4.8	4.8	4.8	254.4	2312	2312	6	6	2	6	4	4	1.0221e-52	0.45611	0.66507	113.7	27	0.14761	0.64272	70.112
Q8CI94;Q9WUB3;E9PUM3;Q9ET01;Q3UEJ6	Q8CI94	23;5;4;3;2	23;5;4;3;2	23;5;4;3;2	Glycogen phosphorylase, brain form	Pygb	>sp|Q8CI94|PYGB_MOUSE Glycogen phosphorylase, brain form OS=Mus musculus GN=Pygb PE=1 SV=3	5	23	23	23	4	1	17	6	1	15	4	1	17	6	1	15	4	1	17	6	1	15	33.5	33.5	33.5	96.729	843	843;842;754;850;759	4	1	19	6	1	15	2.3395e-120	0.27702	0.37432	73.929	42	0.20087	0.32389	117.8
P46638;P62492;F8WGS1;E9Q3P9;G3UY29;G3UZD3;G3UZL4;E9Q6B3;Q9WTL2;D3YYB3	P46638;P62492;F8WGS1;E9Q3P9;G3UY29;G3UZD3	11;10;10;10;10;9;5;2;1;1	11;10;10;10;10;9;5;2;1;1	11;10;10;10;10;9;5;2;1;1	Ras-related protein Rab-11B;Ras-related protein Rab-11A	Rab11b;Rab11a	>sp|P46638|RB11B_MOUSE Ras-related protein Rab-11B OS=Mus musculus GN=Rab11b PE=1 SV=3;>sp|P62492|RB11A_MOUSE Ras-related protein Rab-11A OS=Mus musculus GN=Rab11a PE=1 SV=3;>tr|F8WGS1|F8WGS1_MOUSE Ras-related protein Rab-11A (Fragment) OS=Mus musculus GN=	10	11	11	11	8	3	7	6	3	8	8	3	7	6	3	8	8	3	7	6	3	8	48.2	48.2	48.2	24.489	218	218;216;155;153;149;193;125;86;213;138	9	3	8	9	4	8	7.6098e-52	0.46612	1.6988	60.508	39	0.62252	1.6963	115.17
P53994;P59279;Q3TEG7;G3V022;G3UXQ7	P53994;P59279;Q3TEG7	6;3;3;1;1	6;3;3;1;1	6;3;3;1;1	Ras-related protein Rab-2A;Ras-related protein Rab-2B	Rab2a;Rab2b	>sp|P53994|RAB2A_MOUSE Ras-related protein Rab-2A OS=Mus musculus GN=Rab2a PE=1 SV=1;>sp|P59279|RAB2B_MOUSE Ras-related protein Rab-2B OS=Mus musculus GN=Rab2b PE=2 SV=1;>tr|Q3TEG7|Q3TEG7_MOUSE Ras-related protein Rab-2B OS=Mus musculus GN=Rab2b PE=2 SV=1	5	6	6	6	5	0	5	4	1	5	5	0	5	4	1	5	5	0	5	4	1	5	34.9	34.9	34.9	23.547	212	212;216;193;71;62	5		5	4	1	7	1.2741e-227	0.76421	1.2434	140.34	16	0.33017	1.205	130.95
P34022;H7BX22	P34022;H7BX22	3;2	3;2	3;2	Ran-specific GTPase-activating protein	Ranbp1	>sp|P34022|RANG_MOUSE Ran-specific GTPase-activating protein OS=Mus musculus GN=Ranbp1 PE=1 SV=2;>tr|H7BX22|H7BX22_MOUSE Ran-specific GTPase-activating protein OS=Mus musculus GN=Ranbp1 PE=4 SV=1	2	3	3	3	3	0	3	1	3	2	3	0	3	1	3	2	3	0	3	1	3	2	15.3	15.3	15.3	23.596	203	203;153	3		3	1	3	2	6.6132e-12	0.43376	0.82436	62.171	12	0.41267	0.78883	70.69
Q9Z268;D3Z7V8	Q9Z268	8;1	8;1	8;1	RasGAP-activating-like protein 1	Rasal1	>sp|Q9Z268|RASL1_MOUSE RasGAP-activating-like protein 1 OS=Mus musculus GN=Rasal1 PE=2 SV=2	2	8	8	8	3	0	4	1	0	6	3	0	4	1	0	6	3	0	4	1	0	6	10.5	10.5	10.5	89.394	799	799;73	3		4	1		6	3.2781e-20	0.38841	0.34356	160.79	12	0.20216	0.24766	194.67
Q9QUI0;Q62159;H3BL56;Q9CR99	Q9QUI0;Q62159	7;4;3;2	7;4;3;2	6;3;2;1	Transforming protein RhoA;Rho-related GTP-binding protein RhoC	Rhoa;Rhoc	>sp|Q9QUI0|RHOA_MOUSE Transforming protein RhoA OS=Mus musculus GN=Rhoa PE=1 SV=1;>sp|Q62159|RHOC_MOUSE Rho-related GTP-binding protein RhoC OS=Mus musculus GN=Rhoc PE=1 SV=2	4	7	7	6	2	0	5	3	0	4	2	0	5	3	0	4	2	0	5	3	0	3	38.3	38.3	29.5	21.782	193	193;193;149;193	3		5	4		4	3.9563e-22	0.60642	0.89532	68.128	13	0.63866	1.2141	101.1
Q8BFU3;Q8BFU3-3;Q8BFU3-5;Q8BFU3-4;Q8BFU3-2	Q8BFU3;Q8BFU3-3;Q8BFU3-5;Q8BFU3-4;Q8BFU3-2	7;7;6;5;5	7;7;6;5;5	7;7;6;5;5	RING finger protein 214	Rnf214	>sp|Q8BFU3|RN214_MOUSE RING finger protein 214 OS=Mus musculus GN=Rnf214 PE=2 SV=1;>sp|Q8BFU3-3|RN214_MOUSE Isoform 3 of RING finger protein 214 OS=Mus musculus GN=Rnf214;>sp|Q8BFU3-5|RN214_MOUSE Isoform 5 of RING finger protein 214 OS=Mus musculus GN=Rnf2	5	7	7	7	3	3	3	2	0	2	3	3	3	2	0	2	3	3	3	2	0	2	15.1	15.1	15.1	73.624	668	668;613;513;714;548	3	3	4	2		2	1.7337e-27	0.93579	1.2306	193.92	12	0.68584	1.0932	182.33
Q99M28;J3QK23;Q99M28-2	Q99M28;J3QK23;Q99M28-2	4;3;3	4;3;3	4;3;3	RNA-binding protein with serine-rich domain 1	Rnps1	>sp|Q99M28|RNPS1_MOUSE RNA-binding protein with serine-rich domain 1 OS=Mus musculus GN=Rnps1 PE=2 SV=1;>tr|J3QK23|J3QK23_MOUSE Uncharacterized protein OS=Mus musculus GN=Gm9825 PE=4 SV=1;>sp|Q99M28-2|RNPS1_MOUSE Isoform 2 of RNA-binding protein with serin	3	4	4	4	2	1	2	3	1	1	2	1	2	3	1	1	2	1	2	3	1	1	12.8	12.8	12.8	34.208	305	305;282;282	2	1	2	3	1	1	1.3487e-25	0.29738	0.97704	41.141	10	0.21062	1.1272	65.567
Q6ZWZ7;Q9CPR4;B2RY53	Q6ZWZ7;Q9CPR4	4;4;1	4;4;1	4;4;1	60S ribosomal protein L17	Rpl17	>tr|Q6ZWZ7|Q6ZWZ7_MOUSE 60S ribosomal protein L17 OS=Mus musculus GN=Rpl17 PE=2 SV=1;>sp|Q9CPR4|RL17_MOUSE 60S ribosomal protein L17 OS=Mus musculus GN=Rpl17 PE=2 SV=3	3	4	4	4	2	1	3	2	0	4	2	1	3	2	0	4	2	1	3	2	0	4	19	19	19	21.397	184	184;184;190	2	1	4	2		5	7.7229e-11	0.27832	0.46723	35.397	12	0.20399	0.47162	65.823
P67984	P67984	2	2	2	60S ribosomal protein L22	Rpl22	>sp|P67984|RL22_MOUSE 60S ribosomal protein L22 OS=Mus musculus GN=Rpl22 PE=2 SV=2	1	2	2	2	2	0	2	1	1	2	2	0	2	1	1	2	2	0	2	1	1	2	18.8	18.8	18.8	14.759	128	128	2		2	1	1	2	9.0946e-15	0.27871	0.65311	30.236	8	0.2926	0.63357	41.43
P61358;E9PV49;A2A4Q0	P61358;E9PV49	5;3;2	5;3;2	5;3;2	60S ribosomal protein L27	Rpl27;Gm4825	>sp|P61358|RL27_MOUSE 60S ribosomal protein L27 OS=Mus musculus GN=Rpl27 PE=2 SV=2;>tr|E9PV49|E9PV49_MOUSE Protein Gm4825 OS=Mus musculus GN=Gm4825 PE=4 SV=1	3	5	5	5	3	1	5	3	2	4	3	1	5	3	2	4	3	1	5	3	2	4	36.8	36.8	36.8	15.798	136	136;136;87	3	2	7	4	2	5	0	0.27694	0.7583	84.716	22	0.25991	0.60091	75.207
D3YW41;Q6ZWZ4;D3Z3R1;P47964;D3Z7M8;D3YX71	D3YW41;Q6ZWZ4;D3Z3R1;P47964;D3Z7M8	3;3;3;2;2;1	3;3;3;2;2;1	3;3;3;2;2;1	60S ribosomal protein L36	Rpl36-ps3;Rpl36;Gm5745;Gm5614	>tr|D3YW41|D3YW41_MOUSE 60S ribosomal protein L36 OS=Mus musculus GN=Rpl36-ps3 PE=3 SV=1;>tr|Q6ZWZ4|Q6ZWZ4_MOUSE 60S ribosomal protein L36 OS=Mus musculus GN=Rpl36 PE=3 SV=1;>tr|D3Z3R1|D3Z3R1_MOUSE 60S ribosomal protein L36 OS=Mus musculus GN=Gm5745 PE=3 S	6	3	3	3	2	1	2	2	1	1	2	1	2	2	1	1	2	1	2	2	1	1	28.6	28.6	28.6	12.256	105	105;105;104;105;105;104	2	1	2	2	1	1	1.3615e-09	0.14593	0.29531	181.56	9	0.098187	0.31905	113.73
P62918	P62918	6	6	6	60S ribosomal protein L8	Rpl8	>sp|P62918|RL8_MOUSE 60S ribosomal protein L8 OS=Mus musculus GN=Rpl8 PE=2 SV=2	1	6	6	6	2	0	3	4	0	4	2	0	3	4	0	4	2	0	3	4	0	4	26.8	26.8	26.8	28.024	257	257	2		4	4		5	1.2435e-21	0.087216	0.16117	95.977	14	0.063105	0.12391	90.307
P63325;J3QNI7;Q3UW83	P63325;J3QNI7;Q3UW83	5;3;3	5;3;3	5;3;3	40S ribosomal protein S10	Rps10	>sp|P63325|RS10_MOUSE 40S ribosomal protein S10 OS=Mus musculus GN=Rps10 PE=1 SV=1;>tr|J3QNI7|J3QNI7_MOUSE MCG16751 OS=Mus musculus GN=Rps10-ps1 PE=4 SV=1;>tr|Q3UW83|Q3UW83_MOUSE 40S ribosomal protein S10 OS=Mus musculus GN=Rps10 PE=2 SV=1	3	5	5	5	2	2	5	1	1	4	2	2	5	1	1	4	2	2	5	1	1	4	29.1	29.1	29.1	18.916	165	165;165;154	2	2	6	1	2	5	6.4138e-38	1.0026	1.4109	45.511	17	0.68273	1.522	63.448
P62264;D3Z7I1;D3YVF4	P62264;D3Z7I1;D3YVF4	5;4;4	5;4;4	5;4;4	40S ribosomal protein S14	Rps14	>sp|P62264|RS14_MOUSE 40S ribosomal protein S14 OS=Mus musculus GN=Rps14 PE=2 SV=3;>tr|D3Z7I1|D3Z7I1_MOUSE 40S ribosomal protein S14 (Fragment) OS=Mus musculus GN=Rps14 PE=3 SV=1;>tr|D3YVF4|D3YVF4_MOUSE 40S ribosomal protein S14 (Fragment) OS=Mus musculus	3	5	5	5	4	3	2	3	2	2	4	3	2	3	2	2	4	3	2	3	2	2	36.4	36.4	36.4	16.273	151	151;138;119	5	3	2	3	2	2	3.0084e-27	0.18236	0.36918	115.33	17	0.17875	0.84275	109.45
Q9CZX8;F8VQL3;D3Z722;D3Z5R8;F6Q5Z8;D3YUG3;D3YUT3;F8VQH5	Q9CZX8;F8VQL3;D3Z722;D3Z5R8;F6Q5Z8;D3YUG3;D3YUT3	7;7;6;6;6;6;5;1	7;7;6;6;6;6;5;1	7;7;6;6;6;6;5;1	40S ribosomal protein S19	Rps19;Rps19-ps13;Rps19-ps1	>sp|Q9CZX8|RS19_MOUSE 40S ribosomal protein S19 OS=Mus musculus GN=Rps19 PE=1 SV=3;>tr|F8VQL3|F8VQL3_MOUSE Uncharacterized protein OS=Mus musculus GN=Rps19-ps4 PE=4 SV=2;>tr|D3Z722|D3Z722_MOUSE 40S ribosomal protein S19 OS=Mus musculus GN=Rps19 PE=4 SV=1;>	8	7	7	7	2	0	5	0	1	6	2	0	5	0	1	6	2	0	5	0	1	6	41.4	41.4	41.4	16.085	145	145;145;212;177;145;138;72;145	3		6		1	6	8.547e-32	0.15057	0.17084	43.843	15	0.098652	0.12704	128.17
Q9CQR2	Q9CQR2	2	2	2	40S ribosomal protein S21	Rps21	>sp|Q9CQR2|RS21_MOUSE 40S ribosomal protein S21 OS=Mus musculus GN=Rps21 PE=2 SV=1	1	2	2	2	2	2	2	2	0	2	2	2	2	2	0	2	2	2	2	2	0	2	22.9	22.9	22.9	9.1413	83	83	2	2	2	2		2	2.3677e-07	0.54137	1.1659	85.381	10	0.18812	1.2315	60.557
P62702;Q3V1Z5	P62702;Q3V1Z5	8;5	8;5	8;5	40S ribosomal protein S4, X isoform	Rps4x;Rps4y2	>sp|P62702|RS4X_MOUSE 40S ribosomal protein S4, X isoform OS=Mus musculus GN=Rps4x PE=2 SV=2;>tr|Q3V1Z5|Q3V1Z5_MOUSE Protein Rps4y2 OS=Mus musculus GN=Rps4y2 PE=2 SV=1	2	8	8	8	2	0	6	1	0	4	2	0	6	1	0	4	2	0	6	1	0	4	35.7	35.7	35.7	29.597	263	263;262	2		6	1		4	1.0734e-22	0.38223	0.40499	66.972	13	0.2693	0.41375	100.35
J3QJZ3;P62082;F6SVV1;J3QQ42	J3QJZ3;P62082;F6SVV1	7;7;6;1	7;7;6;1	7;7;6;1	40S ribosomal protein S7	Rps7;Gm9493	>tr|J3QJZ3|J3QJZ3_MOUSE MCG116065 OS=Mus musculus GN=Gm6472 PE=4 SV=1;>sp|P62082|RS7_MOUSE 40S ribosomal protein S7 OS=Mus musculus GN=Rps7 PE=2 SV=1;>tr|F6SVV1|F6SVV1_MOUSE Protein Gm9493 OS=Mus musculus GN=Gm9493 PE=4 SV=1	4	7	7	7	3	2	4	3	1	5	3	2	4	3	1	5	3	2	4	3	1	5	28.9	28.9	28.9	22.084	194	194;194;192;131	3	2	4	3	1	6	1.5007e-22	0.76054	1.0386	33.429	15	0.42552	0.9279	50.943
Q8K0T0	Q8K0T0	14	14	10	Reticulon-1	Rtn1	>sp|Q8K0T0|RTN1_MOUSE Reticulon-1 OS=Mus musculus GN=Rtn1 PE=1 SV=1	1	14	14	10	11	5	9	10	3	9	11	5	9	10	3	9	8	5	5	7	2	5	22.3	22.3	16.9	83.571	780	780	12	5	16	11	3	10	4.6351e-67	0.33046	0.65234	87.241	55	0.20265	0.6716	58.378
P50114	P50114	1	1	1	Protein S100-B	S100b	>sp|P50114|S100B_MOUSE Protein S100-B OS=Mus musculus GN=S100b PE=2 SV=2	1	1	1	1	1	0	1	1	0	1	1	0	1	1	0	1	1	0	1	1	0	1	16.3	16.3	16.3	10.728	92	92	2		3	2		4	7.6724e-27	1.3307	1.4308	19.271	11	0.66067	1.3199	32.464
Q8K021;Q3TSA8;D3YTP4	Q8K021;Q3TSA8	5;4;2	5;4;2	5;4;2	Secretory carrier-associated membrane protein 1	Scamp1	>sp|Q8K021|SCAM1_MOUSE Secretory carrier-associated membrane protein 1 OS=Mus musculus GN=Scamp1 PE=1 SV=1;>tr|Q3TSA8|Q3TSA8_MOUSE Secretory carrier-associated membrane protein 1 OS=Mus musculus GN=Scamp1 PE=2 SV=1	3	5	5	5	2	2	4	1	1	2	2	2	4	1	1	2	2	2	4	1	1	2	21.6	21.6	21.6	38.028	338	338;286;116	2	2	4	1	1	2	5.7692e-17	0.46482	0.75116	53.45	12	0.26471	0.5674	81.805
O88745	O88745	4	4	4	Scrapie-responsive protein 1	Scrg1	>sp|O88745|SCRG1_MOUSE Scrapie-responsive protein 1 OS=Mus musculus GN=Scrg1 PE=2 SV=1	1	4	4	4	3	2	3	3	1	1	3	2	3	3	1	1	3	2	3	3	1	1	40.8	40.8	40.8	11.173	98	98	3	3	3	6	2	1	8.6898e-21	2.4208	9.2672	54.644	14	2.017	12.991	75.719
Q9CZC8;D3YXW0	Q9CZC8	10;4	10;4	10;4	Secernin-1	Scrn1	>sp|Q9CZC8|SCRN1_MOUSE Secernin-1 OS=Mus musculus GN=Scrn1 PE=1 SV=1	2	10	10	10	5	3	8	4	1	6	5	3	8	4	1	6	5	3	8	4	1	6	30.2	30.2	30.2	46.325	414	414;76	5	3	8	4	1	9	4.3863e-48	0.59	0.62125	77.081	28	0.36197	0.67974	64.13
Q8K2B3	Q8K2B3	26	26	26	Succinate dehydrogenase [ubiquinone] flavoprotein subunit, mitochondrial	Sdha	>sp|Q8K2B3|DHSA_MOUSE Succinate dehydrogenase [ubiquinone] flavoprotein subunit, mitochondrial OS=Mus musculus GN=Sdha PE=1 SV=1	1	26	26	26	11	4	23	10	5	20	11	4	23	10	5	20	11	4	23	10	5	20	51.1	51.1	51.1	72.585	664	664	12	5	31	11	5	26	8.4182e-302	0.42307	0.4943	73.793	81	0.23622	0.42904	77.315
D3YZC9;Q64213;Q64213-3;D3YZD0;E9Q4Q2;Q64213-2;D3YVH4;F8WHF9;F6SRV1;D6RDB7	D3YZC9;Q64213;Q64213-3;D3YZD0;E9Q4Q2;Q64213-2;D3YVH4	9;8;8;8;8;8;6;2;1;1	9;8;8;8;8;8;6;2;1;1	9;8;8;8;8;8;6;2;1;1	Splicing factor 1	Sf1	>tr|D3YZC9|D3YZC9_MOUSE Splicing factor 1 OS=Mus musculus GN=Sf1 PE=4 SV=1;>sp|Q64213|SF01_MOUSE Splicing factor 1 OS=Mus musculus GN=Sf1 PE=1 SV=6;>sp|Q64213-3|SF01_MOUSE Isoform 3 of Splicing factor 1 OS=Mus musculus GN=Sf1;>tr|D3YZD0|D3YZD0_MOUSE Splici	10	9	9	9	1	4	6	4	2	8	1	4	6	4	2	8	1	4	6	4	2	8	18.2	18.2	18.2	61.755	571	571;653;639;638;548;548;267;110;172;84	1	5	8	4	2	12	4.0661e-66	1.7817	3.772	75.248	30	1.3921	4.3475	79.005
Q91V61;Q91V61-2;Q3U4F0	Q91V61;Q91V61-2;Q3U4F0	10;10;9	10;10;9	10;10;9	Sideroflexin-3	Sfxn3	>sp|Q91V61|SFXN3_MOUSE Sideroflexin-3 OS=Mus musculus GN=Sfxn3 PE=1 SV=1;>sp|Q91V61-2|SFXN3_MOUSE Isoform 2 of Sideroflexin-3 OS=Mus musculus GN=Sfxn3;>tr|Q3U4F0|Q3U4F0_MOUSE Sideroflexin-3 OS=Mus musculus GN=Sfxn3 PE=2 SV=1	3	10	10	10	4	3	5	5	3	6	4	3	5	5	3	6	4	3	5	5	3	6	41.4	41.4	41.4	35.406	321	321;288;281	4	3	7	5	3	7	1.6623e-51	0.22746	0.44977	124.21	21	0.15593	0.39151	168.14
A2AWI7;Q8R3V5;Q8R3V5-1;Q8R3V5-3;A2AWI9;F2Z4A8	A2AWI7;Q8R3V5;Q8R3V5-1;Q8R3V5-3;A2AWI9	13;11;11;11;11;1	13;11;11;11;11;1	12;10;10;10;10;1	Endophilin-B2	Sh3glb2	>tr|A2AWI7|A2AWI7_MOUSE Endophilin-B2 OS=Mus musculus GN=Sh3glb2 PE=4 SV=1;>sp|Q8R3V5|SHLB2_MOUSE Endophilin-B2 OS=Mus musculus GN=Sh3glb2 PE=2 SV=2;>sp|Q8R3V5-1|SHLB2_MOUSE Isoform 1 of Endophilin-B2 OS=Mus musculus GN=Sh3glb2;>sp|Q8R3V5-3|SHLB2_MOUSE Iso	6	13	13	12	8	5	11	5	4	9	8	5	11	5	4	9	7	5	10	4	4	8	33.2	33.2	31.2	44.907	404	404;400;395;379;374;24	8	5	15	5	4	11	1.2137e-68	0.47167	0.46832	72.553	43	0.38868	0.51537	110.88
E0CYM8;Q6P6I8;P97797;P97797-2;E9QPT7;P97797-3;E0CX65;A2ANC1;Q6F5F2	E0CYM8;Q6P6I8;P97797;P97797-2	12;12;8;8;5;4;3;2;1	12;12;8;8;5;4;3;2;1	12;12;8;8;5;4;3;2;1	Tyrosine-protein phosphatase non-receptor type substrate 1	Sirpa	>tr|E0CYM8|E0CYM8_MOUSE Tyrosine-protein phosphatase non-receptor type substrate 1 OS=Mus musculus GN=Sirpa PE=4 SV=1;>tr|Q6P6I8|Q6P6I8_MOUSE Signal-regulatory protein alpha OS=Mus musculus GN=Sirpa PE=2 SV=1;>sp|P97797|SHPS1_MOUSE Tyrosine-protein phospha	9	12	12	12	8	4	9	7	2	9	8	4	9	7	2	9	8	4	9	7	2	9	33.5	33.5	33.5	56.413	513	513;509;513;509;295;295;172;158;391	10	5	14	9	2	12	4.3446e-163	0.32311	0.64459	76.313	48	0.34286	0.58161	97.417
Q9D6M3;E9PY45;E9PV90;E9Q6M6;E9Q579	Q9D6M3;E9PY45;E9PV90;E9Q6M6	10;8;8;7;4	10;8;8;7;4	7;5;5;5;3	Mitochondrial glutamate carrier 1	Slc25a22	>sp|Q9D6M3|GHC1_MOUSE Mitochondrial glutamate carrier 1 OS=Mus musculus GN=Slc25a22 PE=1 SV=1;>tr|E9PY45|E9PY45_MOUSE Mitochondrial glutamate carrier 1 (Fragment) OS=Mus musculus GN=Slc25a22 PE=3 SV=1;>tr|E9PV90|E9PV90_MOUSE Mitochondrial glutamate carrier	5	10	10	7	5	1	8	5	1	8	5	1	8	5	1	8	4	1	6	3	1	6	38.1	38.1	29.1	34.67	323	323;215;206;229;103	5	1	10	5	1	11	5.9217e-83	0.24264	0.29884	99.637	30	0.12768	0.2446	131.55
E9Q8N8;O88343;A7E1Z5;O88343-2;D3Z7G8;O88343-3	E9Q8N8;O88343;A7E1Z5;O88343-2	14;13;13;11;2;1	14;13;13;11;2;1	13;12;12;10;2;1	Electrogenic sodium bicarbonate cotransporter 1	Slc4a4	>tr|E9Q8N8|E9Q8N8_MOUSE Electrogenic sodium bicarbonate cotransporter 1 OS=Mus musculus GN=Slc4a4 PE=4 SV=1;>sp|O88343|S4A4_MOUSE Electrogenic sodium bicarbonate cotransporter 1 OS=Mus musculus GN=Slc4a4 PE=1 SV=2;>tr|A7E1Z5|A7E1Z5_MOUSE Electrogenic Na-bi	6	14	14	13	6	2	7	5	2	9	6	2	7	5	2	9	5	2	6	4	2	8	15.5	15.5	14.7	123.08	1094	1094;1079;1070;1035;233;157	7	3	8	5	2	11	7.9679e-72	0.34653	0.49453	82.387	29	0.35999	0.52009	132.08
Q8K596	Q8K596	8	8	8		Slc8a2	>tr|Q8K596|Q8K596_MOUSE Protein Slc8a2 OS=Mus musculus GN=Slc8a2 PE=2 SV=1	1	8	8	8	3	3	5	3	3	4	3	3	5	3	3	4	3	3	5	3	3	4	13.2	13.2	13.2	100.71	921	921	3	3	5	3	3	4	1.6845e-40	0.15733	0.32215	87.269	18	0.15709	0.33417	112.1
O55042;O55042-2	O55042;O55042-2	7;7	7;7	5;5	Alpha-synuclein	Snca	>sp|O55042|SYUA_MOUSE Alpha-synuclein OS=Mus musculus GN=Snca PE=1 SV=2;>sp|O55042-2|SYUA_MOUSE Isoform 2 of Alpha-synuclein OS=Mus musculus GN=Snca	2	7	7	5	3	6	4	5	5	7	3	6	4	5	5	7	2	4	3	4	3	5	50.7	50.7	37.9	14.485	140	140;121	5	8	5	9	7	11	0	0.087965	0.52547	68.805	44	0.072485	0.95364	119.97
Q91ZZ3;Q9Z0F7	Q91ZZ3	6;1	4;1	4;1	Beta-synuclein	Sncb	>sp|Q91ZZ3|SYUB_MOUSE Beta-synuclein OS=Mus musculus GN=Sncb PE=1 SV=1	2	6	4	4	3	4	5	2	3	5	2	2	4	1	1	3	2	2	4	1	1	3	51.1	37.6	37.6	14.051	133	133;123	2	2	6	1	1	5	1.4712e-105	1.3647	1.3697	74.709	17	1.0547	1.5603	62.583
Q62189;D3Z0S6;F8VQ88;D6RI83	Q62189;D3Z0S6	7;6;3;2	7;6;3;2	5;5;1;2	U1 small nuclear ribonucleoprotein A	Snrpa	>sp|Q62189|SNRPA_MOUSE U1 small nuclear ribonucleoprotein A OS=Mus musculus GN=Snrpa PE=2 SV=3;>tr|D3Z0S6|D3Z0S6_MOUSE U1 small nuclear ribonucleoprotein A (Fragment) OS=Mus musculus GN=Snrpa PE=4 SV=1	4	7	7	5	0	2	5	1	1	7	0	2	5	1	1	7	0	2	3	1	1	5	24.7	24.7	19.5	31.835	287	287;247;278;44		2	5	1	1	8	3.3126e-35	2.7706	4.187	59.724	16	1.9499	4.7766	68.072
P27048	P27048	10	3	3	Small nuclear ribonucleoprotein-associated protein B	Snrpb	>sp|P27048|RSMB_MOUSE Small nuclear ribonucleoprotein-associated protein B OS=Mus musculus GN=Snrpb PE=1 SV=1	1	10	3	3	2	0	7	2	0	10	1	0	2	1	0	3	1	0	2	1	0	3	51.9	25.5	25.5	23.656	231	231	2		2	2		3	1.2703e-61	7.6032	16.9	187.92	8	5.4066	20.983	190.56
Q9WV80;Q6NZD2;D3YWH1;Q9CWK8	Q9WV80;Q6NZD2	10;10;3;2	10;10;3;2	10;10;3;2	Sorting nexin-1	Snx1	>sp|Q9WV80|SNX1_MOUSE Sorting nexin-1 OS=Mus musculus GN=Snx1 PE=1 SV=1;>tr|Q6NZD2|Q6NZD2_MOUSE Sorting nexin 1 OS=Mus musculus GN=Snx1 PE=2 SV=1	4	10	10	10	7	2	4	6	2	6	7	2	4	6	2	6	7	2	4	6	2	6	23	23	23	58.951	522	522;521;192;519	7	2	5	6	2	7	3.9804e-39	0.27507	0.97404	65.745	22	0.62301	1.0106	192.36
Q3UGX2;E9Q397;P15508	Q3UGX2;E9Q397;P15508	11;10;10	7;6;6	7;6;6	Spectrin beta chain, erythrocyte	Spnb1;Sptb	>tr|Q3UGX2|Q3UGX2_MOUSE Protein Spnb1 OS=Mus musculus GN=Spnb1 PE=2 SV=1;>tr|E9Q397|E9Q397_MOUSE Protein Spnb1 OS=Mus musculus GN=Spnb1 PE=4 SV=1;>sp|P15508|SPTB1_MOUSE Spectrin beta chain, erythrocytic OS=Mus musculus GN=Sptb PE=1 SV=4	3	11	7	7	3	4	7	2	2	6	2	3	3	1	1	3	2	3	3	1	1	3	6.1	4.2	4.2	268.09	2329	2329;2137;2128	2	3	5	1	1	5	5.3352e-33	0.65584	0.90692	47.382	14	0.6034	0.7758	128.23
Q8VCC9;Q3UYD7	Q8VCC9	7;3	7;3	7;3	Spondin-1	Spon1	>sp|Q8VCC9|SPON1_MOUSE Spondin-1 OS=Mus musculus GN=Spon1 PE=2 SV=1	2	7	7	7	0	1	5	0	0	6	0	1	5	0	0	6	0	1	5	0	0	6	10.4	10.4	10.4	90.82	807	807;283		2	7			7	2.5017e-48	1.5677	1.7057	58.987	13	1.2747	1.396	57.686
P14576;P14576-2	P14576	19;4	19;4	2;0	Signal recognition particle 54 kDa protein	Srp54	>sp|P14576|SRP54_MOUSE Signal recognition particle 54 kDa protein OS=Mus musculus GN=Srp54 PE=1 SV=2	2	19	19	2	2	0	14	2	0	16	2	0	14	2	0	16	2	0	2	2	0	1	36.5	36.5	4.2	55.72	504	504;103	2		14	2		20	1.7529e-85	3.6334	4.1647	54.465	37	2.6583	4.2417	54.324
Q9D8S5;O35326	Q9D8S5;O35326	3;3	3;3	2;2	Serine/arginine-rich splicing factor 5	Srsf5	>tr|Q9D8S5|Q9D8S5_MOUSE MCG7614, isoform CRA_c OS=Mus musculus GN=Srsf5 PE=2 SV=1;>sp|O35326|SRSF5_MOUSE Serine/arginine-rich splicing factor 5 OS=Mus musculus GN=Srsf5 PE=1 SV=2	2	3	3	2	2	0	3	2	0	3	2	0	3	2	0	3	1	0	2	1	0	2	12.2	12.2	8.9	30.978	270	270;269	3		3	3		3	1.9213e-13	1.603	1.9638	87.374	11	0.77394	1.5311	89.693
P54227;D3Z5N2;D3Z1Z8	P54227;D3Z5N2;D3Z1Z8	8;7;7	8;7;7	6;5;5	Stathmin	Stmn1	>sp|P54227|STMN1_MOUSE Stathmin OS=Mus musculus GN=Stmn1 PE=1 SV=2;>tr|D3Z5N2|D3Z5N2_MOUSE Stathmin OS=Mus musculus GN=Stmn1 PE=3 SV=1;>tr|D3Z1Z8|D3Z1Z8_MOUSE Stathmin (Fragment) OS=Mus musculus GN=Stmn1 PE=3 SV=1	3	8	8	6	1	3	7	1	2	4	1	3	7	1	2	4	0	3	6	1	2	2	48.3	48.3	36.9	17.274	149	149;147;102	1	3	10	1	2	7	1.2256e-63	2.5483	2.667	83.002	24	1.8031	2.417	80.536
Q9Z2I9	Q9Z2I9	14	14	14	Succinyl-CoA ligase [ADP-forming] subunit beta, mitochondrial	Sucla2	>sp|Q9Z2I9|SUCB1_MOUSE Succinyl-CoA ligase [ADP-forming] subunit beta, mitochondrial OS=Mus musculus GN=Sucla2 PE=1 SV=2	1	14	14	14	7	2	7	7	1	11	7	2	7	7	1	11	7	2	7	7	1	11	34.6	34.6	34.6	50.113	463	463	7	2	8	7	1	11	5.159e-54	0.28131	0.38119	82.179	32	0.18163	0.45835	82.555
P61957;D3Z794;H7BWX9;G3UZX6	P61957;D3Z794;H7BWX9;G3UZX6	2;2;2;1	2;2;2;1	1;1;1;0	Small ubiquitin-related modifier 2	Sumo2;Sumo3	>sp|P61957|SUMO2_MOUSE Small ubiquitin-related modifier 2 OS=Mus musculus GN=Sumo2 PE=2 SV=1;>tr|D3Z794|D3Z794_MOUSE Small ubiquitin-related modifier 2 OS=Mus musculus GN=Sumo2 PE=4 SV=1;>tr|H7BWX9|H7BWX9_MOUSE Small ubiquitin-related modifier 2 OS=Mus mus	4	2	2	1	1	1	2	2	0	2	1	1	2	2	0	2	1	1	1	1	0	1	23.2	23.2	10.5	10.871	95	95;71;53;47	2	1	2	2		2	7.1893e-41	1.607	5.071	57.79	9	1.1087	4.5658	62.115
Q9JIS5	Q9JIS5	10	10	10	Synaptic vesicle glycoprotein 2A	Sv2a	>sp|Q9JIS5|SV2A_MOUSE Synaptic vesicle glycoprotein 2A OS=Mus musculus GN=Sv2a PE=1 SV=1	1	10	10	10	4	1	6	6	4	7	4	1	6	6	4	7	4	1	6	6	4	7	20.6	20.6	20.6	82.646	742	742	4	2	6	6	5	8	3.1079e-135	0.31282	0.43594	136.87	22	0.222	0.41334	131.29
Q8BG39;Q69ZS6	Q8BG39	11;2	11;2	11;2	Synaptic vesicle glycoprotein 2B	Sv2b	>sp|Q8BG39|SV2B_MOUSE Synaptic vesicle glycoprotein 2B OS=Mus musculus GN=Sv2b PE=1 SV=1	2	11	11	11	10	3	6	8	2	9	10	3	6	8	2	9	10	3	6	8	2	9	18.4	18.4	18.4	77.456	683	683;727	11	4	9	8	3	9	6.7368e-114	0.16747	0.38299	92.714	40	0.13894	0.32518	122.52
Q7TMK9;G3V018;Q7TMK9-2;G3UZI2;G3UZ48;G3UXJ6;G3UWM1;G3XA76;G3UXU5	Q7TMK9;G3V018;Q7TMK9-2;G3UZI2;G3UZ48;G3UXJ6	14;14;14;14;11;10;6;2;1	9;9;9;9;7;7;3;2;0	9;9;9;9;7;7;3;2;0	Heterogeneous nuclear ribonucleoprotein Q	Syncrip	>sp|Q7TMK9|HNRPQ_MOUSE Heterogeneous nuclear ribonucleoprotein Q OS=Mus musculus GN=Syncrip PE=1 SV=2;>tr|G3V018|G3V018_MOUSE Heterogeneous nuclear ribonucleoprotein Q OS=Mus musculus GN=Syncrip PE=4 SV=1;>sp|Q7TMK9-2|HNRPQ_MOUSE Isoform 2 of Heterogeneous	9	14	9	9	8	2	9	8	2	9	3	1	4	3	1	5	3	1	4	3	1	5	27.6	19.9	19.9	69.632	623	623;588;562;527;464;448;196;94;67	3	1	5	3	1	6	8.5605e-130	1.0126	1.1218	38.145	17	0.84174	1.2889	34.168
F6SEU4;J3QQ18;Q3UHC7;Q3UHC7-3;A2AUX3;A2AUX5;F6RK07;Q3UHC7-2;E9PW37;E9PYD8;D3YUS5;B7ZD29;A2AUX4;F6QQP6;Q8C2K5-2;Q8C2K5;D3Z6Z7	F6SEU4;J3QQ18	41;40;3;3;3;3;3;3;2;2;2;2;2;2;1;1;1	41;40;3;3;3;3;3;3;2;2;2;2;2;2;1;1;1	41;40;3;3;3;3;3;3;2;2;2;2;2;2;1;1;1	Ras GTPase-activating protein SynGAP	Syngap1	>sp|F6SEU4|SYGP1_MOUSE Ras GTPase-activating protein SynGAP OS=Mus musculus GN=Syngap1 PE=3 SV=2;>tr|J3QQ18|J3QQ18_MOUSE Ras GTPase-activating protein SynGAP OS=Mus musculus GN=Syngap1 PE=4 SV=1	17	41	41	41	21	9	32	22	6	26	21	9	32	22	6	26	21	9	32	22	6	26	36	36	36	148.24	1340	1340;1308;1189;1138;1132;1124;1083;1065;1286;1268;1261;1154;1132;713;1043;1041;1019	29	16	44	32	10	35	0	0.26848	0.46991	71.53	156	0.15911	0.44068	82.194
Q62277;F6VR28	Q62277	5;2	5;2	5;2	Synaptophysin	Syp	>sp|Q62277|SYPH_MOUSE Synaptophysin OS=Mus musculus GN=Syp PE=1 SV=2	2	5	5	5	4	0	4	5	1	3	4	0	4	5	1	3	4	0	4	5	1	3	15.3	15.3	15.3	34.024	314	314;165	5		6	6	1	3	6.775e-55	0.1047	0.19754	83.164	18	0.078805	0.24264	109.5
Q5F2E8	Q5F2E8	10	10	9	Serine/threonine-protein kinase TAO1	Taok1	>sp|Q5F2E8|TAOK1_MOUSE Serine/threonine-protein kinase TAO1 OS=Mus musculus GN=Taok1 PE=1 SV=1	1	10	10	9	2	1	8	3	1	6	2	1	8	3	1	6	2	1	7	3	1	6	13.1	13.1	11.7	116.05	1001	1001	2	1	11	3	1	7	1.722e-42	1.5407	1.5944	41.842	24	1.0931	1.6428	50.876
Q921F2;Q6VYI4;Q6VYI5;Q8BLD4;Q8R0B4	Q921F2;Q6VYI4;Q6VYI5;Q8BLD4;Q8R0B4	8;7;7;7;7	8;7;7;7;7	8;7;7;7;7	TAR DNA-binding protein 43	Tardbp	>sp|Q921F2|TADBP_MOUSE TAR DNA-binding protein 43 OS=Mus musculus GN=Tardbp PE=1 SV=1;>tr|Q6VYI4|Q6VYI4_MOUSE TAR DNA binding protein OS=Mus musculus GN=Tardbp PE=2 SV=1;>tr|Q6VYI5|Q6VYI5_MOUSE TAR DNA binding protein OS=Mus musculus GN=Tardbp PE=2 SV=1;>t	5	8	8	8	4	4	5	5	1	6	4	4	5	5	1	6	4	4	5	5	1	6	22.9	22.9	22.9	44.547	414	414;304;302;298;295	4	4	5	5	1	7	6.98e-139	1.1242	1.5937	70.248	25	0.30248	1.674	45.109
Q91YV0	Q91YV0	7	1	0		Tcf4	>tr|Q91YV0|Q91YV0_MOUSE Tcf4 protein OS=Mus musculus GN=Tcf4 PE=2 SV=1	1	7	1	0	2	2	7	2	2	5	1	1	1	1	1	1	0	0	0	0	0	0	18.1	2.8	0	54.104	507	507	2	1	2	1	1	2	3.5829e-46	3.6174	8.6304	59.372	9	2.9943	11.791	70.175
P40630;P40630-2;D3Z0F3	P40630;P40630-2	4;4;1	4;4;1	4;4;1	Transcription factor A, mitochondrial	Tfam	>sp|P40630|TFAM_MOUSE Transcription factor A, mitochondrial OS=Mus musculus GN=Tfam PE=1 SV=2;>sp|P40630-2|TFAM_MOUSE Isoform Nuclear of Transcription factor A, mitochondrial OS=Mus musculus GN=Tfam	3	4	4	4	2	2	0	1	0	0	2	2	0	1	0	0	2	2	0	1	0	0	16	16	16	27.987	243	243;215;143	2	2		1			9.2192e-08	0.27905	1.6637	99.711	5	0.18753	1.0689	42.85
P62073	P62073	4	4	4	Mitochondrial import inner membrane translocase subunit Tim10	Timm10	>sp|P62073|TIM10_MOUSE Mitochondrial import inner membrane translocase subunit Tim10 OS=Mus musculus GN=Timm10 PE=1 SV=1	1	4	4	4	2	1	3	2	1	4	2	1	3	2	1	4	2	1	3	2	1	4	32.2	32.2	32.2	10.333	90	90	4	3	5	3	2	4	2.1354e-45	0.30876	0.63307	58.25	21	0.25551	0.76198	76.576
P62075	P62075	5	5	5	Mitochondrial import inner membrane translocase subunit Tim13	Timm13	>sp|P62075|TIM13_MOUSE Mitochondrial import inner membrane translocase subunit Tim13 OS=Mus musculus GN=Timm13 PE=1 SV=1	1	5	5	5	5	2	3	4	1	3	5	2	3	4	1	3	5	2	3	4	1	3	69.5	69.5	69.5	10.458	95	95	6	3	3	5	1	3	1.5195e-57	0.21216	1.0521	66.949	19	0.25649	1.2243	55.49
Q9WV98	Q9WV98	5	5	5	Mitochondrial import inner membrane translocase subunit Tim9	Timm9	>sp|Q9WV98|TIM9_MOUSE Mitochondrial import inner membrane translocase subunit Tim9 OS=Mus musculus GN=Timm9 PE=1 SV=1	1	5	5	5	3	0	3	3	0	2	3	0	3	3	0	2	3	0	3	3	0	2	68.5	68.5	68.5	10.344	89	89	3		3	3		2	2.6162e-31	0.079887	0.37303	85	11	0.36815	0.90079	125.26
P25785;Q6PI17;B1AQJ3	P25785;Q6PI17;B1AQJ3	4;4;2	4;4;2	4;4;2	Metalloproteinase inhibitor 2	Timp2	>sp|P25785|TIMP2_MOUSE Metalloproteinase inhibitor 2 OS=Mus musculus GN=Timp2 PE=1 SV=2;>tr|Q6PI17|Q6PI17_MOUSE Metalloproteinase inhibitor 2 OS=Mus musculus GN=Timp2 PE=2 SV=1;>tr|B1AQJ3|B1AQJ3_MOUSE Metalloproteinase inhibitor 2 (Fragment) OS=Mus musculu	3	4	4	4	2	2	4	2	1	3	2	2	4	2	1	3	2	2	4	2	1	3	14.1	14.1	14.1	24.328	220	220;220;143	2	2	7	3	1	5	4.8742e-17	3.0861	6.6268	84.696	18	2.3288	6.228	87.727
P39447;B9EHJ3	P39447;B9EHJ3	10;10	10;10	10;10	Tight junction protein ZO-1	Tjp1	>sp|P39447|ZO1_MOUSE Tight junction protein ZO-1 OS=Mus musculus GN=Tjp1 PE=1 SV=2;>tr|B9EHJ3|B9EHJ3_MOUSE Tight junction protein ZO-1 OS=Mus musculus GN=Tjp1 PE=2 SV=1	2	10	10	10	4	1	4	3	1	2	4	1	4	3	1	2	4	1	4	3	1	2	6.6	6.6	6.6	194.74	1745	1745;1685	4	1	4	3	1	2	3.2892e-23	0.78637	0.92205	100.92	13	0.48685	1.1509	113.13
Q5SRX1;Q5SRX1-2;Q5SXA4;Q5SRX1-4;Q5SRX1-3;Q5SXA5;Q5SRX1-5;F6ZDJ1;F6RBX1	Q5SRX1;Q5SRX1-2;Q5SXA4;Q5SRX1-4;Q5SRX1-3;Q5SXA5;Q5SRX1-5	7;7;6;6;6;4;4;2;2	7;7;6;6;6;4;4;2;2	7;7;6;6;6;4;4;2;2	TOM1-like protein 2	Tom1l2	>sp|Q5SRX1|TM1L2_MOUSE TOM1-like protein 2 OS=Mus musculus GN=Tom1l2 PE=1 SV=1;>sp|Q5SRX1-2|TM1L2_MOUSE Isoform 2 of TOM1-like protein 2 OS=Mus musculus GN=Tom1l2;>tr|Q5SXA4|Q5SXA4_MOUSE TOM1-like protein 2 OS=Mus musculus GN=Tom1l2 PE=2 SV=1;>sp|Q5SRX1-4|	9	7	7	7	2	1	4	2	1	6	2	1	4	2	1	6	2	1	4	2	1	6	16.8	16.8	16.8	55.662	507	507;487;462;450;440;457;286;199;179	2	1	4	2	1	8	7.0506e-16	0.99894	1.2455	58.463	17	0.82134	1.405	68.345
Q9CZW5	Q9CZW5	7	7	7	Mitochondrial import receptor subunit TOM70	Tomm70a	>sp|Q9CZW5|TOM70_MOUSE Mitochondrial import receptor subunit TOM70 OS=Mus musculus GN=Tomm70a PE=1 SV=2	1	7	7	7	2	1	6	2	0	6	2	1	6	2	0	6	2	1	6	2	0	6	15.1	15.1	15.1	67.589	611	611	2	1	7	2		7	2.3836e-29	0.40786	0.49555	29.855	18	0.33742	0.72193	89.277
E9QP00;Q6PFR5	E9QP00;Q6PFR5	3;3	2;2	2;2	Transformer-2 protein homolog alpha	Tra2a	>tr|E9QP00|E9QP00_MOUSE Transformer-2 protein homolog alpha OS=Mus musculus GN=Tra2a PE=4 SV=1;>sp|Q6PFR5|TRA2A_MOUSE Transformer-2 protein homolog alpha OS=Mus musculus GN=Tra2a PE=1 SV=1	2	3	2	2	3	1	2	2	1	3	2	1	2	2	1	2	2	1	2	2	1	2	11.3	8.2	8.2	32.578	282	282;281	2	1	2	2	1	3	3.0099e-09	0.27877	0.36221	80.314	10	0.22026	0.57906	51.694
Q9D6F9	Q9D6F9	22	5	5	Tubulin beta-4A chain	Tubb4a	>sp|Q9D6F9|TBB4A_MOUSE Tubulin beta-4A chain OS=Mus musculus GN=Tubb4a PE=1 SV=3	1	22	5	5	15	13	21	14	15	22	3	2	5	3	3	5	3	2	5	3	3	5	66.2	16	16	49.585	444	444	4	2	7	3	3	7	0	0.34768	0.46176	99.248	26	0.16925	0.36874	85.084
P99024	P99024	20	3	3	Tubulin beta-5 chain	Tubb5	>sp|P99024|TBB5_MOUSE Tubulin beta-5 chain OS=Mus musculus GN=Tubb5 PE=1 SV=1	1	20	3	3	15	12	17	14	14	19	2	1	2	2	1	2	2	1	2	2	1	2	57.7	12.2	12.2	49.67	444	444	4	1	3	3	1	3	0	0.1691	0.25554	50.102	15	0.071631	0.2359	43.533
P61089;Q9CQ37	P61089	7;1	7;1	7;1	Ubiquitin-conjugating enzyme E2 N	Ube2n	>sp|P61089|UBE2N_MOUSE Ubiquitin-conjugating enzyme E2 N OS=Mus musculus GN=Ube2n PE=1 SV=1	2	7	7	7	3	0	4	3	1	5	3	0	4	3	1	5	3	0	4	3	1	5	48	48	48	17.138	152	152;204	3		4	3	1	5	5.416e-37	0.44994	0.64792	145.93	16	0.13791	0.54051	64.254
Q9D2M8;A6X925;Q9D2M8-2;B2KF55	Q9D2M8;A6X925;Q9D2M8-2	7;5;5;3	7;5;5;3	3;2;2;1	Ubiquitin-conjugating enzyme E2 variant 2	Ube2v2	>sp|Q9D2M8|UB2V2_MOUSE Ubiquitin-conjugating enzyme E2 variant 2 OS=Mus musculus GN=Ube2v2 PE=2 SV=4;>tr|A6X925|A6X925_MOUSE Ubiquitin-conjugating enzyme E2 variant 2 OS=Mus musculus GN=Ube2v2 PE=4 SV=1;>sp|Q9D2M8-2|UB2V2_MOUSE Isoform 2 of Ubiquitin-conju	4	7	7	3	3	0	4	1	1	3	3	0	4	1	1	3	0	0	2	0	0	2	49	49	24.1	16.367	145	145;105;103;63	3		4	1	1	3	6.1178e-17	0.5213	0.84888	69.066	11	0.23826	1.4372	82.257
Q8R317;Q8R317-2	Q8R317;Q8R317-2	9;9	7;7	7;7	Ubiquilin-1	Ubqln1	>sp|Q8R317|UBQL1_MOUSE Ubiquilin-1 OS=Mus musculus GN=Ubqln1 PE=1 SV=1;>sp|Q8R317-2|UBQL1_MOUSE Isoform 2 of Ubiquilin-1 OS=Mus musculus GN=Ubqln1	2	9	7	7	6	2	7	4	2	8	4	1	5	2	1	6	4	1	5	2	1	6	23	18.7	18.7	61.976	582	582;554	5	1	5	3	1	8	5.4353e-95	2.1202	4.2639	57.381	23	2.0142	3.6749	54.006
Q9CQB4;Q9D855	Q9CQB4;Q9D855	8;8	8;8	8;8	Cytochrome b-c1 complex subunit 7	Uqcrb	>tr|Q9CQB4|Q9CQB4_MOUSE Cytochrome b-c1 complex subunit 7 OS=Mus musculus GN=Uqcrb PE=3 SV=1;>sp|Q9D855|QCR7_MOUSE Cytochrome b-c1 complex subunit 7 OS=Mus musculus GN=Uqcrb PE=1 SV=3	2	8	8	8	5	4	5	6	3	8	5	4	5	6	3	8	5	4	5	6	3	8	49.5	49.5	49.5	13.561	111	111;111	9	6	8	8	4	10	0	0.15689	0.28657	89.007	39	0.090892	0.25327	95.271
B0QZN5;P63044;P63024	B0QZN5;P63044;P63024	4;4;2	4;4;2	3;3;1	Vesicle-associated membrane protein 2;Vesicle-associated membrane protein 3	Vamp2;Vamp3	>tr|B0QZN5|B0QZN5_MOUSE Vesicle-associated membrane 2 OS=Mus musculus GN=Vamp2 PE=4 SV=1;>sp|P63044|VAMP2_MOUSE Vesicle-associated membrane protein 2 OS=Mus musculus GN=Vamp2 PE=1 SV=2;>sp|P63024|VAMP3_MOUSE Vesicle-associated membrane protein 3 OS=Mus mus	3	4	4	3	3	1	4	2	2	4	3	1	4	2	2	4	3	1	3	1	2	3	42.3	42.3	38	17.862	163	163;116;103	3	2	6	2	2	6	1.7611e-60	0.17708	0.27274	85.322	20	0.12734	0.27759	94.888
P20152;A2AKJ2;P31001;G3X981;P15331-2;G5E846;P15331;P15331-3	P20152	19;3;2;1;1;1;1;1	17;3;1;1;1;1;1;1	17;3;1;1;1;1;1;1	Vimentin	Vim	>sp|P20152|VIME_MOUSE Vimentin OS=Mus musculus GN=Vim PE=1 SV=3	8	19	17	17	9	6	11	9	2	10	9	6	10	8	2	8	9	6	10	8	2	8	42.9	39.5	39.5	53.687	466	466;102;469;507;507;475;475;461	9	6	10	9	2	8	2.1915e-54	0.35727	0.73688	78.597	40	0.20786	0.61953	131.85
Q9D1C8	Q9D1C8	4	4	4	Vacuolar protein sorting-associated protein 28 homolog	Vps28	>sp|Q9D1C8|VPS28_MOUSE Vacuolar protein sorting-associated protein 28 homolog OS=Mus musculus GN=Vps28 PE=2 SV=1	1	4	4	4	2	2	3	2	2	4	2	2	3	2	2	4	2	2	3	2	2	4	23.1	23.1	23.1	25.452	221	221	2	2	5	2	2	6	2.8501e-29	3.3481	3.6606	31.811	18	2.2661	3.6784	34.796
Q91V09;A2AC24	Q91V09;A2AC24	4;2	4;2	4;2	WD repeat-containing protein 13	Wdr13	>sp|Q91V09|WDR13_MOUSE WD repeat-containing protein 13 OS=Mus musculus GN=Wdr13 PE=1 SV=1;>tr|A2AC24|A2AC24_MOUSE WD repeat domain 13 (Fragment) OS=Mus musculus GN=Wdr13 PE=4 SV=1	2	4	4	4	3	0	2	2	0	3	3	0	2	2	0	3	3	0	2	2	0	3	10.7	10.7	10.7	53.663	485	485;220	3		2	2		3	1.7791e-14	0.78705	1.3723	30.599	10	0.69048	1.8462	66.387
Q920I9;Q920I9-2	Q920I9;Q920I9-2	19;19	19;19	19;19	WD repeat-containing protein 7	Wdr7	>sp|Q920I9|WDR7_MOUSE WD repeat-containing protein 7 OS=Mus musculus GN=Wdr7 PE=1 SV=3;>sp|Q920I9-2|WDR7_MOUSE Isoform 2 of WD repeat-containing protein 7 OS=Mus musculus GN=Wdr7	2	19	19	19	2	0	17	3	0	13	2	0	17	3	0	13	2	0	17	3	0	13	16.4	16.4	16.4	163.45	1489	1489;1457	2		19	3		15	5.0513e-77	0.50988	0.52055	40.967	35	0.35346	0.51158	83.003
P0C7L0;E9Q2D0;P0C7L0-2;D3Z5R4	P0C7L0;E9Q2D0;P0C7L0-2;D3Z5R4	8;8;8;8	8;8;8;8	8;8;8;8	WAS/WASL-interacting protein family member 3	Wipf3	>sp|P0C7L0|WIPF3_MOUSE WAS/WASL-interacting protein family member 3 OS=Mus musculus GN=Wipf3 PE=1 SV=1;>tr|E9Q2D0|E9Q2D0_MOUSE WAS/WASL-interacting protein family member 3 OS=Mus musculus GN=Wipf3 PE=4 SV=1;>sp|P0C7L0-2|WIPF3_MOUSE Isoform 2 of WAS/WASL-in	4	8	8	8	7	6	1	6	4	2	7	6	1	6	4	2	7	6	1	6	4	2	20.8	20.8	20.8	49.452	485	485;483;451;449	9	6	1	7	4	4	9.4103e-36	0.19918	0.65127	92.221	31	0.16864	0.81788	96.082
Q9CQV8;Q9CQV8-2;A2A5N1	Q9CQV8;Q9CQV8-2;A2A5N1	11;11;7	5;5;4	5;5;4	14-3-3 protein beta/alpha;14-3-3 protein beta/alpha, N-terminally processed	Ywhab	>sp|Q9CQV8|1433B_MOUSE 14-3-3 protein beta/alpha OS=Mus musculus GN=Ywhab PE=1 SV=3;>sp|Q9CQV8-2|1433B_MOUSE Isoform Short of 14-3-3 protein beta/alpha OS=Mus musculus GN=Ywhab;>tr|A2A5N1|A2A5N1_MOUSE 14-3-3 protein beta/alpha (Fragment) OS=Mus musculus GN	3	11	5	5	7	4	11	6	2	10	3	1	5	2	1	5	3	1	5	2	1	5	48.4	30.5	30.5	28.086	246	246;244;159	4	1	7	2	1	8	0	0.91376	1.0542	28.767	23	0.61409	1.1572	70.515
F6VW30;F6YY69;P68254;P68254-2	F6VW30;F6YY69;P68254;P68254-2	15;15;15;15	10;10;10;10	10;10;10;10	14-3-3 protein theta	Ywhaq	>tr|F6VW30|F6VW30_MOUSE 14-3-3 protein theta (Fragment) OS=Mus musculus GN=Ywhaq PE=3 SV=1;>tr|F6YY69|F6YY69_MOUSE 14-3-3 protein theta (Fragment) OS=Mus musculus GN=Ywhaq PE=4 SV=1;>sp|P68254|1433T_MOUSE 14-3-3 protein theta OS=Mus musculus GN=Ywhaq PE=1	4	15	10	10	7	6	14	6	4	12	4	3	9	3	3	8	4	3	9	3	3	8	45.9	34.3	34.3	34.348	303	303;285;245;243	4	3	10	5	3	8	1.165e-178	0.66847	1.123	60.034	31	0.66007	1.2619	77.641
O88291;D3YXQ7;O88291-2;O88291-3;D6RG92	O88291;D3YXQ7	7;5;2;1;1	7;5;2;1;1	7;5;2;1;1	Zinc finger protein 326	Znf326;Zfp326	>sp|O88291|ZN326_MOUSE DBIRD complex subunit ZNF326 OS=Mus musculus GN=Znf326 PE=1 SV=1;>tr|D3YXQ7|D3YXQ7_MOUSE Protein Zfp326 (Fragment) OS=Mus musculus GN=Zfp326 PE=4 SV=1	5	7	7	7	2	3	5	1	0	3	2	3	5	1	0	3	2	3	5	1	0	3	17.8	17.8	17.8	65.225	580	580;415;374;67;53	2	3	6	1		4	3.8713e-41	1.5249	1.4272	54.783	13	0.92286	1.2216	50.509
H3BLD9;Q8C1M2;H3BL05	H3BLD9;Q8C1M2;H3BL05	4;4;4	4;4;4	4;4;4	Zinc finger protein 428	Znf428	>tr|H3BLD9|H3BLD9_MOUSE Protein Zfp428 OS=Mus musculus GN=Zfp428 PE=4 SV=1;>sp|Q8C1M2|ZN428_MOUSE Zinc finger protein 428 OS=Mus musculus GN=Znf428 PE=2 SV=1;>tr|H3BL05|H3BL05_MOUSE Protein Zfp428 (Fragment) OS=Mus musculus GN=Zfp428 PE=4 SV=1	3	4	4	4	2	3	3	2	2	2	2	3	3	2	2	2	2	3	3	2	2	2	31.2	31.2	31.2	20.393	189	189;176;153	2	4	3	2	2	3	2.2704e-13	2.0662	4.7124	64.306	12	1.4672	5.3147	74.194
P42208;E9Q3V6;D3Z3C0;D3YYB1;F6WYM0;D3Z1S1;F6UKN5;D3YZU7;D3YV76	P42208;E9Q3V6;D3Z3C0;D3YYB1;F6WYM0;D3Z1S1;F6UKN5;D3YZU7	7;6;6;6;6;6;5;4;3	7;6;6;6;6;6;5;4;3	7;6;6;6;6;6;5;4;3	Septin-2	2014-09-02	>sp|P42208|SEPT2_MOUSE Septin-2 OS=Mus musculus GN=Sept2 PE=1 SV=2;>tr|E9Q3V6|E9Q3V6_MOUSE Septin-2 OS=Mus musculus GN=Sept2 PE=3 SV=1;>tr|D3Z3C0|D3Z3C0_MOUSE Septin-2 (Fragment) OS=Mus musculus GN=Sept2 PE=4 SV=1;>tr|D3YYB1|D3YYB1_MOUSE Septin-2 (Fragment	9	7	7	7	0	0	5	0	0	5	0	0	5	0	0	5	0	0	5	0	0	5	29.1	29.1	29.1	41.525	361	361;321;221;213;212;177;107;120;77			7			7	2.1495e-19	2.3351	2.227	55.633	14	1.7923	2.294	60.586
Q9Z1S5	Q9Z1S5	14	14	1	Neuronal-specific septin-3	2014-09-03	>sp|Q9Z1S5|SEPT3_MOUSE Neuronal-specific septin-3 OS=Mus musculus GN=Sept3 PE=1 SV=2	1	14	14	1	7	0	8	6	0	8	7	0	8	6	0	8	0	0	0	1	0	0	36.6	36.6	3.7	40.037	350	350	7		8	6		8	1.34e-46	0.22962	0.29714	132.16	26	0.24614	0.4044	122.26
Q9Z2Q6	Q9Z2Q6	12	12	12	Septin-5	2014-09-05	>sp|Q9Z2Q6|SEPT5_MOUSE Septin-5 OS=Mus musculus GN=Sept5 PE=1 SV=2	1	12	12	12	10	6	9	10	3	8	10	6	9	10	3	8	10	6	9	10	3	8	38.5	38.5	38.5	42.747	369	369	13	7	14	11	3	12	0	0.19059	0.67731	57.887	55	0.20928	0.65476	97.76
Q9R1T4;Q9R1T4-3;Q9R1T4-2;A2A3W1	Q9R1T4;Q9R1T4-3;Q9R1T4-2	9;9;9;3	4;4;4;2	4;4;4;2	Septin-6	2014-09-06	>sp|Q9R1T4|SEPT6_MOUSE Septin-6 OS=Mus musculus GN=Sept6 PE=1 SV=4;>sp|Q9R1T4-3|SEPT6_MOUSE Isoform V of Septin-6 OS=Mus musculus GN=Sept6;>sp|Q9R1T4-2|SEPT6_MOUSE Isoform I of Septin-6 OS=Mus musculus GN=Sept6	4	9	4	4	6	1	8	4	0	6	1	1	4	1	0	2	1	1	4	1	0	2	30.6	18.2	18.2	49.619	434	434;429;427;141	1	1	4	1		2	1.67e-63	0.15814	0.28327	46.038	7	0.095934	0.15462	25.698
Q80UG5;Q80UG5-3;A2A6U3;Q80UG5-2;A2A6U5;A8Y5D3	Q80UG5;Q80UG5-3;A2A6U3;Q80UG5-2;A2A6U5	6;6;6;6;5;1	6;6;6;6;5;1	6;6;6;6;5;1	Septin-9	2014-09-09	>sp|Q80UG5|SEPT9_MOUSE Septin-9 OS=Mus musculus GN=Sept9 PE=1 SV=1;>sp|Q80UG5-3|SEPT9_MOUSE Isoform 3 of Septin-9 OS=Mus musculus GN=Sept9;>tr|A2A6U3|A2A6U3_MOUSE Septin 9 OS=Mus musculus GN=Sept9 PE=3 SV=1;>sp|Q80UG5-2|SEPT9_MOUSE Isoform 2 of Septin-9 OS	6	6	6	6	1	0	3	1	0	5	1	0	3	1	0	5	1	0	3	1	0	5	9.9	9.9	9.9	65.574	583	583;576;565;334;242;74	1		3	1		5	2.5541e-14	0.71184	0.67042	35.04	9	0.3655	0.5199	25.618
Q8C1B7;Q8C1B7-2;Q8C1B7-3	Q8C1B7;Q8C1B7-2;Q8C1B7-3	11;11;11	11;11;11	6;6;6	Septin-11	2014-09-11	>sp|Q8C1B7|SEP11_MOUSE Septin-11 OS=Mus musculus GN=Sept11 PE=1 SV=4;>sp|Q8C1B7-2|SEP11_MOUSE Isoform 2 of Septin-11 OS=Mus musculus GN=Sept11;>sp|Q8C1B7-3|SEP11_MOUSE Isoform 3 of Septin-11 OS=Mus musculus GN=Sept11	3	11	11	6	10	2	8	6	0	6	10	2	8	6	0	6	5	2	4	3	0	2	30.2	30.2	17.6	49.694	431	431;429;425	11	3	9	8		7	2.3217e-166	0.21279	0.43133	72.194	35	0.15124	0.49089	85.238
Q9ERR7;D3Z3Y8	Q9ERR7;D3Z3Y8	1;1	1;1	1;1	15 kDa selenoprotein	2014-09-15	>sp|Q9ERR7|SEP15_MOUSE 15 kDa selenoprotein OS=Mus musculus GN=Sep15 PE=1 SV=3;>tr|D3Z3Y8|D3Z3Y8_MOUSE 15 kDa selenoprotein OS=Mus musculus GN=Sep15 PE=4 SV=1	2	1	1	1	1	1	0	0	1	0	1	1	0	0	1	0	1	1	0	0	1	0	7.4	7.4	7.4	17.824	162	162;121	1	1			1		2.4386e-05	0.055571	0.19269	88.341	2	0.18287	0.86679	90.629
Q8K353;D3YVS7	Q8K353;D3YVS7	1;1	1;1	1;1	UPF0467 protein C5orf32 homolog	0610010O12Rik	>sp|Q8K353|CYTM1_MOUSE Cysteine-rich and transmembrane domain-containing protein 1 OS=Mus musculus GN=Cystm1 PE=2 SV=1;>tr|D3YVS7|D3YVS7_MOUSE Uncharacterized protein (Fragment) OS=Mus musculus GN=Cystm1 PE=4 SV=1	2	1	1	1	0	0	1	0	0	1	0	0	1	0	0	1	0	0	1	0	0	1	9.6	9.6	9.6	11.402	104	104;84			1			1	0.00011556	2.7273	2.3402	18.637	2	2.0556	2.4012	24.629
Q8BHG2-3;Q8BHG2;A2A8E2;Q8BHG2-2;B7ZC71;B7ZC72	Q8BHG2-3;Q8BHG2;A2A8E2;Q8BHG2-2;B7ZC71;B7ZC72	2;2;2;1;1;1	2;2;2;1;1;1	2;2;2;1;1;1	UPF0587 protein C1orf123 homolog	0610037L13Rik	>sp|Q8BHG2-3|CA123_MOUSE Isoform 3 of UPF0587 protein C1orf123 homolog OS=Mus musculus;>sp|Q8BHG2|CA123_MOUSE UPF0587 protein C1orf123 homolog OS=Mus musculus PE=2 SV=1;>tr|A2A8E2|A2A8E2_MOUSE Novel protein (0610037L13Rik) OS=Mus musculus GN=0610037L13Rik	6	2	2	2	2	0	1	0	0	1	2	0	1	0	0	1	2	0	1	0	0	1	14.3	14.3	14.3	22.048	196	196;160;138;168;155;153	2		1			1	6.3372e-06	2.1685	2.0763	80.807	3	0.98255	1.2482	11.844
Q9CQF4;D3Z316	Q9CQF4;D3Z316	1;1	1;1	1;1	Uncharacterized protein C6orf203 homolog	1700021F05Rik	>sp|Q9CQF4|CF203_MOUSE Uncharacterized protein C6orf203 homolog OS=Mus musculus PE=1 SV=1;>tr|D3Z316|D3Z316_MOUSE Protein 1700021F05Rik OS=Mus musculus GN=1700021F05Rik PE=4 SV=1	2	1	1	1	1	0	0	0	1	0	1	0	0	0	1	0	1	0	0	0	1	0	6.2	6.2	6.2	27.847	240	240;212	1				1		0.0026741	1.0741	3.7112	159.36	2	0.13924	1.018	75.876
F8WIU1;Q9D1K7;H7BXB9	F8WIU1;Q9D1K7;H7BXB9	1;1;1	1;1;1	1;1;1	UPF0687 protein C20orf27 homolog	1700037H04Rik	>tr|F8WIU1|F8WIU1_MOUSE Protein 1700037H04Rik OS=Mus musculus GN=1700037H04Rik PE=4 SV=1;>sp|Q9D1K7|CT027_MOUSE UPF0687 protein C20orf27 homolog OS=Mus musculus PE=2 SV=3;>tr|H7BXB9|H7BXB9_MOUSE Protein 1700037H04Rik (Fragment) OS=Mus musculus GN=1700037H0	3	1	1	1	1	1	0	0	0	0	1	1	0	0	0	0	1	1	0	0	0	0	7.9	7.9	7.9	19.811	177	177;174;141	1	1					0.0042949	0.15143	0.55784	6.42	2	0.095154	0.49129	77.1
D3YZD8;D3Z442;Q8R0P4;D3Z1Q3;Q8R0P4-2;Q8CF11;D3YX09;D3YWY5	D3YZD8;D3Z442;Q8R0P4;D3Z1Q3;Q8R0P4-2;Q8CF11;D3YX09;D3YWY5	4;4;4;3;3;3;3;2	4;4;4;3;3;3;3;2	4;4;4;3;3;3;3;2	UPF0366 protein C11orf67 homolog	1810020D17Rik	>tr|D3YZD8|D3YZD8_MOUSE RIKEN cDNA 1810020D17, isoform CRA_c OS=Mus musculus GN=Aamdc PE=4 SV=1;>tr|D3Z442|D3Z442_MOUSE Uncharacterized protein OS=Mus musculus GN=Aamdc PE=4 SV=1;>sp|Q8R0P4|AAMDC_MOUSE Mth938 domain-containing protein OS=Mus musculus GN=Aa	8	4	4	4	3	0	0	2	0	0	3	0	0	2	0	0	3	0	0	2	0	0	26.7	26.7	26.7	16.358	150	150;139;122;118;90;68;52;128	3			2			3.6952e-11	0.10676	0.44874	106.55	5	0.19157	0.98833	36.781
Q8BGD8	Q8BGD8	2	2	2		1810063B05Rik	>sp|Q8BGD8|COA6_MOUSE Cytochrome c oxidase assembly factor 6 homolog OS=Mus musculus GN=Coa6 PE=1 SV=1	1	2	2	2	2	2	0	2	2	0	2	2	0	2	2	0	2	2	0	2	2	0	30.4	30.4	30.4	9.2983	79	79	2	2		2	2		5.6556e-07	0.27389	1.0552	104.99	7	0.1688	0.90457	59.441
E9Q3M9;F7B0R9;E0CXB3	E9Q3M9;F7B0R9	15;8;1	14;8;1	14;8;1		2010300C02Rik	>tr|E9Q3M9|E9Q3M9_MOUSE Protein 2010300C02Rik OS=Mus musculus GN=2010300C02Rik PE=4 SV=1;>tr|F7B0R9|F7B0R9_MOUSE Protein 2010300C02Rik (Fragment) OS=Mus musculus GN=2010300C02Rik PE=4 SV=1	3	15	14	14	2	1	10	7	0	8	1	1	9	6	0	7	1	1	9	6	0	7	20	19.4	19.4	125.91	1175	1175;652;38	1	1	9	6		8	3.0081e-39	1.3984	1.8626	67.159	24	1.1203	1.9257	87.166
Q9CPN9	Q9CPN9	1	1	1		2210010C04Rik	>tr|Q9CPN9|Q9CPN9_MOUSE Protein 2210010C04Rik OS=Mus musculus GN=2210010C04Rik PE=2 SV=1	1	1	1	1	1	1	1	1	1	1	1	1	1	1	1	1	1	1	1	1	1	1	4.9	4.9	4.9	26.422	247	247	1	1	1	1	1	1	1.5461e-53	NaN	NaN	NaN	0	NaN	NaN	NaN
A2ANP1;Q9D772;A2ANP2	A2ANP1;Q9D772;A2ANP2	2;1;1	2;1;1	2;1;1	Uncharacterized protein C9orf25 homolog	2310028H24Rik	>tr|A2ANP1|A2ANP1_MOUSE 2310028H24Rik protein OS=Mus musculus GN=Fam219a PE=2 SV=1;>sp|Q9D772|F219A_MOUSE Protein FAM219A OS=Mus musculus GN=Fam219a PE=2 SV=2;>tr|A2ANP2|A2ANP2_MOUSE Uncharacterized protein OS=Mus musculus GN=Fam219a PE=4 SV=1	3	2	2	2	0	0	0	0	0	2	0	0	0	0	0	2	0	0	0	0	0	2	23.2	23.2	23.2	18.655	168	168;157;156						2	5.0227e-06	NaN	NaN	NaN	1	NaN	NaN	NaN
G3X9J4;Q148V7;E9QM90;Q148V7-2	G3X9J4;Q148V7;E9QM90;Q148V7-2	1;1;1;1	1;1;1;1	1;1;1;1	LisH domain and HEAT repeat-containing protein KIAA1468	2310035C23Rik;Kiaa1468	>tr|G3X9J4|G3X9J4_MOUSE Protein 2310035C23Rik OS=Mus musculus GN=2310035C23Rik PE=4 SV=1;>sp|Q148V7|K1468_MOUSE LisH domain and HEAT repeat-containing protein KIAA1468 OS=Mus musculus GN=Kiaa1468 PE=1 SV=1;>tr|E9QM90|E9QM90_MOUSE Protein 2310035C23Rik OS=M	4	1	1	1	0	0	1	0	0	0	0	0	1	0	0	0	0	0	1	0	0	0	0.8	0.8	0.8	134.57	1216	1216;1216;1192;1192			1				0.0016129	NaN	NaN	NaN	1	NaN	NaN	NaN
B2RPU8;D3Z5B1;Q9D1L0	B2RPU8;D3Z5B1;Q9D1L0	4;4;4	4;4;4	4;4;4	Coiled-coil-helix-coiled-coil-helix domain-containing protein 2, mitochondrial	2410018M08Rik;Chchd2	>tr|B2RPU8|B2RPU8_MOUSE MCG130675 OS=Mus musculus GN=2410018M08Rik PE=2 SV=1;>tr|D3Z5B1|D3Z5B1_MOUSE Protein 2410018M08Rik (Fragment) OS=Mus musculus GN=2410018M08Rik PE=4 SV=1;>sp|Q9D1L0|CHCH2_MOUSE Coiled-coil-helix-coiled-coil-helix domain-containing pr	3	4	4	4	2	4	3	2	4	4	2	4	3	2	4	4	2	4	3	2	4	4	6.2	6.2	6.2	84.266	756	756;184;153	3	5	4	3	4	4	1.5573e-207	3.4378	9.307	56.843	19	2.9232	12.582	52.073
Q3UJP5;B1AV75	Q3UJP5;B1AV75	2;1	2;1	2;1	Uncharacterized protein C8orf37 homolog	2610301B20Rik	>sp|Q3UJP5|CH037_MOUSE Protein C8orf37 homolog OS=Mus musculus PE=1 SV=1;>tr|B1AV75|B1AV75_MOUSE Novel protein OS=Mus musculus GN=2610301B20Rik PE=4 SV=1	2	2	2	2	0	1	1	0	0	0	0	1	1	0	0	0	0	1	1	0	0	0	11	11	11	23.848	209	209;210		1	1				0.00013357	NaN	NaN	NaN	1	NaN	NaN	NaN
Q8R1Y2;D3YWS4;D3Z3S8	Q8R1Y2;D3YWS4;D3Z3S8	2;1;1	2;1;1	2;1;1	Uncharacterized protein C16orf45 homolog	2900011O08Rik	>sp|Q8R1Y2|CP045_MOUSE Uncharacterized protein C16orf45 homolog OS=Mus musculus PE=2 SV=1;>tr|D3YWS4|D3YWS4_MOUSE Protein 2900011O08Rik OS=Mus musculus GN=2900011O08Rik PE=4 SV=1;>tr|D3Z3S8|D3Z3S8_MOUSE Protein 2900011O08Rik (Fragment) OS=Mus musculus GN=2	3	2	2	2	1	0	1	0	0	0	1	0	1	0	0	0	1	0	1	0	0	0	10.3	10.3	10.3	23.465	203	203;112;98	1		1				2.3537e-05	2.5297	5.6967	4.543	2	2.4205	7.1773	39.211
Q8BML2;E9Q6M1	Q8BML2;E9Q6M1	1;1	1;1	1;1		5330437I02Rik	>tr|Q8BML2|Q8BML2_MOUSE Uncharacterized protein OS=Mus musculus GN=Oacyl PE=2 SV=1;>tr|E9Q6M1|E9Q6M1_MOUSE Uncharacterized protein OS=Mus musculus GN=Oacyl PE=4 SV=1	2	1	1	1	0	0	1	1	0	0	0	0	1	1	0	0	0	0	1	1	0	0	1.6	1.6	1.6	76.542	685	685;612			1	1			0.003548	0.048545	0.10315	71.15	2	0.13336	0.47921	131.81
E9Q4Z6;Q8C008	E9Q4Z6;Q8C008	3;3	3;3	3;3	Double zinc ribbon and ankyrin repeat-containing protein 1	6330439K17Rik;Dzank1	>tr|E9Q4Z6|E9Q4Z6_MOUSE Uncharacterized protein OS=Mus musculus GN=Dzank1 PE=4 SV=1;>sp|Q8C008|DZAN1_MOUSE Double zinc ribbon and ankyrin repeat-containing protein 1 OS=Mus musculus GN=Dzank1 PE=1 SV=2	2	3	3	3	0	0	3	0	0	2	0	0	3	0	0	2	0	0	3	0	0	2	4.2	4.2	4.2	85.152	779	779;778			3			2	3.4952e-08	2.5146	2.3908	26.924	5	2.5386	2.9292	38.84
B1AXV0;F6Q3S1	B1AXV0;F6Q3S1	1;1	1;1	1;1		6430704M03Rik	>sp|B1AXV0|FRS1L_MOUSE DOMON domain-containing protein FRRS1L OS=Mus musculus GN=Frrs1l PE=1 SV=1;>tr|F6Q3S1|F6Q3S1_MOUSE Uncharacterized protein (Fragment) OS=Mus musculus GN=Frrs1l PE=4 SV=1	2	1	1	1	0	0	0	1	0	0	0	0	0	1	0	0	0	0	0	1	0	0	3.8	3.8	3.8	32.506	293	293;53				1			0.0051281	NaN	NaN	NaN	0	NaN	NaN	NaN
B8JJI2;Q8CDG5;B8JJI3	B8JJI2;Q8CDG5;B8JJI3	1;1;1	1;1;1	1;1;1	UPF0474 protein C5orf41 homolog	A930001N09Rik	>tr|B8JJI2|B8JJI2_MOUSE Novel protein (A930001N09Rik) OS=Mus musculus GN=Crebrf PE=4 SV=1;>sp|Q8CDG5|CRERF_MOUSE CREB3 regulatory factor OS=Mus musculus GN=Crebrf PE=2 SV=1;>tr|B8JJI3|B8JJI3_MOUSE Novel protein (A930001N09Rik) (Fragment) OS=Mus musculus GN	3	1	1	1	0	1	1	1	0	1	0	1	1	1	0	1	0	1	1	1	0	1	1.4	1.4	1.4	74.574	653	653;640;137		1	1	1		1	0.0037951	0.070284	0.21624	123.48	4	0.21576	0.76947	85
Q3UHJ0;Q3UHJ0-2	Q3UHJ0;Q3UHJ0-2	23;22	23;22	22;21	AP2-associated protein kinase 1	Aak1	>sp|Q3UHJ0|AAK1_MOUSE AP2-associated protein kinase 1 OS=Mus musculus GN=Aak1 PE=1 SV=2;>sp|Q3UHJ0-2|AAK1_MOUSE Isoform 2 of AP2-associated protein kinase 1 OS=Mus musculus GN=Aak1	2	23	23	22	8	9	12	10	5	15	8	9	12	10	5	15	8	9	11	10	5	14	40.4	40.4	39.1	103.35	959	959;878	8	9	14	10	5	18	2.1174e-96	0.5603	0.63838	57.833	51	0.41966	0.74216	57.054
J3QN89;Q3TJ22	J3QN89;Q3TJ22	1;1	1;1	1;1		Aamp	>tr|J3QN89|J3QN89_MOUSE Protein Aamp OS=Mus musculus GN=Aamp PE=4 SV=1;>tr|Q3TJ22|Q3TJ22_MOUSE Angio-associated migratory protein OS=Mus musculus GN=Aamp PE=2 SV=1	2	1	1	1	0	0	1	0	0	1	0	0	1	0	0	1	0	0	1	0	0	1	3	3	3	46.966	436	436;435			1			1	0.00060668	3.0056	2.6476	14.02	2	2.0682	2.53	6.6278
Q8BGQ7	Q8BGQ7	5	5	5	Alanine--tRNA ligase, cytoplasmic	Aars	>sp|Q8BGQ7|SYAC_MOUSE Alanine--tRNA ligase, cytoplasmic OS=Mus musculus GN=Aars PE=1 SV=1	1	5	5	5	1	0	5	0	0	4	1	0	5	0	0	4	1	0	5	0	0	4	5.9	5.9	5.9	106.91	968	968	1		7			7	1.7681e-18	1.0673	1.1363	32.967	13	0.76127	1.0492	56.013
A2A4P4;A2A4P3;Q3THG9	A2A4P4;A2A4P3;Q3THG9	2;2;2	2;2;2	2;2;2	Alanyl-tRNA editing protein Aarsd1	Aarsd1	>tr|A2A4P4|A2A4P4_MOUSE Alanyl-tRNA synthetase domain containing 1 OS=Mus musculus GN=Aarsd1 PE=4 SV=1;>tr|A2A4P3|A2A4P3_MOUSE Alanyl-tRNA synthetase domain containing 1 OS=Mus musculus GN=Aarsd1 PE=4 SV=1;>sp|Q3THG9|AASD1_MOUSE Alanyl-tRNA editing protein	3	2	2	2	0	0	2	0	0	1	0	0	2	0	0	1	0	0	2	0	0	1	6.3	6.3	6.3	60.506	543	543;525;412			2			1	2.526e-07	NaN	NaN	NaN	1	NaN	NaN	NaN
P61922;P61922-2;F7C9G3;Q3TUE8;F6RN86	P61922;P61922-2	14;13;4;4;1	14;13;4;4;1	14;13;4;4;1	4-aminobutyrate aminotransferase, mitochondrial	Abat	>sp|P61922|GABT_MOUSE 4-aminobutyrate aminotransferase, mitochondrial OS=Mus musculus GN=Abat PE=1 SV=1;>sp|P61922-2|GABT_MOUSE Isoform 2 of 4-aminobutyrate aminotransferase, mitochondrial OS=Mus musculus GN=Abat	5	14	14	14	1	1	10	4	1	11	1	1	10	4	1	11	1	1	10	4	1	11	33.4	33.4	33.4	56.451	500	500;444;232;204;109	1	1	10	4	1	11	2.3214e-42	0.35432	0.37641	100.53	24	0.11295	0.17131	99.552
Q6P542	Q6P542	1	1	1	ATP-binding cassette sub-family F member 1	Abcf1	>sp|Q6P542|ABCF1_MOUSE ATP-binding cassette sub-family F member 1 OS=Mus musculus GN=Abcf1 PE=1 SV=1	1	1	1	1	0	0	0	0	0	1	0	0	0	0	0	1	0	0	0	0	0	1	1.2	1.2	1.2	94.944	837	837						1	0.0010113	NaN	NaN	NaN	1	NaN	NaN	NaN
Q99LE6	Q99LE6	3	3	3	ATP-binding cassette sub-family F member 2	Abcf2	>sp|Q99LE6|ABCF2_MOUSE ATP-binding cassette sub-family F member 2 OS=Mus musculus GN=Abcf2 PE=2 SV=1	1	3	3	3	0	0	2	0	0	3	0	0	2	0	0	3	0	0	2	0	0	3	5.7	5.7	5.7	71.781	628	628			2			3	6.4842e-10	0.84948	0.96043	59.923	3	0.69459	0.99404	45.459
Q6PE15;Q6PE15-2;F6X5P5	Q6PE15;Q6PE15-2;F6X5P5	1;1;1	1;1;1	1;1;1	Abhydrolase domain-containing protein 10, mitochondrial	Abhd10	>sp|Q6PE15|ABHDA_MOUSE Mycophenolic acid acyl-glucuronide esterase, mitochondrial OS=Mus musculus GN=Abhd10 PE=2 SV=1;>sp|Q6PE15-2|ABHDA_MOUSE Isoform 2 of Mycophenolic acid acyl-glucuronide esterase, mitochondrial OS=Mus musculus GN=Abhd10;>tr|F6X5P5|F6X5	3	1	1	1	0	0	0	1	0	0	0	0	0	1	0	0	0	0	0	1	0	0	3.7	3.7	3.7	33.04	297	297;292;254				1			0.0054995	NaN	NaN	NaN	1	NaN	NaN	NaN
Q99LR1;D6RFU2;D6RI21;F7BHM8	Q99LR1;D6RFU2	9;6;1;1	9;6;1;1	9;6;1;1	Monoacylglycerol lipase ABHD12	Abhd12	>sp|Q99LR1|ABD12_MOUSE Monoacylglycerol lipase ABHD12 OS=Mus musculus GN=Abhd12 PE=1 SV=2;>tr|D6RFU2|D6RFU2_MOUSE Monoacylglycerol lipase ABHD12 OS=Mus musculus GN=Abhd12 PE=4 SV=1	4	9	9	9	0	0	7	1	0	8	0	0	7	1	0	8	0	0	7	1	0	8	25.4	25.4	25.4	45.269	398	398;298;70;56			10	1		10	3.0514e-28	0.72628	0.69164	64.056	19	0.46976	0.56491	131.57
E9QK41;Q8K4G5;E9Q9C2;E9Q9C1;E9Q9C0;Q8K4G5-2;E9Q9C4;Q8K4G5-4;E9Q030;Q8K4G5-3;E9Q9C7;E9Q9D2;E9Q9D1;E9Q9Q7	E9QK41;Q8K4G5;E9Q9C2;E9Q9C1;E9Q9C0;Q8K4G5-2;E9Q9C4;Q8K4G5-4;E9Q030;Q8K4G5-3;E9Q9C7;E9Q9D2;E9Q9D1;E9Q9Q7	10;10;10;10;10;10;10;10;10;10;9;9;9;8	10;10;10;10;10;10;10;10;10;10;9;9;9;8	10;10;10;10;10;10;10;10;10;10;9;9;9;8	Actin-binding LIM protein 1	Ablim1	>tr|E9QK41|E9QK41_MOUSE Actin-binding LIM protein 1 OS=Mus musculus GN=Ablim1 PE=4 SV=1;>sp|Q8K4G5|ABLM1_MOUSE Actin-binding LIM protein 1 OS=Mus musculus GN=Ablim1 PE=1 SV=1;>tr|E9Q9C2|E9Q9C2_MOUSE Actin-binding LIM protein 1 OS=Mus musculus GN=Ablim1 PE=	14	10	10	10	8	4	5	7	3	4	8	4	5	7	3	4	8	4	5	7	3	4	14.3	14.3	14.3	96.834	861	861;861;777;744;714;701;682;654;545;545;668;454;426;400	8	4	6	7	3	5	3.3425e-104	0.48572	0.76867	78.771	28	0.35017	0.83865	87.152
E9Q4K0;Q8BL65-4;Q8BL65;E9Q0W6;Q8BL65-3;Q8BL65-2;Q8BL65-5;D3Z0Y4;F6VVW4;F7A5C5;F6UI99;D3YYR9;F6W6N3	E9Q4K0;Q8BL65-4;Q8BL65;E9Q0W6;Q8BL65-3;Q8BL65-2;Q8BL65-5;D3Z0Y4;F6VVW4	12;12;12;12;12;12;11;7;7;5;5;2;1	12;12;12;12;12;12;11;7;7;5;5;2;1	11;11;11;11;11;11;10;6;6;4;5;1;1	Actin-binding LIM protein 2	Ablim2	>tr|E9Q4K0|E9Q4K0_MOUSE Actin-binding LIM protein 2 OS=Mus musculus GN=Ablim2 PE=4 SV=1;>sp|Q8BL65-4|ABLM2_MOUSE Isoform 4 of Actin-binding LIM protein 2 OS=Mus musculus GN=Ablim2;>sp|Q8BL65|ABLM2_MOUSE Actin-binding LIM protein 2 OS=Mus musculus GN=Ablim2	13	12	12	11	7	7	3	3	3	4	7	7	3	3	3	4	6	7	2	3	3	3	22.9	22.9	21.8	73.649	664	664;617;612;607;606;573;559;346;220;195;170;190;109	7	8	3	3	3	4	8.0677e-42	0.20222	0.32433	97.604	16	0.16064	0.4064	88.987
Q69ZX8	Q69ZX8	3	2	2	Actin-binding LIM protein 3	Ablim3	>sp|Q69ZX8|ABLM3_MOUSE Actin-binding LIM protein 3 OS=Mus musculus GN=Ablim3 PE=1 SV=2	1	3	2	2	3	1	1	2	1	1	2	1	0	2	1	0	2	1	0	2	1	0	4.7	3.7	3.7	77.63	682	682	2	1		2	1		2.9784e-07	0.69108	2.1441	48.126	4	0.29854	1.831	58.543
Q5SSL4-2;Q5SSL4;Q5SSL4-4;E9PUE7;Q5SSL4-3;H3BKV6	Q5SSL4-2;Q5SSL4;Q5SSL4-4;E9PUE7;Q5SSL4-3	4;4;4;4;3;1	4;4;4;4;3;1	3;3;3;3;2;1	Active breakpoint cluster region-related protein	Abr	>sp|Q5SSL4-2|ABR_MOUSE Isoform 2 of Active breakpoint cluster region-related protein OS=Mus musculus GN=Abr;>sp|Q5SSL4|ABR_MOUSE Active breakpoint cluster region-related protein OS=Mus musculus GN=Abr PE=2 SV=1;>sp|Q5SSL4-4|ABR_MOUSE Isoform 4 of Active br	6	4	4	3	0	0	3	0	0	2	0	0	3	0	0	2	0	0	2	0	0	2	4.7	4.7	3.6	98.987	871	871;859;822;813;641;161			3			2	1.7272e-07	2.0087	1.8965	74.914	5	1.4902	1.8696	51.422
Q921H8;H3BKL5;H3BJZ9;Q8VCH0;H3BKA1;H3BJC1	Q921H8;H3BKL5;H3BJZ9;Q8VCH0	4;3;3;2;1;1	4;3;3;2;1;1	4;3;3;2;1;1	3-ketoacyl-CoA thiolase A, peroxisomal;3-ketoacyl-CoA thiolase B, peroxisomal	Acaa1a;Acaa1b	>sp|Q921H8|THIKA_MOUSE 3-ketoacyl-CoA thiolase A, peroxisomal OS=Mus musculus GN=Acaa1a PE=2 SV=1;>tr|H3BKL5|H3BKL5_MOUSE 3-ketoacyl-CoA thiolase A, peroxisomal OS=Mus musculus GN=Acaa1a PE=3 SV=1;>tr|H3BJZ9|H3BJZ9_MOUSE 3-ketoacyl-CoA thiolase A, peroxiso	6	4	4	4	1	1	3	1	0	3	1	1	3	1	0	3	1	1	3	1	0	3	12.3	12.3	12.3	43.953	424	424;373;331;424;199;98	1	1	3	1		3	7.2981e-11	1.1323	1.009	63.026	8	0.62422	1.1137	48.543
Q8BWT1	Q8BWT1	5	5	5	3-ketoacyl-CoA thiolase, mitochondrial	Acaa2	>sp|Q8BWT1|THIM_MOUSE 3-ketoacyl-CoA thiolase, mitochondrial OS=Mus musculus GN=Acaa2 PE=1 SV=3	1	5	5	5	3	0	1	4	2	1	3	0	1	4	2	1	3	0	1	4	2	1	17.9	17.9	17.9	41.829	397	397	3		1	4	2	1	1.4244e-17	0.25962	0.32007	90.881	7	0.21391	0.37343	82.231
P51174	P51174	12	12	12	Long-chain specific acyl-CoA dehydrogenase, mitochondrial	Acadl	>sp|P51174|ACADL_MOUSE Long-chain specific acyl-CoA dehydrogenase, mitochondrial OS=Mus musculus GN=Acadl PE=2 SV=2	1	12	12	12	5	3	5	6	1	3	5	3	5	6	1	3	5	3	5	6	1	3	33	33	33	47.907	430	430	6	3	5	7	1	3	1.8847e-73	0.16567	0.39802	62.816	22	0.17398	0.48105	96.099
P45952;D6RFD7	P45952;D6RFD7	1;1	1;1	1;1	Medium-chain specific acyl-CoA dehydrogenase, mitochondrial	Acadm	>sp|P45952|ACADM_MOUSE Medium-chain specific acyl-CoA dehydrogenase, mitochondrial OS=Mus musculus GN=Acadm PE=1 SV=1;>tr|D6RFD7|D6RFD7_MOUSE Medium-chain-specific acyl-CoA dehydrogenase, mitochondrial OS=Mus musculus GN=Acadm PE=4 SV=1	2	1	1	1	1	1	0	1	0	0	1	1	0	1	0	0	1	1	0	1	0	0	2.9	2.9	2.9	46.481	421	421;157	1	1		1			0.0040476	3.8198	12.665	24.184	2	0.28399	1.3541	10.113
Q8QZT1	Q8QZT1	14	14	14	Acetyl-CoA acetyltransferase, mitochondrial	Acat1	>sp|Q8QZT1|THIL_MOUSE Acetyl-CoA acetyltransferase, mitochondrial OS=Mus musculus GN=Acat1 PE=1 SV=1	1	14	14	14	8	6	11	6	5	9	8	6	11	6	5	9	8	6	11	6	5	9	44.6	44.6	44.6	44.816	424	424	10	7	15	7	6	10	8.9707e-243	0.16003	0.34501	54.272	50	0.10961	0.2926	84.677
Q80X81;Q8CAY6;G3XA25;F2Z459	Q80X81;Q8CAY6;G3XA25;F2Z459	3;3;3;2	3;3;3;2	3;3;3;2	Acetyl-CoA acetyltransferase, cytosolic	Acat3;Acat2	>tr|Q80X81|Q80X81_MOUSE Acetyl-Coenzyme A acetyltransferase 3 OS=Mus musculus GN=Acat3 PE=2 SV=1;>sp|Q8CAY6|THIC_MOUSE Acetyl-CoA acetyltransferase, cytosolic OS=Mus musculus GN=Acat2 PE=1 SV=2;>tr|G3XA25|G3XA25_MOUSE Acetyl-CoA acetyltransferase, cytosoli	4	3	3	3	1	0	2	1	0	1	1	0	2	1	0	1	1	0	2	1	0	1	7.3	7.3	7.3	41.47	397	397;397;365;248	1		2	1		1	3.2298e-10	0.94602	0.80602	45.36	5	0.71776	0.82745	35.215
B8JJ92;Q52KR6;Q9JIX8;Q9JIX8-4;F6RJ39;B8JJ91;Q9JIX8-2;Q9JIX8-3;B8JJ90	B8JJ92;Q52KR6;Q9JIX8;Q9JIX8-4;F6RJ39;B8JJ91;Q9JIX8-2;Q9JIX8-3;B8JJ90	2;2;1;1;1;1;1;1;1	2;2;1;1;1;1;1;1;1	2;2;1;1;1;1;1;1;1	Apoptotic chromatin condensation inducer in the nucleus	Acin1	>tr|B8JJ92|B8JJ92_MOUSE Apoptotic chromatin condensation inducer 1 OS=Mus musculus GN=Acin1 PE=4 SV=1;>tr|Q52KR6|Q52KR6_MOUSE Acin1 protein OS=Mus musculus GN=Acin1 PE=2 SV=1;>sp|Q9JIX8|ACINU_MOUSE Apoptotic chromatin condensation inducer in the nucleus OS	9	2	2	2	0	1	1	1	0	0	0	1	1	1	0	0	0	1	1	1	0	0	4	4	4	67.113	580	580;552;1338;1298;1272;634;581;565;222		1	1	1			4.7166e-05	0.51668	1.2002	46.622	3	0.22477	1.2879	86.615
Q3V117;Q91V92;Q3TS02	Q3V117;Q91V92	10;10;4	10;10;4	10;10;4	ATP-citrate synthase	Acly	>tr|Q3V117|Q3V117_MOUSE ATP citrate lyase OS=Mus musculus GN=Acly PE=2 SV=1;>sp|Q91V92|ACLY_MOUSE ATP-citrate synthase OS=Mus musculus GN=Acly PE=1 SV=1	3	10	10	10	1	0	8	0	0	8	1	0	8	0	0	8	1	0	8	0	0	8	10.6	10.6	10.6	120.79	1101	1101;1091;491	1		9			8	9.9866e-29	0.81997	0.69814	37.028	15	0.57004	0.69239	54.156
Q99KI0	Q99KI0	34	34	34	Aconitate hydratase, mitochondrial	Aco2	>sp|Q99KI0|ACON_MOUSE Aconitate hydratase, mitochondrial OS=Mus musculus GN=Aco2 PE=1 SV=1	1	34	34	34	24	12	26	22	15	28	24	12	26	22	15	28	24	12	26	22	15	28	52.1	52.1	52.1	85.462	780	780	36	15	35	25	19	41	0	0.17054	0.31096	81.18	160	0.11207	0.29074	79.387
Q9CQR4	Q9CQR4	2	2	2	Acyl-coenzyme A thioesterase 13	Acot13	>sp|Q9CQR4|ACO13_MOUSE Acyl-coenzyme A thioesterase 13 OS=Mus musculus GN=Acot13 PE=1 SV=1	1	2	2	2	2	0	2	1	0	2	2	0	2	1	0	2	2	0	2	1	0	2	15.7	15.7	15.7	15.183	140	140	2		2	1		2	9.5912e-09	0.23744	0.47407	42.664	7	0.22863	0.43541	28.703
Q9QYR9;O55137	Q9QYR9;O55137	1;1	1;1	1;1	Acyl-coenzyme A thioesterase 2, mitochondrial;Acyl-coenzyme A thioesterase 1	Acot2;Acot1	>sp|Q9QYR9|ACOT2_MOUSE Acyl-coenzyme A thioesterase 2, mitochondrial OS=Mus musculus GN=Acot2 PE=1 SV=2;>sp|O55137|ACOT1_MOUSE Acyl-coenzyme A thioesterase 1 OS=Mus musculus GN=Acot1 PE=1 SV=1	2	1	1	1	0	0	1	0	0	0	0	0	1	0	0	0	0	0	1	0	0	0	2.4	2.4	2.4	49.656	453	453;419			1				0.00073312	NaN	NaN	NaN	1	NaN	NaN	NaN
Q91V12-4;Q91V12-2;E9PYH2;Q91V12;Q91V12-3	Q91V12-4;Q91V12-2;E9PYH2;Q91V12;Q91V12-3	9;9;8;8;8	9;9;8;8;8	9;9;8;8;8	Cytosolic acyl coenzyme A thioester hydrolase	Acot7	>sp|Q91V12-4|BACH_MOUSE Isoform D of Cytosolic acyl coenzyme A thioester hydrolase OS=Mus musculus GN=Acot7;>sp|Q91V12-2|BACH_MOUSE Isoform A of Cytosolic acyl coenzyme A thioester hydrolase OS=Mus musculus GN=Acot7;>tr|E9PYH2|E9PYH2_MOUSE Cytosolic acyl c	5	9	9	9	2	3	8	4	3	6	2	3	8	4	3	6	2	3	8	4	3	6	31.1	31.1	31.1	41.615	379	379;338;384;381;350	2	3	9	4	3	7	1.5658e-39	0.54645	0.72181	63.161	26	0.38129	0.59539	124.73
Q9R0X4;Q32MW3	Q9R0X4;Q32MW3	4;3	4;3	4;3	Acyl-coenzyme A thioesterase 9, mitochondrial;Acyl-coenzyme A thioesterase 10, mitochondrial	Acot9;Acot10	>sp|Q9R0X4|ACOT9_MOUSE Acyl-coenzyme A thioesterase 9, mitochondrial OS=Mus musculus GN=Acot9 PE=1 SV=1;>sp|Q32MW3|ACO10_MOUSE Acyl-coenzyme A thioesterase 10, mitochondrial OS=Mus musculus GN=Acot10 PE=2 SV=1	2	4	4	4	0	0	2	1	0	1	0	0	2	1	0	1	0	0	2	1	0	1	9.3	9.3	9.3	50.56	439	439;439			2	1		1	3.2345e-08	0.30397	0.28442	110.47	3	0.30062	0.37533	112.82
Q9R0H0;Q9R0H0-2;A2A848	Q9R0H0;Q9R0H0-2;A2A848	6;6;5	6;6;5	6;6;5	Peroxisomal acyl-coenzyme A oxidase 1;Acyl-coenzyme A oxidase	Acox1	>sp|Q9R0H0|ACOX1_MOUSE Peroxisomal acyl-coenzyme A oxidase 1 OS=Mus musculus GN=Acox1 PE=1 SV=5;>sp|Q9R0H0-2|ACOX1_MOUSE Isoform 2 of Peroxisomal acyl-coenzyme A oxidase 1 OS=Mus musculus GN=Acox1;>tr|A2A848|A2A848_MOUSE Acyl-coenzyme A oxidase (Fragment)	3	6	6	6	0	0	5	0	0	6	0	0	5	0	0	6	0	0	5	0	0	6	13.3	13.3	13.3	74.648	661	661;661;625			5			6	1.1611e-21	3.4688	3.1305	48.586	11	1.8382	2.3008	24.313
Q9D358;Q561M1;Q9D358-2	Q9D358;Q561M1;Q9D358-2	3;2;2	3;2;2	3;2;2	Low molecular weight phosphotyrosine protein phosphatase	Acp1	>sp|Q9D358|PPAC_MOUSE Low molecular weight phosphotyrosine protein phosphatase OS=Mus musculus GN=Acp1 PE=1 SV=3;>tr|Q561M1|Q561M1_MOUSE Acp1 protein OS=Mus musculus GN=Acp1 PE=1 SV=1;>sp|Q9D358-2|PPAC_MOUSE Isoform 2 of Low molecular weight phosphotyrosin	3	3	3	3	1	1	3	3	1	1	1	1	3	3	1	1	1	1	3	3	1	1	24.1	24.1	24.1	18.192	158	158;158;158	1	1	3	3	1	2	1.3496e-90	0.34732	0.69013	64.902	5	0.37424	1.1885	66.15
Q99PU5;D3Z2G8;D3Z1Z2	Q99PU5	4;1;1	4;1;1	4;1;1	Long-chain-fatty-acid--CoA ligase ACSBG1	Acsbg1	>sp|Q99PU5|ACBG1_MOUSE Long-chain-fatty-acid--CoA ligase ACSBG1 OS=Mus musculus GN=Acsbg1 PE=1 SV=1	3	4	4	4	0	0	2	1	0	3	0	0	2	1	0	3	0	0	2	1	0	3	6.9	6.9	6.9	80.425	721	721;127;110			2	1		3	1.1013e-13	0.95621	0.84918	14.199	5	0.53598	0.63657	24.416
Q8VCW8	Q8VCW8	4	4	4	Acyl-CoA synthetase family member 2, mitochondrial	Acsf2	>sp|Q8VCW8|ACSF2_MOUSE Acyl-CoA synthetase family member 2, mitochondrial OS=Mus musculus GN=Acsf2 PE=2 SV=1	1	4	4	4	0	0	1	0	0	3	0	0	1	0	0	3	0	0	1	0	0	3	8	8	8	67.95	615	615			2			3	2.0998e-08	0.97111	0.92138	36.83	5	0.22043	0.27736	39.819
Q9CZW4;E9PUC2	Q9CZW4;E9PUC2	3;3	3;3	3;3	Long-chain-fatty-acid--CoA ligase 3	Acsl3	>sp|Q9CZW4|ACSL3_MOUSE Long-chain-fatty-acid--CoA ligase 3 OS=Mus musculus GN=Acsl3 PE=2 SV=2;>tr|E9PUC2|E9PUC2_MOUSE Long-chain-fatty-acid--CoA ligase 3 OS=Mus musculus GN=Acsl3 PE=4 SV=1	2	3	3	3	0	0	2	0	0	2	0	0	2	0	0	2	0	0	2	0	0	2	5.1	5.1	5.1	80.491	720	720;568			2			2	4.0531e-06	2.9851	2.7779	13.235	3	1.671	1.9206	24.104
Q9QUJ7;Q9QUJ7-2	Q9QUJ7;Q9QUJ7-2	7;7	7;7	7;7	Long-chain-fatty-acid--CoA ligase 4	Acsl4	>sp|Q9QUJ7|ACSL4_MOUSE Long-chain-fatty-acid--CoA ligase 4 OS=Mus musculus GN=Acsl4 PE=2 SV=2;>sp|Q9QUJ7-2|ACSL4_MOUSE Isoform Short of Long-chain-fatty-acid--CoA ligase 4 OS=Mus musculus GN=Acsl4	2	7	7	7	0	0	6	0	0	3	0	0	6	0	0	3	0	0	6	0	0	3	11.3	11.3	11.3	79.076	711	711;670			6			4	5.0501e-25	3.6391	3.1208	34.977	9	2.3563	2.8096	34.177
Q8R1X1;Q91WC3-2;Q5ICG5;Q91WC3;Q5F2C5;Q8BYJ0;E9Q7Y2;Q8C028;B0QZJ6;B1ARG5;F6WYN6	Q8R1X1;Q91WC3-2;Q5ICG5;Q91WC3;Q5F2C5;Q8BYJ0;E9Q7Y2	9;9;9;9;8;7;7;4;2;2;1	9;9;9;9;8;7;7;4;2;2;1	9;9;9;9;8;7;7;4;2;2;1	Long-chain-fatty-acid--CoA ligase 6	Acsl6	>tr|Q8R1X1|Q8R1X1_MOUSE Acyl-CoA synthetase long-chain family member 6 OS=Mus musculus GN=Acsl6 PE=2 SV=2;>sp|Q91WC3-2|ACSL6_MOUSE Isoform 2 of Long-chain-fatty-acid--CoA ligase 6 OS=Mus musculus GN=Acsl6;>tr|Q5ICG5|Q5ICG5_MOUSE Acyl-CoA synthetase long-ch	11	9	9	9	0	0	7	0	0	7	0	0	7	0	0	7	0	0	7	0	0	7	14.3	14.3	14.3	80.737	722	722;722;697;697;622;424;365;359;192;139;126			7			9	2.0182e-29	0.74679	0.71317	42.752	13	0.37882	0.51761	20.011
P62737;P63268;D3YZY0;D3Z2K3	P62737;P63268;D3YZY0;D3Z2K3	14;14;12;10	1;1;1;1	1;1;1;1	Actin, aortic smooth muscle;Actin, gamma-enteric smooth muscle	Acta2;Actg2	>sp|P62737|ACTA_MOUSE Actin, aortic smooth muscle OS=Mus musculus GN=Acta2 PE=1 SV=1;>sp|P63268|ACTH_MOUSE Actin, gamma-enteric smooth muscle OS=Mus musculus GN=Actg2 PE=2 SV=1;>tr|D3YZY0|D3YZY0_MOUSE Actin, gamma-enteric smooth muscle (Fragment) OS=Mus mu	4	14	1	1	10	6	13	11	3	14	0	0	1	0	0	1	0	0	1	0	0	1	39	2.9	2.9	42.009	377	377;376;270;195			2			2	0	0.53719	0.4508	12.093	4	0.36536	0.41772	15.701
CON__P60712;P60710;E9Q1F2;E9Q5F4;E9QAZ1;E9Q2D1	CON__P60712;P60710;E9Q1F2;E9Q5F4	20;20;15;14;9;5	1;1;1;1;1;1	1;1;1;1;1;1	Actin, cytoplasmic 1;Actin, cytoplasmic 1, N-terminally processed	Actb	>P60712 SWISS-PROT:P60712 (Bos taurus) Actin, cytoplasmic 1;>sp|P60710|ACTB_MOUSE Actin, cytoplasmic 1 OS=Mus musculus GN=Actb PE=1 SV=1;>tr|E9Q1F2|E9Q1F2_MOUSE Actin, cytoplasmic 1 OS=Mus musculus GN=Actb PE=3 SV=1;>tr|E9Q5F4|E9Q5F4_MOUSE Actin, cytoplasm	6	20	1	1	14	10	16	12	7	20	1	1	0	1	1	1	1	1	0	1	1	1	70.4	4.5	4.5	41.736	375	375;375;295;265;125;108	3	2		1	2	1	0	0.088689	0.36575	42.32	9	0.059998	0.39875	81.251
P68033;P68134	P68033;P68134	14;14	3;3	0;0	Actin, alpha cardiac muscle 1;Actin, alpha skeletal muscle	Actc1;Acta1	>sp|P68033|ACTC_MOUSE Actin, alpha cardiac muscle 1 OS=Mus musculus GN=Actc1 PE=1 SV=1;>sp|P68134|ACTS_MOUSE Actin, alpha skeletal muscle OS=Mus musculus GN=Acta1 PE=1 SV=1	2	14	3	0	11	6	13	12	3	14	2	1	3	3	0	3	0	0	0	0	0	0	39	11.7	0	42.019	377	377;377	4	2	6	4		4	0	0.23611	0.41995	52.182	20	0.13652	0.21469	97.876
P63260;G3UZ07;B1ATY1;G3UYG0;E9Q606;Q8BFZ3;F8WGM8;F6WX90	P63260;G3UZ07	20;12;9;9;8;6;5;3	20;12;9;9;8;6;5;3	1;1;1;1;0;0;0;0	Actin, cytoplasmic 2;Actin, cytoplasmic 2, N-terminally processed	Actg1	>sp|P63260|ACTG_MOUSE Actin, cytoplasmic 2 OS=Mus musculus GN=Actg1 PE=1 SV=1;>tr|G3UZ07|G3UZ07_MOUSE Actin, cytoplasmic 2 (Fragment) OS=Mus musculus GN=Actg1 PE=3 SV=1	8	20	20	1	14	9	17	12	7	20	14	9	17	12	7	20	1	0	1	1	1	1	70.4	70.4	4.5	41.792	375	375;268;153;132;150;376;105;43	27	15	35	23	15	41	0	0.18271	0.37677	67.901	151	0.14839	0.41492	72.444
Q99MR0;F8WI57	Q99MR0;F8WI57	1;1	1;1	1;1	Actin-like protein 6B	Actl6b	>sp|Q99MR0|ACL6B_MOUSE Actin-like protein 6B OS=Mus musculus GN=Actl6b PE=1 SV=1;>tr|F8WI57|F8WI57_MOUSE Actin-like protein 6B OS=Mus musculus GN=Actl6b PE=3 SV=1	2	1	1	1	0	0	1	0	0	1	0	0	1	0	0	1	0	0	1	0	0	1	3.1	3.1	3.1	46.891	426	426;381			1			1	0.00028965	2.0732	1.7907	8.4229	2	1.0098	1.1989	15.571
Q7TPR4;A1BN54;D3YY95	Q7TPR4;A1BN54	32;32;2	32;32;2	18;18;0	Alpha-actinin-1	Actn1	>sp|Q7TPR4|ACTN1_MOUSE Alpha-actinin-1 OS=Mus musculus GN=Actn1 PE=1 SV=1;>tr|A1BN54|A1BN54_MOUSE Alpha actinin 1a OS=Mus musculus GN=Actn1 PE=2 SV=1	3	32	32	18	14	9	26	15	3	25	14	9	26	15	3	25	7	3	13	9	2	12	42.3	42.3	24.7	103.07	892	892;887;159	16	10	33	15	3	30	3.998e-234	0.54861	0.78537	55.208	98	0.63324	0.94725	71.167
P57780;D3Z0L8;D3Z761	P57780	29;5;4	16;3;2	7;0;0	Alpha-actinin-4	Actn4	>sp|P57780|ACTN4_MOUSE Alpha-actinin-4 OS=Mus musculus GN=Actn4 PE=1 SV=1	3	29	16	7	15	12	24	15	5	21	9	6	12	10	4	9	6	5	5	6	3	3	38.5	22.9	9.6	104.98	912	912;206;133	9	7	15	10	4	10	3.7212e-250	0.39568	0.66022	90.461	53	0.28449	0.67267	74.319
P61164	P61164	7	7	2	Alpha-centractin	Actr1a	>sp|P61164|ACTZ_MOUSE Alpha-centractin OS=Mus musculus GN=Actr1a PE=2 SV=1	1	7	7	2	0	0	4	0	0	7	0	0	4	0	0	7	0	0	1	0	0	2	23.7	23.7	10.4	42.613	376	376			5			8	1.7595e-25	0.88536	0.7796	37.11	10	0.5961	0.71216	33.249
Q8R5C5;E0CYB4;E0CZD4	Q8R5C5	7;3;3	2;1;1	2;1;1	Beta-centractin	Actr1b	>sp|Q8R5C5|ACTY_MOUSE Beta-centractin OS=Mus musculus GN=Actr1b PE=1 SV=1	3	7	2	2	0	0	5	0	0	6	0	0	2	0	0	1	0	0	2	0	0	1	23.9	10.6	10.6	42.281	376	376;149;142			2			1	8.9045e-21	0.67116	0.59045	4.7333	2	0.58348	0.70454	29.98
P61161	P61161	10	10	10	Actin-related protein 2	Actr2	>sp|P61161|ARP2_MOUSE Actin-related protein 2 OS=Mus musculus GN=Actr2 PE=1 SV=1	1	10	10	10	1	0	7	2	0	10	1	0	7	2	0	10	1	0	7	2	0	10	34	34	34	44.76	394	394	1		9	2		10	6.019e-38	0.48799	0.5981	67.183	19	0.269	0.38769	107.82
E9QJT5;P56376;Q8BMV3	E9QJT5;P56376	5;5;1	5;5;1	5;5;1	Acylphosphatase;Acylphosphatase-1	Acyp1	>tr|E9QJT5|E9QJT5_MOUSE Acylphosphatase OS=Mus musculus GN=Acyp1 PE=3 SV=1;>sp|P56376|ACYP1_MOUSE Acylphosphatase-1 OS=Mus musculus GN=Acyp1 PE=2 SV=2	3	5	5	5	5	0	1	3	0	2	5	0	1	3	0	2	5	0	1	3	0	2	26.8	26.8	26.8	17.344	157	157;99;108	5		1	3		2	2.2305e-24	0.15683	0.40332	124.69	11	0.27192	0.3894	171.53
P97857;E9PY08;P59384	P97857;E9PY08	16;12;1	16;12;1	16;12;1	A disintegrin and metalloproteinase with thrombospondin motifs 1	Adamts1	>sp|P97857|ATS1_MOUSE A disintegrin and metalloproteinase with thrombospondin motifs 1 OS=Mus musculus GN=Adamts1 PE=1 SV=4;>tr|E9PY08|E9PY08_MOUSE A disintegrin and metalloproteinase with thrombospondin motifs 1 (Fragment) OS=Mus musculus GN=Adamts1 PE=4	3	16	16	16	0	0	13	0	0	13	0	0	13	0	0	13	0	0	13	0	0	13	22.9	22.9	22.9	105.8	968	968;681;950			16			16	1.5571e-61	4.3225	4.6113	98.011	29	2.8301	3.826	102.07
Q3TNX8;Q8BNJ2;E9PV91	Q3TNX8;Q8BNJ2;E9PV91	11;11;7	11;11;7	11;11;7	A disintegrin and metalloproteinase with thrombospondin motifs 4	Adamts4	>tr|Q3TNX8|Q3TNX8_MOUSE A disintegrin and metalloproteinase with thrombospondin motifs 4 OS=Mus musculus GN=Adamts4 PE=2 SV=1;>sp|Q8BNJ2|ATS4_MOUSE A disintegrin and metalloproteinase with thrombospondin motifs 4 OS=Mus musculus GN=Adamts4 PE=2 SV=2;>tr|E9	3	11	11	11	0	0	9	0	0	8	0	0	9	0	0	8	0	0	9	0	0	8	17.6	17.6	17.6	91.238	845	845;833;648			13			12	1.3409e-39	4.2475	4.587	81.273	20	2.8237	4.0051	81.494
Q99MU3;Q99MU3-5;Q99MU3-2;Q99MU3-4;Q99MU3-3	Q99MU3;Q99MU3-5;Q99MU3-2;Q99MU3-4;Q99MU3-3	4;4;3;3;2	4;4;3;3;2	4;4;3;3;2	Double-stranded RNA-specific adenosine deaminase	Adar	>sp|Q99MU3|DSRAD_MOUSE Double-stranded RNA-specific adenosine deaminase OS=Mus musculus GN=Adar PE=1 SV=2;>sp|Q99MU3-5|DSRAD_MOUSE Isoform 5 of Double-stranded RNA-specific adenosine deaminase OS=Mus musculus GN=Adar;>sp|Q99MU3-2|DSRAD_MOUSE Isoform 2 of D	5	4	4	4	0	0	4	0	0	4	0	0	4	0	0	4	0	0	4	0	0	4	5	5	5	130.45	1178	1178;930;1152;660;634			5			4	2.0945e-13	3.3957	2.8914	23.99	9	2.3571	2.8082	28.252
Q9QYB8;Q9QYB8-2;Q9QYB8-3	Q9QYB8;Q9QYB8-2;Q9QYB8-3	15;12;8	14;11;8	14;11;8	Beta-adducin	Add2	>sp|Q9QYB8|ADDB_MOUSE Beta-adducin OS=Mus musculus GN=Add2 PE=1 SV=4;>sp|Q9QYB8-2|ADDB_MOUSE Isoform 2 of Beta-adducin OS=Mus musculus GN=Add2;>sp|Q9QYB8-3|ADDB_MOUSE Isoform 3 of Beta-adducin OS=Mus musculus GN=Add2	3	15	14	14	6	4	12	5	3	11	5	4	11	4	3	10	5	4	11	4	3	10	24.1	23	23	80.641	725	725;562;477	5	5	13	4	3	10	3.4564e-51	0.4262	0.56867	62.553	37	0.36816	0.71633	149.62
Q9QYB5;Q9QYB5-2	Q9QYB5;Q9QYB5-2	7;7	7;7	7;7	Gamma-adducin	Add3	>sp|Q9QYB5|ADDG_MOUSE Gamma-adducin OS=Mus musculus GN=Add3 PE=1 SV=2;>sp|Q9QYB5-2|ADDG_MOUSE Isoform 1 of Gamma-adducin OS=Mus musculus GN=Add3	2	7	7	7	4	0	4	4	0	4	4	0	4	4	0	4	4	0	4	4	0	4	11.8	11.8	11.8	78.776	706	706;674	4		5	4		5	1.5636e-27	0.70259	1.2037	44.496	18	1.1055	1.6693	178.22
P28474;Q64437	P28474	3;1	3;1	3;1	Alcohol dehydrogenase class-3	Adh5	>sp|P28474|ADHX_MOUSE Alcohol dehydrogenase class-3 OS=Mus musculus GN=Adh5 PE=1 SV=3	2	3	3	3	0	0	2	0	0	2	0	0	2	0	0	2	0	0	2	0	0	2	12	12	12	39.547	374	374;374			2			3	1.3921e-12	0.8071	0.85948	9.5843	5	0.5708	0.76897	13.542
Q99JT9;F7ARY2	Q99JT9	3;1	3;1	3;1	1,2-dihydroxy-3-keto-5-methylthiopentene dioxygenase	Adi1	>sp|Q99JT9|MTND_MOUSE 1,2-dihydroxy-3-keto-5-methylthiopentene dioxygenase OS=Mus musculus GN=Adi1 PE=1 SV=1	2	3	3	3	0	0	2	0	0	3	0	0	2	0	0	3	0	0	2	0	0	3	19	19	19	21.523	179	179;161			2			4	5.0063e-06	2.218	2.058	10.679	5	2.8621	4.3543	16.381
A2BDX0;Q9Z103	A2BDX0;Q9Z103	7;7	7;7	7;7	Activity-dependent neuroprotector homeobox protein	Adnp	>tr|A2BDX0|A2BDX0_MOUSE Activity-dependent neuroprotective protein OS=Mus musculus GN=Adnp PE=3 SV=1;>sp|Q9Z103|ADNP_MOUSE Activity-dependent neuroprotector homeobox protein OS=Mus musculus GN=Adnp PE=2 SV=1	2	7	7	7	0	0	5	0	0	6	0	0	5	0	0	6	0	0	5	0	0	6	8.1	8.1	8.1	124.31	1108	1108;828			6			6	2.3395e-16	1.7889	1.6915	76.729	9	1.4802	1.8625	88.935
Q99MK8;Q3UYH7;Q7TS64;F6QY34;F7AEX1	Q99MK8;Q3UYH7;Q7TS64;F6QY34;F7AEX1	2;2;2;1;1	2;2;2;1;1	2;2;2;1;1	Beta-adrenergic receptor kinase 1;Beta-adrenergic receptor kinase 2	Adrbk1;Adrbk2	>sp|Q99MK8|ARBK1_MOUSE Beta-adrenergic receptor kinase 1 OS=Mus musculus GN=Adrbk1 PE=2 SV=2;>sp|Q3UYH7|ARBK2_MOUSE Beta-adrenergic receptor kinase 2 OS=Mus musculus GN=Adrbk2 PE=2 SV=2;>tr|Q7TS64|Q7TS64_MOUSE Adrenergic receptor kinase, beta 1 OS=Mus musc	5	2	2	2	0	0	1	0	0	1	0	0	1	0	0	1	0	0	1	0	0	1	2.5	2.5	2.5	79.638	689	689;688;647;208;87			1			1	0.0002193	0.39325	0.3415	95.023	2	0.23983	0.28498	111.43
Q9JKV1;D3YUD8	Q9JKV1	3;1	3;1	3;1	Proteasomal ubiquitin receptor ADRM1	Adrm1	>sp|Q9JKV1|ADRM1_MOUSE Proteasomal ubiquitin receptor ADRM1 OS=Mus musculus GN=Adrm1 PE=1 SV=2	2	3	3	3	1	1	3	0	0	2	1	1	3	0	0	2	1	1	3	0	0	2	9.8	9.8	9.8	42.06	407	407;309	1	1	3			2	1.7241e-10	1.8888	1.735	38.479	7	1.2464	1.6242	34.434
P46664	P46664	2	2	2	Adenylosuccinate synthetase isozyme 2	Adss	>sp|P46664|PURA2_MOUSE Adenylosuccinate synthetase isozyme 2 OS=Mus musculus GN=Adss PE=1 SV=2	1	2	2	2	0	0	0	0	0	2	0	0	0	0	0	2	0	0	0	0	0	2	5.3	5.3	5.3	50.02	456	456						2	2.6685e-05	NaN	NaN	NaN	1	NaN	NaN	NaN
Q9ESC8;B7ZC42	Q9ESC8;B7ZC42	1;1	1;1	1;1	AF4/FMR2 family member 4	Aff4	>sp|Q9ESC8|AFF4_MOUSE AF4/FMR2 family member 4 OS=Mus musculus GN=Aff4 PE=2 SV=1;>tr|B7ZC42|B7ZC42_MOUSE AF4/FMR2 family member 4 (Fragment) OS=Mus musculus GN=Aff4 PE=4 SV=1	2	1	1	1	0	0	1	0	0	1	0	0	1	0	0	1	0	0	1	0	0	1	1.3	1.3	1.3	126.64	1160	1160;122			1			1	0.0047746	1.7045	1.5979	8.8284	2	1.0334	1.2651	3.2048
Q8JZQ2	Q8JZQ2	5	5	5	AFG3-like protein 2	Afg3l2	>sp|Q8JZQ2|AFG32_MOUSE AFG3-like protein 2 OS=Mus musculus GN=Afg3l2 PE=1 SV=1	1	5	5	5	3	1	3	1	0	1	3	1	3	1	0	1	3	1	3	1	0	1	6.5	6.5	6.5	89.518	802	802	3	1	3	1		1	7.8488e-11	0.27952	0.52544	60.464	7	0.33953	0.65004	66.666
Q3UPL5	Q3UPL5	2	2	2	Uncharacterized protein C11orf96 homolog	Ag2	>sp|Q3UPL5|CK096_MOUSE Uncharacterized protein C11orf96 homolog OS=Mus musculus GN=Ag2 PE=1 SV=2	1	2	2	2	1	0	2	1	1	2	1	0	2	1	1	2	1	0	2	1	1	2	7.6	7.6	7.6	27.072	249	249	1		2	1	1	3	7.7995e-16	3.5195	8.8474	72.728	8	1.9743	7.4763	71.712
Q3UHD9;Q3UHD9-2	Q3UHD9;Q3UHD9-2	3;3	3;3	3;3	Arf-GAP with GTPase, ANK repeat and PH domain-containing protein 2	Agap2	>sp|Q3UHD9|AGAP2_MOUSE Arf-GAP with GTPase, ANK repeat and PH domain-containing protein 2 OS=Mus musculus GN=Agap2 PE=1 SV=1;>sp|Q3UHD9-2|AGAP2_MOUSE Isoform 2 of Arf-GAP with GTPase, ANK repeat and PH domain-containing protein 2 OS=Mus musculus GN=Agap2	2	3	3	3	1	1	1	0	0	1	1	1	1	0	0	1	1	1	1	0	0	1	4.6	4.6	4.6	124.51	1186	1186;1166	1	1	1			1	3.994e-10	0.27723	0.39232	34.521	3	0.13548	0.16784	273.95
F8VQE9;Q8VHH5;Q8VHH5-2;Q8BXK8;E9Q3K3	F8VQE9;Q8VHH5;Q8VHH5-2	3;3;3;1;1	3;3;3;1;1	3;3;3;1;1	Arf-GAP with GTPase, ANK repeat and PH domain-containing protein 3	Agap3	>tr|F8VQE9|F8VQE9_MOUSE Arf-GAP with GTPase, ANK repeat and PH domain-containing protein 3 OS=Mus musculus GN=Agap3 PE=4 SV=1;>sp|Q8VHH5|AGAP3_MOUSE Arf-GAP with GTPase, ANK repeat and PH domain-containing protein 3 OS=Mus musculus GN=Agap3 PE=1 SV=1;>sp|Q	5	3	3	3	0	1	3	0	0	3	0	1	3	0	0	3	0	1	3	0	0	3	4.5	4.5	4.5	97.694	910	910;910;369;857;804		1	5			5	5.7611e-24	0.88793	0.803	14.517	9	0.85965	1.011	24.425
Q8K2K6;Q8K2K6-1;Q8K2K6-3;Q8K2K6-2	Q8K2K6;Q8K2K6-1;Q8K2K6-3;Q8K2K6-2	5;5;5;4	5;5;5;4	5;5;5;4	Arf-GAP domain and FG repeat-containing protein 1	Agfg1	>sp|Q8K2K6|AGFG1_MOUSE Arf-GAP domain and FG repeat-containing protein 1 OS=Mus musculus GN=Agfg1 PE=1 SV=2;>sp|Q8K2K6-1|AGFG1_MOUSE Isoform 1 of Arf-GAP domain and FG repeat-containing protein 1 OS=Mus musculus GN=Agfg1;>sp|Q8K2K6-3|AGFG1_MOUSE Isoform 3	4	5	5	5	5	2	3	3	1	2	5	2	3	3	1	2	5	2	3	3	1	2	13.7	13.7	13.7	58.042	561	561;559;530;540	5	2	3	4	1	2	1.25e-65	0.21217	0.61502	76.084	15	0.10039	0.79776	119.76
Q9D517	Q9D517	1	1	1	1-acyl-sn-glycerol-3-phosphate acyltransferase gamma	Agpat3	>sp|Q9D517|PLCC_MOUSE 1-acyl-sn-glycerol-3-phosphate acyltransferase gamma OS=Mus musculus GN=Agpat3 PE=1 SV=2	1	1	1	1	0	0	1	0	0	1	0	0	1	0	0	1	0	0	1	0	0	1	2.9	2.9	2.9	43.295	376	376			1			1	0.00050397	0.10771	0.10115	29.041	2	0.15389	0.18912	2.797
Q8K4X7;E9Q6S5;E9Q2T9;E9Q2W7	Q8K4X7;E9Q6S5	4;2;1;1	4;2;1;1	4;2;1;1	1-acyl-sn-glycerol-3-phosphate acyltransferase delta	Agpat4	>sp|Q8K4X7|PLCD_MOUSE 1-acyl-sn-glycerol-3-phosphate acyltransferase delta OS=Mus musculus GN=Agpat4 PE=2 SV=1;>tr|E9Q6S5|E9Q6S5_MOUSE 1-acyl-sn-glycerol-3-phosphate acyltransferase delta (Fragment) OS=Mus musculus GN=Agpat4 PE=4 SV=1	4	4	4	4	0	0	4	0	0	1	0	0	4	0	0	1	0	0	4	0	0	1	10.8	10.8	10.8	43.81	378	378;194;166;118			4			1	1.9948e-07	0.2697	0.2165	165.38	5	0.49889	0.61687	137.5
P50247;A2ALT5	P50247	6;1	6;1	6;1	Adenosylhomocysteinase	Ahcy	>sp|P50247|SAHH_MOUSE Adenosylhomocysteinase OS=Mus musculus GN=Ahcy PE=1 SV=3	2	6	6	6	0	0	5	0	0	4	0	0	5	0	0	4	0	0	5	0	0	4	10.9	10.9	10.9	47.688	432	432;95			5			4	2.3194e-12	0.5961	0.58342	47.827	9	0.3418	0.58518	69.625
Q80SW1;D3Z2Q0;F7ATQ6	Q80SW1	16;2;2	16;2;2	8;1;1	Putative adenosylhomocysteinase 2	Ahcyl1	>sp|Q80SW1|SAHH2_MOUSE Putative adenosylhomocysteinase 2 OS=Mus musculus GN=Ahcyl1 PE=1 SV=1	3	16	16	8	5	1	10	6	2	12	5	1	10	6	2	12	2	0	4	2	1	5	33.2	33.2	16.8	58.951	530	530;210;182	6	2	15	6	2	16	2.1753e-67	0.47099	0.70587	67.716	41	0.34183	0.63429	82.115
E9PV16;Q68FL4;F8WGT1;F8WI65;Q68FL4-2;H3BKT5;D3YYM7;H3BL31;E9PX77;D3YX97	E9PV16;Q68FL4;F8WGT1;F8WI65;Q68FL4-2;H3BKT5	11;11;11;9;9;8;2;2;2;1	3;3;3;1;1;0;1;1;2;1	3;3;3;1;1;0;1;1;2;1	Adenosylhomocysteinase;Putative adenosylhomocysteinase 3	Ahcyl2	>tr|E9PV16|E9PV16_MOUSE Adenosylhomocysteinase OS=Mus musculus GN=Ahcyl2 PE=3 SV=1;>sp|Q68FL4|SAHH3_MOUSE Putative adenosylhomocysteinase 3 OS=Mus musculus GN=Ahcyl2 PE=1 SV=1;>tr|F8WGT1|F8WGT1_MOUSE Adenosylhomocysteinase OS=Mus musculus GN=Ahcyl2 PE=3 SV	10	11	3	3	5	2	8	5	1	8	2	1	2	1	0	1	2	1	2	1	0	1	20.1	6.5	6.5	69.97	643	643;613;612;508;508;404;238;223;160;181	2	1	2	1		1	5.0613e-62	0.27772	0.84866	50.903	7	0.20955	0.7548	45.478
E9QP54;Q8K3E5;Q8K3E5-2	E9QP54;Q8K3E5;Q8K3E5-2	6;6;6	6;6;6	6;6;6	Jouberin	Ahi1	>tr|E9QP54|E9QP54_MOUSE Jouberin OS=Mus musculus GN=Ahi1 PE=4 SV=1;>sp|Q8K3E5|AHI1_MOUSE Jouberin OS=Mus musculus GN=Ahi1 PE=1 SV=2;>sp|Q8K3E5-2|AHI1_MOUSE Isoform 2 of Jouberin OS=Mus musculus GN=Ahi1	3	6	6	6	0	0	4	0	0	4	0	0	4	0	0	4	0	0	4	0	0	4	7.2	7.2	7.2	119.68	1047	1047;1047;1005			4			5	1.0362e-11	4.3058	4.0175	96.959	8	4.9472	6.0371	92.289
E9Q616;G5E8K8	E9Q616	28;1	28;1	28;1		Ahnak	>tr|E9Q616|E9Q616_MOUSE Protein Ahnak OS=Mus musculus GN=Ahnak PE=4 SV=1	2	28	28	28	2	1	20	4	0	18	2	1	20	4	0	18	2	1	20	4	0	18	22.6	22.6	22.6	604.25	5656	5656;150	2	1	22	5		19	2.6634e-90	2.7244	3.2751	54.569	47	2.1267	3.0867	70.118
Q3UZG4;P31230	Q3UZG4;P31230	3;3	3;3	3;3	Aminoacyl tRNA synthase complex-interacting multifunctional protein 1;Endothelial monocyte-activating polypeptide 2	Aimp1	>tr|Q3UZG4|Q3UZG4_MOUSE Aminoacyl tRNA synthase complex-interacting multifunctional protein 1 OS=Mus musculus GN=Aimp1 PE=2 SV=1;>sp|P31230|AIMP1_MOUSE Aminoacyl tRNA synthase complex-interacting multifunctional protein 1 OS=Mus musculus GN=Aimp1 PE=1 SV=2	2	3	3	3	2	0	1	1	0	1	2	0	1	1	0	1	2	0	1	1	0	1	13.8	13.8	13.8	35.166	319	319;310	2		1	1		1	3.921e-08	0.33684	1.2937	73.488	4	0.58149	3.1984	46.051
O08915	O08915	1	1	1	AH receptor-interacting protein	Aip	>sp|O08915|AIP_MOUSE AH receptor-interacting protein OS=Mus musculus GN=Aip PE=1 SV=1	1	1	1	1	0	1	1	0	1	1	0	1	1	0	1	1	0	1	1	0	1	1	4.2	4.2	4.2	37.605	330	330		1	1		1	1	3.6022e-08	0.51166	0.70359	101.37	4	0.43885	0.87524	112.41
Q9R0Y5-2;Q9R0Y5	Q9R0Y5-2;Q9R0Y5	7;7	7;7	7;7	Adenylate kinase isoenzyme 1	Ak1	>sp|Q9R0Y5-2|KAD1_MOUSE Isoform 2 of Adenylate kinase isoenzyme 1 OS=Mus musculus GN=Ak1;>sp|Q9R0Y5|KAD1_MOUSE Adenylate kinase isoenzyme 1 OS=Mus musculus GN=Ak1 PE=1 SV=1	2	7	7	7	4	2	3	3	2	5	4	2	3	3	2	5	4	2	3	3	2	5	34.3	34.3	34.3	23.116	210	210;194	4	2	3	3	2	5	2.2137e-29	0.55248	0.78114	162.56	18	0.45464	0.79466	110.93
Q9WTP7;F6RP11	Q9WTP7	9;1	9;1	9;1	GTP:AMP phosphotransferase, mitochondrial	Ak3	>sp|Q9WTP7|KAD3_MOUSE GTP:AMP phosphotransferase, mitochondrial OS=Mus musculus GN=Ak3 PE=1 SV=3	2	9	9	9	5	3	3	3	4	6	5	3	3	3	4	6	5	3	3	3	4	6	49.8	49.8	49.8	25.426	227	227;65	5	3	3	4	4	7	9.5431e-52	0.25598	0.32953	157.62	20	0.29287	1.6858	147.47
Q9WUR9;A2ARF6;F6TEU8;A2ARF5	Q9WUR9;A2ARF6	7;6;3;2	7;6;3;2	7;6;3;2	Adenylate kinase isoenzyme 4, mitochondrial	Ak4	>sp|Q9WUR9|KAD4_MOUSE Adenylate kinase isoenzyme 4, mitochondrial OS=Mus musculus GN=Ak4 PE=2 SV=1;>tr|A2ARF6|A2ARF6_MOUSE Adenylate kinase 3 alpha-like 1 (Fragment) OS=Mus musculus GN=Ak4 PE=3 SV=1	4	7	7	7	3	1	5	5	0	4	3	1	5	5	0	4	3	1	5	5	0	4	37.2	37.2	37.2	25.061	223	223;115;141;123	4	1	5	7		5	3.3574e-24	0.16498	0.29107	103.95	20	0.12716	0.70739	104.66
Q920P5;Q920P5-2	Q920P5;Q920P5-2	8;4	8;4	8;4	Adenylate kinase isoenzyme 5	Ak5	>sp|Q920P5|KAD5_MOUSE Adenylate kinase isoenzyme 5 OS=Mus musculus GN=Ak5 PE=2 SV=2;>sp|Q920P5-2|KAD5_MOUSE Isoform 2 of Adenylate kinase isoenzyme 5 OS=Mus musculus GN=Ak5	2	8	8	8	0	1	6	1	0	8	0	1	6	1	0	8	0	1	6	1	0	8	17.3	17.3	17.3	63.322	562	562;193		1	6	1		8	1.9297e-24	1.497	1.4426	44.467	14	1.0694	1.3235	77.121
E9Q777;E9Q774	E9Q777;E9Q774	3;3	3;3	3;3		Akap11	>tr|E9Q777|E9Q777_MOUSE Protein Akap11 OS=Mus musculus GN=Akap11 PE=4 SV=1;>tr|E9Q774|E9Q774_MOUSE Protein Akap11 OS=Mus musculus GN=Akap11 PE=4 SV=1	2	3	3	3	0	0	2	0	0	3	0	0	2	0	0	3	0	0	2	0	0	3	1.8	1.8	1.8	208.85	1895	1895;1894			2			3	8.8628e-08	1.8545	1.5652	49.139	5	1.4591	1.8016	31.888
Q9WTQ5;Q9WTQ5-2	Q9WTQ5;Q9WTQ5-2	4;4	4;4	4;4	A-kinase anchor protein 12	Akap12	>sp|Q9WTQ5|AKA12_MOUSE A-kinase anchor protein 12 OS=Mus musculus GN=Akap12 PE=1 SV=1;>sp|Q9WTQ5-2|AKA12_MOUSE Isoform 2 of A-kinase anchor protein 12 OS=Mus musculus GN=Akap12	2	4	4	4	0	1	4	0	0	3	0	1	4	0	0	3	0	1	4	0	0	3	4.6	4.6	4.6	180.69	1684	1684;1579		1	5			5	5.0737e-12	3.7671	3.9699	38.467	10	2.0658	2.6626	35.176
H3BIV5;D3YVF0	H3BIV5;D3YVF0	5;5	5;5	5;5	A-kinase anchor protein 5	Akap5	>tr|H3BIV5|H3BIV5_MOUSE A-kinase anchor protein 5 OS=Mus musculus GN=Akap5 PE=4 SV=1;>sp|D3YVF0|AKAP5_MOUSE A-kinase anchor protein 5 OS=Mus musculus GN=Akap5 PE=3 SV=2	2	5	5	5	4	1	1	1	1	2	4	1	1	1	1	2	4	1	1	1	1	2	18.2	18.2	18.2	80.202	752	752;745	4	1	1	1	1	2	1.7304e-33	0.5301	0.87595	70.762	7	0.63307	1.0525	80.832
E9Q9K8	E9Q9K8	1	1	1		Akap6	>tr|E9Q9K8|E9Q9K8_MOUSE Protein Akap6 OS=Mus musculus GN=Akap6 PE=4 SV=1	1	1	1	1	0	0	1	0	0	0	0	0	1	0	0	0	0	0	1	0	0	0	0.7	0.7	0.7	254.32	2307	2307			1				0.0020725	NaN	NaN	NaN	0	NaN	NaN	NaN
Q9R0L7;Q5RL57	Q9R0L7;Q5RL57	2;2	2;2	2;2	A-kinase anchor protein 8-like	Akap8l	>sp|Q9R0L7|AKP8L_MOUSE A-kinase anchor protein 8-like OS=Mus musculus GN=Akap8l PE=1 SV=1;>tr|Q5RL57|Q5RL57_MOUSE A kinase (PRKA) anchor protein 8-like OS=Mus musculus GN=Akap8l PE=2 SV=1	2	2	2	2	0	0	1	0	0	2	0	0	1	0	0	2	0	0	1	0	0	2	4.4	4.4	4.4	71.453	642	642;641			1			3	2.3691e-10	1.3985	1.5979	32.805	3	0.97604	1.382	42.275
Q9JII6;B1AXW3	Q9JII6;B1AXW3	10;6	10;6	10;6	Alcohol dehydrogenase [NADP(+)]	Akr1a1	>sp|Q9JII6|AK1A1_MOUSE Alcohol dehydrogenase [NADP(+)] OS=Mus musculus GN=Akr1a1 PE=1 SV=3;>tr|B1AXW3|B1AXW3_MOUSE Alcohol dehydrogenase [NADP(+)] (Fragment) OS=Mus musculus GN=Akr1a1 PE=4 SV=1	2	10	10	10	7	2	7	7	1	8	7	2	7	7	1	8	7	2	7	7	1	8	37.8	37.8	37.8	36.586	325	325;204	7	2	7	8	1	9	8.5626e-147	0.52444	0.88178	61.21	30	0.25944	0.68127	52.552
P45376;D3YVJ7	P45376;D3YVJ7	4;2	4;2	4;2	Aldose reductase	Akr1b1;Akr1b3	>sp|P45376|ALDR_MOUSE Aldose reductase OS=Mus musculus GN=Akr1b1 PE=1 SV=3;>tr|D3YVJ7|D3YVJ7_MOUSE Protein Akr1b3 (Fragment) OS=Mus musculus GN=Akr1b3 PE=4 SV=1	2	4	4	4	1	0	4	1	0	2	1	0	4	1	0	2	1	0	4	1	0	2	13.3	13.3	13.3	35.732	316	316;176	1		6	1		2	4.0143e-20	0.35508	0.37509	54.01	10	0.32901	0.38862	26.538
G5E895;D3Z494	G5E895;D3Z494	1;1	1;1	1;1		Akr1b10	>tr|G5E895|G5E895_MOUSE MCG142264, isoform CRA_b OS=Mus musculus GN=Akr1b10 PE=4 SV=1;>tr|D3Z494|D3Z494_MOUSE MCG142264, isoform CRA_a OS=Mus musculus GN=Akr1b10 PE=4 SV=1	2	1	1	1	0	0	0	0	0	1	0	0	0	0	0	1	0	0	0	0	0	1	3.5	3.5	3.5	35.848	316	316;288						1	0.00080648	NaN	NaN	NaN	1	NaN	NaN	NaN
Q8CG76	Q8CG76	4	4	4	Aflatoxin B1 aldehyde reductase member 2	Akr7a2	>sp|Q8CG76|ARK72_MOUSE Aflatoxin B1 aldehyde reductase member 2 OS=Mus musculus GN=Akr7a2 PE=1 SV=3	1	4	4	4	3	1	1	1	0	1	3	1	1	1	0	1	3	1	1	1	0	1	13.4	13.4	13.4	40.612	367	367	3	1	1	1		1	4.0777e-09	0.52745	1.1657	49.594	4	0.32379	0.93045	59.065
P10518	P10518	9	9	9	Delta-aminolevulinic acid dehydratase	Alad	>sp|P10518|HEM2_MOUSE Delta-aminolevulinic acid dehydratase OS=Mus musculus GN=Alad PE=1 SV=1	1	9	9	9	5	3	3	6	3	3	5	3	3	6	3	3	5	3	3	6	3	3	30.3	30.3	30.3	36.023	330	330	6	5	3	7	3	3	2.5538e-50	0.11381	0.352	66.897	19	0.13096	0.60464	70.948
P07724	P07724	5	5	4	Serum albumin	Alb	>sp|P07724|ALBU_MOUSE Serum albumin OS=Mus musculus GN=Alb PE=1 SV=3	1	5	5	4	1	1	3	1	0	0	1	1	3	1	0	0	1	1	2	1	0	0	10.2	10.2	8.7	68.692	608	608	1	1	3	1			7.5847e-10	0.25141	0.73762	193.6	4	0.035461	0.10649	137.27
Q61490;E9Q3Q6;E9Q4G8;F6QH25;Q5MPX5	Q61490;E9Q3Q6;E9Q4G8	6;6;6;2;2	6;6;6;2;2	6;6;6;2;2	CD166 antigen	Alcam	>sp|Q61490|CD166_MOUSE CD166 antigen OS=Mus musculus GN=Alcam PE=1 SV=3;>tr|E9Q3Q6|E9Q3Q6_MOUSE CD166 antigen OS=Mus musculus GN=Alcam PE=4 SV=1;>tr|E9Q4G8|E9Q4G8_MOUSE CD166 antigen OS=Mus musculus GN=Alcam PE=4 SV=1	5	6	6	6	3	0	2	3	1	2	3	0	2	3	1	2	3	0	2	3	1	2	12.7	12.7	12.7	65.091	583	583;570;555;345;133	3		3	3	1	2	1.334e-14	0.43466	0.71096	83.653	10	0.32305	1.0005	131.86
P24549	P24549	3	2	2	Retinal dehydrogenase 1	Aldh1a1	>sp|P24549|AL1A1_MOUSE Retinal dehydrogenase 1 OS=Mus musculus GN=Aldh1a1 PE=1 SV=5	1	3	2	2	1	0	1	0	0	2	0	0	0	0	0	2	0	0	0	0	0	2	7.2	5.6	5.6	54.467	501	501						2	7.48e-08	1.1945	1.0769	23.475	2	0.56483	0.6796	21.207
Q8R0Y6;Q8K009;D3Z6B9	Q8R0Y6	15;1;1	15;1;1	15;1;1	Cytosolic 10-formyltetrahydrofolate dehydrogenase	Aldh1l1	>sp|Q8R0Y6|AL1L1_MOUSE Cytosolic 10-formyltetrahydrofolate dehydrogenase OS=Mus musculus GN=Aldh1l1 PE=2 SV=1	3	15	15	15	3	0	10	5	0	10	3	0	10	5	0	10	3	0	10	5	0	10	21.3	21.3	21.3	98.708	902	902;923;810	3		11	5		11	5.1855e-63	1.6389	1.5762	63.051	28	0.63976	0.982	47.136
B1ATI0;B1AV77;P47740	B1ATI0;B1AV77;P47740	1;1;1	1;1;1	1;1;1	Aldehyde dehydrogenase;Fatty aldehyde dehydrogenase	Aldh3a2	>tr|B1ATI0|B1ATI0_MOUSE Aldehyde dehydrogenase OS=Mus musculus GN=Aldh3a2 PE=3 SV=1;>tr|B1AV77|B1AV77_MOUSE Aldehyde dehydrogenase OS=Mus musculus GN=Aldh3a2 PE=3 SV=1;>sp|P47740|AL3A2_MOUSE Fatty aldehyde dehydrogenase OS=Mus musculus GN=Aldh3a2 PE=2 SV=2	3	1	1	1	0	0	0	0	0	1	0	0	0	0	0	1	0	0	0	0	0	1	2.8	2.8	2.8	59.276	532	532;487;484						1	0.0011111	NaN	NaN	NaN	1	NaN	NaN	NaN
Q8CHT0	Q8CHT0	2	2	2	Delta-1-pyrroline-5-carboxylate dehydrogenase, mitochondrial	Aldh4a1	>sp|Q8CHT0|AL4A1_MOUSE Delta-1-pyrroline-5-carboxylate dehydrogenase, mitochondrial OS=Mus musculus GN=Aldh4a1 PE=1 SV=3	1	2	2	2	1	1	1	0	0	1	1	1	1	0	0	1	1	1	1	0	0	1	5.5	5.5	5.5	61.84	562	562	1	1	1			1	5.1306e-05	0.44575	0.42823	152.22	3	0.080615	0.098488	136.15
Q8BWF0	Q8BWF0	14	14	14	Succinate-semialdehyde dehydrogenase, mitochondrial	Aldh5a1	>sp|Q8BWF0|SSDH_MOUSE Succinate-semialdehyde dehydrogenase, mitochondrial OS=Mus musculus GN=Aldh5a1 PE=1 SV=1	1	14	14	14	9	6	8	8	5	8	9	6	8	8	5	8	9	6	8	8	5	8	32.9	32.9	32.9	55.968	523	523	9	6	10	8	5	10	1.2525e-108	0.13249	0.22673	62.417	39	0.11534	0.26798	123
Q9EQ20	Q9EQ20	11	11	11	Methylmalonate-semialdehyde dehydrogenase [acylating], mitochondrial	Aldh6a1	>sp|Q9EQ20|MMSA_MOUSE Methylmalonate-semialdehyde dehydrogenase [acylating], mitochondrial OS=Mus musculus GN=Aldh6a1 PE=1 SV=1	1	11	11	11	6	4	6	2	1	7	6	4	6	2	1	7	6	4	6	2	1	7	26.4	26.4	26.4	57.915	535	535	6	4	8	2	1	9	1.7593e-31	0.82042	0.87532	40.595	24	0.59444	0.90621	95.863
Q9DBF1;Q9DBF1-2;G3UYR8;G3UY72;E9Q1H3;E9Q1G1	Q9DBF1;Q9DBF1-2;G3UYR8;G3UY72	8;8;7;5;3;2	8;8;7;5;3;2	8;8;7;5;3;2	Alpha-aminoadipic semialdehyde dehydrogenase	Aldh7a1	>sp|Q9DBF1|AL7A1_MOUSE Alpha-aminoadipic semialdehyde dehydrogenase OS=Mus musculus GN=Aldh7a1 PE=1 SV=4;>sp|Q9DBF1-2|AL7A1_MOUSE Isoform 2 of Alpha-aminoadipic semialdehyde dehydrogenase OS=Mus musculus GN=Aldh7a1;>tr|G3UYR8|G3UYR8_MOUSE Alpha-aminoadipic	6	8	8	8	0	0	5	0	0	8	0	0	5	0	0	8	0	0	5	0	0	8	21.3	21.3	21.3	58.861	539	539;511;475;321;161;121			7			10	1.3144e-20	0.81929	0.78833	34.718	16	0.49253	0.63219	57.219
Q3U367;Q9JLJ2	Q3U367;Q9JLJ2	2;2	2;2	2;2	4-trimethylaminobutyraldehyde dehydrogenase	Aldh9a1	>tr|Q3U367|Q3U367_MOUSE 4-trimethylaminobutyraldehyde dehydrogenase OS=Mus musculus GN=Aldh9a1 PE=2 SV=1;>sp|Q9JLJ2|AL9A1_MOUSE 4-trimethylaminobutyraldehyde dehydrogenase OS=Mus musculus GN=Aldh9a1 PE=1 SV=1	2	2	2	2	1	0	0	1	0	0	1	0	0	1	0	0	1	0	0	1	0	0	4.2	4.2	4.2	55.887	518	518;494	1			1			4.0635e-05	1.0242	3.8432	1.7119	2	1.4763	8.0843	87.851
A6ZI44;P05064;A6ZI46;Q9CPQ9;D3YWI1;A6ZI47;D3YV98;D3Z510;Q91Y97	A6ZI44;P05064;A6ZI46;Q9CPQ9;D3YWI1;A6ZI47	27;27;20;20;18;14;13;12;1	27;27;20;20;18;14;13;12;1	22;22;17;17;14;10;13;12;0	Fructose-bisphosphate aldolase;Fructose-bisphosphate aldolase A	Aldoa;Aldoart1;Aldoart2	>tr|A6ZI44|A6ZI44_MOUSE Fructose-bisphosphate aldolase OS=Mus musculus GN=Aldoa PE=2 SV=1;>sp|P05064|ALDOA_MOUSE Fructose-bisphosphate aldolase A OS=Mus musculus GN=Aldoa PE=1 SV=2;>tr|A6ZI46|A6ZI46_MOUSE Fructose-bisphosphate aldolase OS=Mus musculus GN=A	9	27	27	22	20	15	22	17	13	22	20	15	22	17	13	22	16	13	19	15	12	18	69.1	69.1	59.1	45.12	418	418;364;419;364;237;364;193;131;364	33	20	39	26	18	36	0	0.15684	0.29194	91.849	163	0.097534	0.30913	115.08
P05063	P05063	24	19	19	Fructose-bisphosphate aldolase C	Aldoc	>sp|P05063|ALDOC_MOUSE Fructose-bisphosphate aldolase C OS=Mus musculus GN=Aldoc PE=1 SV=4	1	24	19	19	19	11	20	16	10	19	15	9	17	14	9	15	15	9	17	14	9	15	72.7	58.4	58.4	39.394	363	363	21	10	23	19	10	18	0	0.20072	0.4471	88.303	91	0.14295	0.48067	86.116
Q9DBE8;F6RBY3	Q9DBE8;F6RBY3	3;2	3;2	3;2	Alpha-1,3/1,6-mannosyltransferase ALG2	Alg2	>sp|Q9DBE8|ALG2_MOUSE Alpha-1,3/1,6-mannosyltransferase ALG2 OS=Mus musculus GN=Alg2 PE=2 SV=2;>tr|F6RBY3|F6RBY3_MOUSE Alpha-1,3/1,6-mannosyltransferase ALG2 (Fragment) OS=Mus musculus GN=Alg2 PE=4 SV=1	2	3	3	3	0	0	3	0	0	3	0	0	3	0	0	3	0	0	3	0	0	3	9.6	9.6	9.6	47.404	415	415;177			3			3	1.0286e-12	0.54466	0.48108	28.893	6	0.25731	0.30712	126.07
A2AH22;A2AH22-6;A2AH22-2;A2AH22-7;A2AH22-5;A2AH22-3;A2AH22-4	A2AH22;A2AH22-6;A2AH22-2;A2AH22-7;A2AH22-5;A2AH22-3;A2AH22-4	2;2;2;2;2;2;2	2;2;2;2;2;2;2	2;2;2;2;2;2;2	Activating molecule in BECN1-regulated autophagy protein 1	Ambra1	>sp|A2AH22|AMRA1_MOUSE Activating molecule in BECN1-regulated autophagy protein 1 OS=Mus musculus GN=Ambra1 PE=1 SV=1;>sp|A2AH22-6|AMRA1_MOUSE Isoform 6 of Activating molecule in BECN1-regulated autophagy protein 1 OS=Mus musculus GN=Ambra1;>sp|A2AH22-2|AM	7	2	2	2	0	0	2	0	0	1	0	0	2	0	0	1	0	0	2	0	0	1	1.7	1.7	1.7	142.88	1300	1300;1240;1209;1180;896;781;752			2			1	6.5071e-06	1.5946	1.3697	19.83	3	1.3556	1.6764	73.212
Q9R049;Q9R049-2	Q9R049;Q9R049-2	1;1	1;1	1;1	E3 ubiquitin-protein ligase AMFR	Amfr	>sp|Q9R049|AMFR_MOUSE E3 ubiquitin-protein ligase AMFR OS=Mus musculus GN=Amfr PE=1 SV=2;>sp|Q9R049-2|AMFR_MOUSE Isoform 2 of E3 ubiquitin-protein ligase AMFR OS=Mus musculus GN=Amfr	2	1	1	1	0	0	1	0	0	1	0	0	1	0	0	1	0	0	1	0	0	1	2.3	2.3	2.3	73.104	643	643;639			1			1	0.0025818	1.4604	1.2411	11.735	2	0.82024	0.95385	16.815
Q8VHG2;Q8VHG2-2;B1AXE9;F6QYS7;F6YMV1	Q8VHG2;Q8VHG2-2;B1AXE9;F6QYS7;F6YMV1	2;2;2;1;1	2;2;2;1;1	2;2;2;1;1	Angiomotin	Amot	>sp|Q8VHG2|AMOT_MOUSE Angiomotin OS=Mus musculus GN=Amot PE=1 SV=3;>sp|Q8VHG2-2|AMOT_MOUSE Isoform 2 of Angiomotin OS=Mus musculus GN=Amot;>tr|B1AXE9|B1AXE9_MOUSE Angiomotin (Fragment) OS=Mus musculus GN=Amot PE=4 SV=1;>tr|F6QYS7|F6QYS7_MOUSE Angiomotin (F	5	2	2	2	0	1	0	1	0	1	0	1	0	1	0	1	0	1	0	1	0	1	2.5	2.5	2.5	120.91	1126	1126;853;522;929;672		1		1		1	5.6022e-12	4.3565	14.014	69.156	2	2.8426	16.741	26.167
B8JK87;Q8K371;Q3TP05;B8JK86;B8JK82;B8JK83;B8JK84	B8JK87;Q8K371;Q3TP05;B8JK86;B8JK82;B8JK83;B8JK84	1;1;1;1;1;1;1	1;1;1;1;1;1;1	1;1;1;1;1;1;1	Angiomotin-like protein 2	Amotl2	>tr|B8JK87|B8JK87_MOUSE Angiomotin like 2 OS=Mus musculus GN=Amotl2 PE=4 SV=1;>sp|Q8K371|AMOL2_MOUSE Angiomotin-like protein 2 OS=Mus musculus GN=Amotl2 PE=2 SV=1;>tr|Q3TP05|Q3TP05_MOUSE Angiomotin-like protein 2 OS=Mus musculus GN=Amotl2 PE=2 SV=1;>tr|B8J	7	1	1	1	1	0	0	1	0	0	1	0	0	1	0	0	1	0	0	1	0	0	1.4	1.4	1.4	88.934	805	805;772;718;220;193;86;83	1			1			0.0016998	NaN	NaN	NaN	1	NaN	NaN	NaN
Q7TQF7	Q7TQF7	17	15	15	Amphiphysin	Amph	>sp|Q7TQF7|AMPH_MOUSE Amphiphysin OS=Mus musculus GN=Amph PE=1 SV=1	1	17	15	15	12	7	10	14	4	11	10	6	8	13	4	10	10	6	8	13	4	10	25.9	24.6	24.6	75.012	686	686	10	7	10	13	6	11	2.3822e-263	0.14057	0.21804	113.41	51	0.12763	0.36968	97.13
Q8R034	Q8R034	1	1	1	Anaphase-promoting complex subunit 13	Anapc13	>sp|Q8R034|APC13_MOUSE Anaphase-promoting complex subunit 13 OS=Mus musculus GN=Anapc13 PE=2 SV=1	1	1	1	1	0	0	1	0	0	1	0	0	1	0	0	1	0	0	1	0	0	1	13.5	13.5	13.5	8.346	74	74			1			1	0.00039745	1.7921	1.5801	27.083	2	1.1799	1.419	22.962
Q640P2;Q640P2-2	Q640P2;Q640P2-2	1;1	1;1	1;1	Angiopoietin-related protein 1	Angptl1	>sp|Q640P2|ANGL1_MOUSE Angiopoietin-related protein 1 OS=Mus musculus GN=Angptl1 PE=2 SV=1;>sp|Q640P2-2|ANGL1_MOUSE Isoform 2 of Angiopoietin-related protein 1 OS=Mus musculus GN=Angptl1	2	1	1	1	0	0	1	0	0	0	0	0	1	0	0	0	0	0	1	0	0	0	2.7	2.7	2.7	56.322	490	490;323			2				0.00047792	0.87836	1.2968	2.4821	2	0.38113	0.72451	7.4348
Q9Z1P8;G3UWT7	Q9Z1P8;G3UWT7	2;1	2;1	2;1	Angiopoietin-related protein 4	Angptl4	>sp|Q9Z1P8|ANGL4_MOUSE Angiopoietin-related protein 4 OS=Mus musculus GN=Angptl4 PE=2 SV=1;>tr|G3UWT7|G3UWT7_MOUSE Angiopoietin-related protein 4 OS=Mus musculus GN=Angptl4 PE=4 SV=1	2	2	2	2	0	0	2	0	0	2	0	0	2	0	0	2	0	0	2	0	0	2	8.3	8.3	8.3	45.538	410	410;154			2			2	2.4974e-08	2.2182	3.1582	23.197	2	1.6953	3.0583	30.893
Q8C8R3-4;Q8C8R3;Q8C8R3-5;Q8C8R3-3;Q8C8R3-6;Q8C8R3-8;Q02357-6;Q02357-4;Q0VGY9;D3Z5M4;D3YTV8;G8JL84;Q02357-3;E9QNT8;Q02357;B7ZW98;G5E8J2;Q02357-2;Q02357-5;G3UY11;F7D1P5;D6RJ51	Q8C8R3-4;Q8C8R3;Q8C8R3-5	57;56;56;21;8;8;2;2;2;2;2;2;2;2;2;2;2;2;2;2;1;1	1;0;0;1;0;0;0;0;0;0;0;0;0;0;0;0;0;0;0;0;0;0	1;0;0;1;0;0;0;0;0;0;0;0;0;0;0;0;0;0;0;0;0;0	Ankyrin-2	Ank2	>sp|Q8C8R3-4|ANK2_MOUSE Isoform 4 of Ankyrin-2 OS=Mus musculus GN=Ank2;>sp|Q8C8R3|ANK2_MOUSE Ankyrin-2 OS=Mus musculus GN=Ank2 PE=1 SV=2;>sp|Q8C8R3-5|ANK2_MOUSE Isoform 5 of Ankyrin-2 OS=Mus musculus GN=Ank2	22	57	1	1	32	21	29	26	11	31	0	0	0	1	0	0	0	0	0	1	0	0	19.5	0.4	0.4	432.86	3959	3959;3898;3844;1050;481;418;1907;1887;1887;1883;1878;1863;1863;1862;1862;1852;1848;1848;1744;1057;1098;572				1			0	NaN	NaN	NaN	1	NaN	NaN	NaN
G5E8K5;G5E8K3;G5E8K2;G5E8K5-3;G5E8K5-2;G5E8K5-4;G5E8K5-5;G5E8K5-6;G3X971	G5E8K5;G5E8K3;G5E8K2;G5E8K5-3;G5E8K5-2	16;16;16;16;16;7;7;7;7	9;9;9;9;9;6;6;6;6	9;9;9;9;9;6;6;6;6		Ank3	>sp|G5E8K5|ANK3_MOUSE Ankyrin-3 OS=Mus musculus GN=Ank3 PE=1 SV=1;>tr|G5E8K3|G5E8K3_MOUSE Ankyrin 3, epithelial, isoform CRA_b OS=Mus musculus GN=Ank3 PE=4 SV=1;>tr|G5E8K2|G5E8K2_MOUSE Ankyrin 3, epithelial, isoform CRA_l OS=Mus musculus GN=Ank3 PE=4 SV=1;	9	16	9	9	7	2	11	6	1	11	3	2	5	3	1	5	3	2	5	3	1	5	9.9	6.3	6.3	214.06	1961	1961;1943;1940;1922;1726;1094;1093;898;838	3	2	5	3	1	7	5.5002e-75	1.0704	1.1313	74.954	20	0.58727	1.0557	82.087
Q99LW0;Q8BG46	Q99LW0;Q8BG46	1;1	1;1	1;1	Ankyrin repeat domain-containing protein 10	Ankrd10	>sp|Q99LW0|ANR10_MOUSE Ankyrin repeat domain-containing protein 10 OS=Mus musculus GN=Ankrd10 PE=2 SV=2;>tr|Q8BG46|Q8BG46_MOUSE Ankyrin repeat domain-containing protein 10 OS=Mus musculus GN=Ankrd10 PE=2 SV=1	2	1	1	1	0	0	1	0	0	1	0	0	1	0	0	1	0	0	1	0	0	1	4.8	4.8	4.8	43.975	415	415;315			1			1	0.0042491	1.4903	1.3142	15.559	2	1.3095	1.5365	18.38
Q99NH0;E9QKG6;E9Q804;Q99NH0-3;Q99NH0-2;E9PUR0;E9Q1M6;F7C545;F6SI14	Q99NH0;E9QKG6;E9Q804;Q99NH0-3;Q99NH0-2	9;9;6;6;6;4;4;2;1	9;9;6;6;6;4;4;2;1	9;9;6;6;6;4;4;2;1	Ankyrin repeat domain-containing protein 17	Ankrd17	>sp|Q99NH0|ANR17_MOUSE Ankyrin repeat domain-containing protein 17 OS=Mus musculus GN=Ankrd17 PE=1 SV=2;>tr|E9QKG6|E9QKG6_MOUSE Ankyrin repeat domain-containing protein 17 OS=Mus musculus GN=Ankrd17 PE=4 SV=1;>tr|E9Q804|E9Q804_MOUSE Ankyrin repeat domain-c	9	9	9	9	0	0	8	1	0	7	0	0	8	1	0	7	0	0	8	1	0	7	5	5	5	274.21	2603	2603;2352;1600;1599;1330;2548;2485;214;219			10	1		10	7.2e-44	2.7749	2.6589	100.23	16	2.3064	2.8263	80.975
B2RW11	B2RW11	1	1	1		Ankrd34a	>tr|B2RW11|B2RW11_MOUSE Ankyrin repeat domain 34A OS=Mus musculus GN=Ankrd34a PE=2 SV=1	1	1	1	1	1	1	1	1	1	0	1	1	1	1	1	0	1	1	1	1	1	0	2.8	2.8	2.8	52.45	495	495	1	1	1	1	1		0.0015907	0.75521	2.2853	60.043	4	0.43051	2.1826	44.675
Q3V0J4	Q3V0J4	1	1	1	Ankyrin repeat domain-containing protein 53	Ankrd53	>sp|Q3V0J4|ANR53_MOUSE Ankyrin repeat domain-containing protein 53 OS=Mus musculus GN=Ankrd53 PE=2 SV=2	1	1	1	1	0	0	0	1	0	0	0	0	0	1	0	0	0	0	0	1	0	0	2.4	2.4	2.4	56.738	497	497				1			0.0034988	NaN	NaN	NaN	1	NaN	NaN	NaN
Q8BIZ1;J3QMR2;Q8BIZ1-3;Q8BIZ1-5;E9QPP6	Q8BIZ1;J3QMR2;Q8BIZ1-3;Q8BIZ1-5;E9QPP6	7;6;5;5;4	1;1;1;1;1	1;1;1;1;1	Ankyrin repeat and sterile alpha motif domain-containing protein 1B	Anks1b	>sp|Q8BIZ1|ANS1B_MOUSE Ankyrin repeat and sterile alpha motif domain-containing protein 1B OS=Mus musculus GN=Anks1b PE=1 SV=3;>tr|J3QMR2|J3QMR2_MOUSE Ankyrin repeat and sterile alpha motif domain-containing protein 1B OS=Mus musculus GN=Anks1b PE=4 SV=1;>	5	7	1	1	4	1	3	4	1	5	1	0	1	1	0	1	1	0	1	1	0	1	5.8	0.8	0.8	139.05	1259	1259;359;404;266;309	1		1	1		1	4.7473e-29	0.29208	0.58483	18.016	4	0.94377	2.7793	168.51
O35381;D3Z7M9;D3YYE1;F6UFG6;Q64G17;Q9EST5-2;Q9EST5;E9Q148	O35381;D3Z7M9;D3YYE1;F6UFG6;Q64G17	6;6;6;5;3;2;2;2	6;6;6;5;3;2;2;2	6;6;6;5;3;2;2;2	Acidic leucine-rich nuclear phosphoprotein 32 family member A;Putative acidic leucine-rich nuclear phosphoprotein 32 family member C	Anp32a;Anp32c	>sp|O35381|AN32A_MOUSE Acidic leucine-rich nuclear phosphoprotein 32 family member A OS=Mus musculus GN=Anp32a PE=1 SV=1;>tr|D3Z7M9|D3Z7M9_MOUSE Acidic leucine-rich nuclear phosphoprotein 32 family member A OS=Mus musculus GN=Anp32a PE=4 SV=1;>tr|D3YYE1|D3	8	6	6	6	1	0	4	4	1	4	1	0	4	4	1	4	1	0	4	4	1	4	23.5	23.5	23.5	28.537	247	247;233;198;138;123;329;272;121	1		4	4	1	6	2.3811e-16	1.1891	1.3122	150.3	16	0.89709	1.5326	88.209
P97822;P97822-2;E9PZF5;E9Q5H2	P97822;P97822-2;E9PZF5;E9Q5H2	2;2;2;2	2;2;2;2	2;2;2;2	Acidic leucine-rich nuclear phosphoprotein 32 family member E	Anp32e	>sp|P97822|AN32E_MOUSE Acidic leucine-rich nuclear phosphoprotein 32 family member E OS=Mus musculus GN=Anp32e PE=1 SV=2;>sp|P97822-2|AN32E_MOUSE Isoform 2 of Acidic leucine-rich nuclear phosphoprotein 32 family member E OS=Mus musculus GN=Anp32e;>tr|E9PZF	4	2	2	2	0	0	2	0	0	1	0	0	2	0	0	1	0	0	2	0	0	1	5.4	5.4	5.4	29.622	260	260;248;171;107			3			2	8.4615e-06	5.3064	6.4748	69.673	5	3.6536	5.4841	59.238
P97384;D3Z7U0	P97384;D3Z7U0	12;10	12;10	12;10	Annexin A11;Annexin	Anxa11	>sp|P97384|ANX11_MOUSE Annexin A11 OS=Mus musculus GN=Anxa11 PE=1 SV=2;>tr|D3Z7U0|D3Z7U0_MOUSE Annexin OS=Mus musculus GN=Anxa11 PE=3 SV=1	2	12	12	12	3	1	9	4	2	7	3	1	9	4	2	7	3	1	9	4	2	7	27	27	27	54.079	503	503;447	3	1	12	4	2	9	1.5119e-43	1.1152	1.1748	41.219	27	0.93674	1.2006	36.953
O35639	O35639	3	3	3	Annexin A3	Anxa3	>sp|O35639|ANXA3_MOUSE Annexin A3 OS=Mus musculus GN=Anxa3 PE=1 SV=4	1	3	3	3	2	0	2	1	1	1	2	0	2	1	1	1	2	0	2	1	1	1	12.1	12.1	12.1	36.384	323	323	2		2	1	1	1	1.7003e-07	0.50316	0.70124	65.193	6	0.3782	1.0966	61.572
P48036	P48036	3	3	3	Annexin A5	Anxa5	>sp|P48036|ANXA5_MOUSE Annexin A5 OS=Mus musculus GN=Anxa5 PE=1 SV=1	1	3	3	3	2	0	2	1	0	3	2	0	2	1	0	3	2	0	2	1	0	3	10	10	10	35.752	319	319	2		2	1		3	9.1524e-11	0.31412	0.31229	67.042	8	0.20148	0.33323	88.756
Q07076	Q07076	10	10	10	Annexin A7	Anxa7	>sp|Q07076|ANXA7_MOUSE Annexin A7 OS=Mus musculus GN=Anxa7 PE=2 SV=2	1	10	10	10	6	2	6	6	0	8	6	2	6	6	0	8	6	2	6	6	0	8	24	24	24	49.925	463	463	6	2	8	7		11	7.307e-31	0.60643	0.70436	43.282	28	0.47157	0.84807	68.159
O35643;Q5SVG4;Q5SVG5	O35643;Q5SVG4;Q5SVG5	21;21;21	8;8;8	8;8;8	AP-1 complex subunit beta-1	Ap1b1	>sp|O35643|AP1B1_MOUSE AP-1 complex subunit beta-1 OS=Mus musculus GN=Ap1b1 PE=1 SV=2;>tr|Q5SVG4|Q5SVG4_MOUSE AP-1 complex subunit beta-1 OS=Mus musculus GN=Ap1b1 PE=2 SV=1;>tr|Q5SVG5|Q5SVG5_MOUSE AP-1 complex subunit beta-1 OS=Mus musculus GN=Ap1b1 PE=2 S	3	21	8	8	10	0	16	8	0	15	3	0	5	1	0	6	3	0	5	1	0	6	26.3	10.6	10.6	103.93	943	943;923;916	3		5	1		6	2.0277e-103	0.37588	0.43475	81.661	12	0.29987	0.45387	121.15
P17427;E9PWD0	P17427	29;1	29;1	21;0	AP-2 complex subunit alpha-2	Ap2a2	>sp|P17427|AP2A2_MOUSE AP-2 complex subunit alpha-2 OS=Mus musculus GN=Ap2a2 PE=1 SV=2	2	29	29	21	11	0	23	12	1	24	11	0	23	12	1	24	7	0	18	7	0	18	33.7	33.7	24.1	104.02	938	938;38	11		24	12	1	26	8.5055e-145	0.20418	0.25413	98.311	69	0.21801	0.3236	129
Q9DBG3-2;Q9DBG3;H3BIY9;H3BKM0;H3BJ06;Q5SWR0	Q9DBG3-2;Q9DBG3;H3BIY9;H3BKM0	29;29;28;26;9;1	29;29;28;26;9;1	16;16;15;16;4;0	AP-2 complex subunit beta	Ap2b1	>sp|Q9DBG3-2|AP2B1_MOUSE Isoform 2 of AP-2 complex subunit beta OS=Mus musculus GN=Ap2b1;>sp|Q9DBG3|AP2B1_MOUSE AP-2 complex subunit beta OS=Mus musculus GN=Ap2b1 PE=1 SV=1;>tr|H3BIY9|H3BIY9_MOUSE AP-2 complex subunit beta OS=Mus musculus GN=Ap2b1 PE=4 SV=	6	29	29	16	12	0	23	12	0	24	12	0	23	12	0	24	5	0	12	5	0	15	36.8	36.8	21.2	105.72	951	951;937;942;913;199;44	14		26	14		27	2.7236e-195	0.24536	0.33772	72.359	77	0.23738	0.40794	137.06
P84091;Q3TWV4	P84091;Q3TWV4	11;11	11;11	11;11	AP-2 complex subunit mu	Ap2m1	>sp|P84091|AP2M1_MOUSE AP-2 complex subunit mu OS=Mus musculus GN=Ap2m1 PE=1 SV=1;>tr|Q3TWV4|Q3TWV4_MOUSE AP-2 complex subunit mu OS=Mus musculus GN=Ap2m1 PE=2 SV=1	2	11	11	11	1	0	10	1	0	7	1	0	10	1	0	7	1	0	10	1	0	7	30.1	30.1	30.1	49.654	435	435;433	1		14	1		10	1.3994e-61	0.16621	0.17184	133.44	25	0.2194	0.28178	137.9
P62743	P62743	3	3	3	AP-2 complex subunit sigma	Ap2s1	>sp|P62743|AP2S1_MOUSE AP-2 complex subunit sigma OS=Mus musculus GN=Ap2s1 PE=1 SV=1	1	3	3	3	0	0	3	0	0	1	0	0	3	0	0	1	0	0	3	0	0	1	19	19	19	17.018	142	142			3			1	1.3275e-05	0.21746	0.24185	66.825	4	0.151	0.19617	64.623
Q9JME5	Q9JME5	6	6	6	AP-3 complex subunit beta-2	Ap3b2	>sp|Q9JME5|AP3B2_MOUSE AP-3 complex subunit beta-2 OS=Mus musculus GN=Ap3b2 PE=1 SV=2	1	6	6	6	0	0	5	0	0	4	0	0	5	0	0	4	0	0	5	0	0	4	6.4	6.4	6.4	119.19	1082	1082			5			4	8.5505e-27	1.2932	1.2992	49.792	9	0.98456	1.153	64.864
O54774	O54774	5	5	5	AP-3 complex subunit delta-1	Ap3d1	>sp|O54774|AP3D1_MOUSE AP-3 complex subunit delta-1 OS=Mus musculus GN=Ap3d1 PE=1 SV=1	1	5	5	5	0	0	4	0	0	3	0	0	4	0	0	3	0	0	4	0	0	3	5.8	5.8	5.8	135.08	1199	1199			4			3	8.7702e-13	0.18703	0.17055	79.087	7	0.3	0.33731	73.688
Q8R2R9;Q9JKC8;H7BWY2;D3YXV9;D3YWU3	Q8R2R9;Q9JKC8;H7BWY2;D3YXV9;D3YWU3	2;2;1;1;1	2;2;1;1;1	2;2;1;1;1	AP-3 complex subunit mu-2;AP-3 complex subunit mu-1	Ap3m2;Ap3m1	>sp|Q8R2R9|AP3M2_MOUSE AP-3 complex subunit mu-2 OS=Mus musculus GN=Ap3m2 PE=2 SV=1;>sp|Q9JKC8|AP3M1_MOUSE AP-3 complex subunit mu-1 OS=Mus musculus GN=Ap3m1 PE=1 SV=1;>tr|H7BWY2|H7BWY2_MOUSE AP-3 complex subunit mu-1 OS=Mus musculus GN=Ap3m1 PE=4 SV=1;>tr	5	2	2	2	0	0	2	0	0	2	0	0	2	0	0	2	0	0	2	0	0	2	4.8	4.8	4.8	46.916	418	418;418;364;174;148			2			2	0.00019193	0.46282	0.5246	24.404	4	0.37967	0.58504	39.637
B2RUJ5	B2RUJ5	1	1	1		Apba1	>sp|B2RUJ5|APBA1_MOUSE Amyloid beta A4 precursor protein-binding family A member 1 OS=Mus musculus GN=Apba1 PE=2 SV=2	1	1	1	1	0	1	1	0	0	1	0	1	1	0	0	1	0	1	1	0	0	1	1.5	1.5	1.5	92.908	842	842		1	1			1	0.00026071	2.3942	2.0667	65.368	3	1.0404	1.2615	42.374
P98084;E9Q505;Q3TYH5	P98084;E9Q505;Q3TYH5	6;6;3	6;6;3	6;6;3	Amyloid beta A4 precursor protein-binding family A member 2	Apba2	>sp|P98084|APBA2_MOUSE Amyloid beta A4 precursor protein-binding family A member 2 OS=Mus musculus GN=Apba2 PE=1 SV=2;>tr|E9Q505|E9Q505_MOUSE Amyloid beta A4 precursor protein-binding family A member 2 OS=Mus musculus GN=Apba2 PE=4 SV=1;>tr|Q3TYH5|Q3TYH5_M	3	6	6	6	0	0	3	0	0	4	0	0	3	0	0	4	0	0	3	0	0	4	11.9	11.9	11.9	82.757	750	750;738;199			3			5	3.9332e-23	4.8448	5.1825	69.262	4	4.145	5.8274	80.686
Q9QXJ1;Q9QXJ1-2	Q9QXJ1;Q9QXJ1-2	6;6	6;6	6;6	Amyloid beta A4 precursor protein-binding family B member 1	Apbb1	>sp|Q9QXJ1|APBB1_MOUSE Amyloid beta A4 precursor protein-binding family B member 1 OS=Mus musculus GN=Apbb1 PE=1 SV=3;>sp|Q9QXJ1-2|APBB1_MOUSE Isoform 2 of Amyloid beta A4 precursor protein-binding family B member 1 OS=Mus musculus GN=Apbb1	2	6	6	6	0	0	5	0	0	5	0	0	5	0	0	5	0	0	5	0	0	5	12	12	12	77.383	710	710;708			5			5	8.9379e-22	2.2326	1.9922	57.432	10	2.4385	3.0538	39.18
Q03157	Q03157	12	12	12	Amyloid-like protein 1;C30	Aplp1	>sp|Q03157|APLP1_MOUSE Amyloid-like protein 1 OS=Mus musculus GN=Aplp1 PE=1 SV=1	1	12	12	12	0	0	9	1	0	9	0	0	9	1	0	9	0	0	9	1	0	9	23.3	23.3	23.3	72.75	653	653			10	1		11	2.7496e-50	5.451	6.2308	36.445	21	3.7955	5.0713	48.207
Q06335	Q06335	14	1	1	Amyloid-like protein 2	Aplp2	>sp|Q06335|APLP2_MOUSE Amyloid-like protein 2 OS=Mus musculus GN=Aplp2 PE=1 SV=4	1	14	1	1	3	2	13	1	0	12	0	0	1	0	0	1	0	0	1	0	0	1	26	2.4	2.4	80.466	707	707			2			2	1.8477e-116	6.8522	7.866	3.5141	2	4.2043	6.1622	1.2242
Q60709;Q06335-2	Q60709;Q06335-2	17;13	16;12	4;0		Aplp2	>tr|Q60709|Q60709_MOUSE Amyloid-like protein 2 OS=Mus musculus GN=Aplp2 PE=2 SV=1;>sp|Q06335-2|APLP2_MOUSE Isoform 2 of Amyloid-like protein 2 OS=Mus musculus GN=Aplp2	2	17	16	4	4	2	16	2	0	15	3	2	15	2	0	14	1	0	4	1	0	4	28.1	27	5.9	85.247	751	751;695	4	3	21	2		19	1.5047e-120	4.7009	6.0043	97.555	47	3.6971	5.6238	103.23
Q8K4Z3	Q8K4Z3	2	2	2	NAD(P)H-hydrate epimerase	Apoa1bp	>sp|Q8K4Z3|NNRE_MOUSE NAD(P)H-hydrate epimerase OS=Mus musculus GN=Apoa1bp PE=1 SV=1	1	2	2	2	1	0	0	0	0	1	1	0	0	0	0	1	1	0	0	0	0	1	9.2	9.2	9.2	30.972	282	282	1					1	0.0014859	0.13627	0.26841	35.799	2	0.26026	0.73434	67.317
P51910	P51910	2	2	2	Apolipoprotein D	Apod	>sp|P51910|APOD_MOUSE Apolipoprotein D OS=Mus musculus GN=Apod PE=2 SV=1	1	2	2	2	0	0	2	0	0	1	0	0	2	0	0	1	0	0	2	0	0	1	13.8	13.8	13.8	21.53	189	189			3			2	5.2614e-07	4.3272	4.0372	31.858	5	3.2077	3.828	19.676
P08226;G3UWN5;E9Q327;G3UZM8	P08226	19;9;5;5	19;9;5;5	19;9;5;5	Apolipoprotein E	Apoe	>sp|P08226|APOE_MOUSE Apolipoprotein E OS=Mus musculus GN=Apoe PE=1 SV=2	4	19	19	19	9	10	18	10	8	16	9	10	18	10	8	16	9	10	18	10	8	16	52.1	52.1	52.1	35.866	311	311;232;221;146	15	13	35	17	10	29	0	9.4139	22.115	121.47	105	6.0915	20.985	121.15
Q9DCZ4;B1ASQ2;Q9D186	Q9DCZ4;B1ASQ2;Q9D186	3;3;3	3;3;3	3;3;3	Apolipoprotein O	Apoo	>sp|Q9DCZ4|APOO_MOUSE Apolipoprotein O OS=Mus musculus GN=Apoo PE=2 SV=1;>tr|B1ASQ2|B1ASQ2_MOUSE Apolipoprotein O OS=Mus musculus GN=Apoo PE=4 SV=1;>tr|Q9D186|Q9D186_MOUSE Apolipoprotein O OS=Mus musculus GN=Apoo PE=2 SV=1	3	3	3	3	1	1	2	1	2	3	1	1	2	1	2	3	1	1	2	1	2	3	17	17	17	24.136	212	212;198;164	1	1	2	1	2	3	1.4916e-21	0.19616	0.29732	81.475	10	0.31378	1.1043	152.69
P12023;P12023-3	P12023;P12023-3	23;22	23;22	2;2	Amyloid beta A4 protein;N-APP;Soluble APP-alpha;Soluble APP-beta;C99;Beta-amyloid protein 42;Beta-amyloid protein 40;C83;P3(42);P3(40);C80;Gamma-secretase C-terminal fragment 59;Gamma-secretase C-terminal fragment 57;Gamma-secretase C-terminal fragment 50;C31	App	>sp|P12023|A4_MOUSE Amyloid beta A4 protein OS=Mus musculus GN=App PE=1 SV=3;>sp|P12023-3|A4_MOUSE Isoform APP751 of Amyloid beta A4 protein OS=Mus musculus GN=App	2	23	23	2	8	6	19	6	4	19	8	6	19	6	4	19	0	1	1	0	0	1	37.7	37.7	2.9	86.721	770	770;735	10	8	30	8	5	25	4.9583e-190	5.1105	7.1807	56.398	73	3.4164	7.1219	65.871
Q8K3H0	Q8K3H0	3	3	3	DCC-interacting protein 13-alpha	Appl1	>sp|Q8K3H0|DP13A_MOUSE DCC-interacting protein 13-alpha OS=Mus musculus GN=Appl1 PE=1 SV=1	1	3	3	3	2	0	1	1	0	1	2	0	1	1	0	1	2	0	1	1	0	1	5.8	5.8	5.8	79.327	707	707	2		1	1		1	2.6677e-07	0.93906	1.9479	68.729	3	0.80749	1.1529	91.447
P04627;E9Q0P8;B1AUN8;Q8CAD1	P04627;E9Q0P8;B1AUN8;Q8CAD1	4;4;4;4	4;4;4;4	4;4;4;4	Serine/threonine-protein kinase A-Raf	Araf	>sp|P04627|ARAF_MOUSE Serine/threonine-protein kinase A-Raf OS=Mus musculus GN=Araf PE=2 SV=2;>tr|E9Q0P8|E9Q0P8_MOUSE Serine/threonine-protein kinase A-Raf OS=Mus musculus GN=Araf PE=4 SV=1;>tr|B1AUN8|B1AUN8_MOUSE Serine/threonine-protein kinase A-Raf (Fra	4	4	4	4	0	1	3	0	0	4	0	1	3	0	0	4	0	1	3	0	0	4	6.6	6.6	6.6	67.581	604	604;419;230;186		1	3			5	7.9907e-12	1.4562	1.3982	40.682	8	1.0791	1.4856	42.814
Q9WV31	Q9WV31	8	8	8	Activity-regulated cytoskeleton-associated protein	Arc	>sp|Q9WV31|ARC_MOUSE Activity-regulated cytoskeleton-associated protein OS=Mus musculus GN=Arc PE=1 SV=1	1	8	8	8	0	0	5	0	0	7	0	0	5	0	0	7	0	0	5	0	0	7	21.7	21.7	21.7	45.32	396	396			7			9	3.4311e-26	3.2434	3.4858	64.715	15	5.3057	6.727	86.283
Q5XJY5	Q5XJY5	4	4	4	Coatomer subunit delta	Arcn1	>sp|Q5XJY5|COPD_MOUSE Coatomer subunit delta OS=Mus musculus GN=Arcn1 PE=2 SV=2	1	4	4	4	0	0	4	0	0	4	0	0	4	0	0	4	0	0	4	0	0	4	9	9	9	57.229	511	511			4			6	1.4281e-13	2.4271	2.306	35.098	8	1.7961	2.3364	35.498
P61750;E9Q798;F6UFB9	P61750;E9Q798	5;4;1	1;1;1	1;1;1	ADP-ribosylation factor 4	Arf4	>sp|P61750|ARF4_MOUSE ADP-ribosylation factor 4 OS=Mus musculus GN=Arf4 PE=2 SV=2;>tr|E9Q798|E9Q798_MOUSE ADP-ribosylation factor 4 OS=Mus musculus GN=Arf4 PE=3 SV=1	3	5	1	1	2	1	2	1	3	5	0	0	0	0	0	1	0	0	0	0	0	1	30.6	5.6	5.6	20.396	180	180;153;60						1	4.7473e-27	NaN	NaN	NaN	1	NaN	NaN	NaN
P84084	P84084	6	2	1	ADP-ribosylation factor 5	Arf5	>sp|P84084|ARF5_MOUSE ADP-ribosylation factor 5 OS=Mus musculus GN=Arf5 PE=2 SV=2	1	6	2	1	2	2	4	1	3	6	0	0	1	0	0	2	0	0	1	0	0	1	35	12.2	4.4	20.529	180	180			1			2	4.9746e-34	1.438	1.5357	78.725	3	0.97784	1.2705	55.577
P62331	P62331	1	1	1	ADP-ribosylation factor 6	Arf6	>sp|P62331|ARF6_MOUSE ADP-ribosylation factor 6 OS=Mus musculus GN=Arf6 PE=1 SV=2	1	1	1	1	0	0	1	1	0	1	0	0	1	1	0	1	0	0	1	1	0	1	6.3	6.3	6.3	20.082	175	175			1	1		1	0.0039076	0.12229	0.1175	31.407	3	0.053095	0.063583	116.92
Q9EPJ9;Q3TGS9;Q9EPJ9-2	Q9EPJ9;Q3TGS9;Q9EPJ9-2	10;10;10	10;10;10	10;10;10	ADP-ribosylation factor GTPase-activating protein 1	Arfgap1	>sp|Q9EPJ9|ARFG1_MOUSE ADP-ribosylation factor GTPase-activating protein 1 OS=Mus musculus GN=Arfgap1 PE=1 SV=2;>tr|Q3TGS9|Q3TGS9_MOUSE ADP-ribosylation factor GTPase activating protein 1 OS=Mus musculus GN=Arfgap1 PE=2 SV=1;>sp|Q9EPJ9-2|ARFG1_MOUSE Isofor	3	10	10	10	8	6	7	6	4	5	8	6	7	6	4	5	8	6	7	6	4	5	35.3	35.3	35.3	45.288	414	414;394;392	9	6	7	6	4	5	1.9113e-65	0.18334	0.3094	94.142	26	0.12029	0.41682	96.314
Q99K28-2;Q99K28;Q9D8S3	Q99K28-2;Q99K28	7;7;1	7;7;1	7;7;1	ADP-ribosylation factor GTPase-activating protein 2	Arfgap2	>sp|Q99K28-2|ARFG2_MOUSE Isoform 2 of ADP-ribosylation factor GTPase-activating protein 2 OS=Mus musculus GN=Arfgap2;>sp|Q99K28|ARFG2_MOUSE ADP-ribosylation factor GTPase-activating protein 2 OS=Mus musculus GN=Arfgap2 PE=1 SV=1	3	7	7	7	0	0	4	0	0	5	0	0	4	0	0	5	0	0	4	0	0	5	17.2	17.2	17.2	58.109	534	534;520;523			4			6	1.403e-15	0.56578	0.62447	40.967	10	0.43142	0.51401	66.785
A2RSX9	A2RSX9	1	1	1		Arfip1	>tr|A2RSX9|A2RSX9_MOUSE Arfip1 protein OS=Mus musculus GN=Arfip1 PE=2 SV=1	1	1	1	1	1	0	0	0	1	0	1	0	0	0	1	0	1	0	0	0	1	0	4.1	4.1	4.1	38.416	341	341	1				1		0.0018266	NaN	NaN	NaN	0	NaN	NaN	NaN
Q8K221;D3Z2F3;D6RHM6	Q8K221;D3Z2F3;D6RHM6	1;1;1	1;1;1	1;1;1	Arfaptin-2	Arfip2	>sp|Q8K221|ARFP2_MOUSE Arfaptin-2 OS=Mus musculus GN=Arfip2 PE=2 SV=2;>tr|D3Z2F3|D3Z2F3_MOUSE Arfaptin-2 (Fragment) OS=Mus musculus GN=Arfip2 PE=4 SV=1;>tr|D6RHM6|D6RHM6_MOUSE Arfaptin-2 OS=Mus musculus GN=Arfip2 PE=4 SV=1	3	1	1	1	0	1	0	0	0	0	0	1	0	0	0	0	0	1	0	0	0	0	5	5	5	37.772	341	341;209;159		1					0.00039236	NaN	NaN	NaN	1	NaN	NaN	NaN
Q3UL36;Q3UL36-2	Q3UL36;Q3UL36-2	5;4	5;4	5;4	Arginine and glutamate-rich protein 1	Arglu1	>sp|Q3UL36|ARGL1_MOUSE Arginine and glutamate-rich protein 1 OS=Mus musculus GN=Arglu1 PE=1 SV=2;>sp|Q3UL36-2|ARGL1_MOUSE Isoform 2 of Arginine and glutamate-rich protein 1 OS=Mus musculus GN=Arglu1	2	5	5	5	5	0	0	4	2	1	5	0	0	4	2	1	5	0	0	4	2	1	14.4	14.4	14.4	32.887	271	271;205	5			4	2	1	2.2443e-22	0.077792	0.42812	62.946	11	0.074268	0.53617	86.291
A2AH25;Q5FWK3	A2AH25;Q5FWK3	2;2	2;2	2;2	Rho GTPase-activating protein 1	Arhgap1	>tr|A2AH25|A2AH25_MOUSE Rho GTPase activating protein 1 OS=Mus musculus GN=Arhgap1 PE=4 SV=1;>sp|Q5FWK3|RHG01_MOUSE Rho GTPase-activating protein 1 OS=Mus musculus GN=Arhgap1 PE=1 SV=1	2	2	2	2	0	0	2	0	0	1	0	0	2	0	0	1	0	0	2	0	0	1	5.4	5.4	5.4	54.437	479	479;439			3			1	0.0004262	0.58564	0.47062	10.633	3	0.21898	0.23727	8.8302
B7ZCJ1;B7ZCJ0;Q6DFV3;G3UWM5;G3UX38	B7ZCJ1;B7ZCJ0;Q6DFV3;G3UWM5;G3UX38	2;2;2;2;1	2;2;2;2;1	2;2;2;2;1	Rho GTPase-activating protein 21	Arhgap21	>tr|B7ZCJ1|B7ZCJ1_MOUSE Rho GTPase activating protein 21 OS=Mus musculus GN=Arhgap21 PE=4 SV=1;>tr|B7ZCJ0|B7ZCJ0_MOUSE Rho GTPase activating protein 21 OS=Mus musculus GN=Arhgap21 PE=4 SV=1;>sp|Q6DFV3|RHG21_MOUSE Rho GTPase-activating protein 21 OS=Mus mus	5	2	2	2	0	1	1	0	0	0	0	1	1	0	0	0	0	1	1	0	0	0	1.3	1.3	1.3	216.98	1955	1955;1945;1944;1263;396		1	1				0.0023014	3.3114	4.9608	208.54	2	0.60436	1.2989	23.561
B1AQY2;Q69ZH9;F8VQ11;D6RDB5	B1AQY2;Q69ZH9;F8VQ11;D6RDB5	1;1;1;1	1;1;1;1	1;1;1;1	Rho GTPase-activating protein 23	Arhgap23	>tr|B1AQY2|B1AQY2_MOUSE Rho GTPase activating protein 23 OS=Mus musculus GN=Arhgap23 PE=4 SV=1;>sp|Q69ZH9|RHG23_MOUSE Rho GTPase-activating protein 23 OS=Mus musculus GN=Arhgap23 PE=1 SV=2;>tr|F8VQ11|F8VQ11_MOUSE Rho GTPase-activating protein 23 OS=Mus mus	4	1	1	1	0	0	1	0	0	1	0	0	1	0	0	1	0	0	1	0	0	1	0.8	0.8	0.8	162.21	1488	1488;1483;1277;634			2			2	0.00085662	1.0076	0.93556	11.82	4	0.90385	1.1436	9.5246
Q811P8;Q811P8-2	Q811P8;Q811P8-2	2;2	2;2	2;2	Rho GTPase-activating protein 32	Arhgap32	>sp|Q811P8|RHG32_MOUSE Rho GTPase-activating protein 32 OS=Mus musculus GN=Arhgap32 PE=1 SV=2;>sp|Q811P8-2|RHG32_MOUSE Isoform 2 of Rho GTPase-activating protein 32 OS=Mus musculus GN=Arhgap32	2	2	2	2	0	0	1	0	0	2	0	0	1	0	0	2	0	0	1	0	0	2	1	1	1	229.72	2089	2089;1740			1			2	2.0471e-05	2.9759	2.7869	24.209	3	0.99536	1.1836	43.345
G3X932;P59281;H7BX46;P59281-2;H3BJM3	G3X932;P59281;H7BX46;P59281-2	5;5;5;5;2	5;5;5;5;2	5;5;5;5;2	Rho GTPase-activating protein 39	Arhgap39	>tr|G3X932|G3X932_MOUSE DNA segment, Chr 15, Wayne State University 169, expressed, isoform CRA_a OS=Mus musculus GN=Arhgap39 PE=4 SV=1;>sp|P59281|RHG39_MOUSE Rho GTPase-activating protein 39 OS=Mus musculus GN=Arhgap39 PE=1 SV=2;>tr|H7BX46|H7BX46_MOUSE Rh	5	5	5	5	3	1	1	1	0	0	3	1	1	1	0	0	3	1	1	1	0	0	5.4	5.4	5.4	125.41	1109	1109;1107;1078;1076;119	3	1	1	1			2.2544e-10	0.24995	0.88124	106.92	3	0.25313	1.6823	33.153
Q99PT1	Q99PT1	5	5	5	Rho GDP-dissociation inhibitor 1	Arhgdia	>sp|Q99PT1|GDIR1_MOUSE Rho GDP-dissociation inhibitor 1 OS=Mus musculus GN=Arhgdia PE=1 SV=3	1	5	5	5	5	3	3	4	2	3	5	3	3	4	2	3	5	3	3	4	2	3	28.9	28.9	28.9	23.407	204	204	5	4	3	5	2	4	1.1561e-70	0.16479	0.3065	79.527	21	0.20333	0.59867	142.36
Q80U35;Q80U35-2	Q80U35;Q80U35-2	1;1	1;1	1;1	Rho guanine nucleotide exchange factor 17	Arhgef17	>sp|Q80U35|ARHGH_MOUSE Rho guanine nucleotide exchange factor 17 OS=Mus musculus GN=Arhgef17 PE=1 SV=2;>sp|Q80U35-2|ARHGH_MOUSE Isoform 2 of Rho guanine nucleotide exchange factor 17 OS=Mus musculus GN=Arhgef17	2	1	1	1	0	0	0	0	0	1	0	0	0	0	0	1	0	0	0	0	0	1	0.5	0.5	0.5	221.67	2057	2057;1048						1	0.0024459	NaN	NaN	NaN	1	NaN	NaN	NaN
Q60875;H3BKH9;H3BJ40;H3BJ45;H3BJX8;Q60875-4;H3BJU7;Q60875-5;Q60875-3;Q60875-2;H3BL15;H3BJ59;H3BLF9;H3BIX8;H3BLJ1;H3BJ48;H3BJM4	Q60875;H3BKH9;H3BJ40;H3BJ45;H3BJX8;Q60875-4;H3BJU7;Q60875-5;Q60875-3;Q60875-2;H3BL15;H3BJ59;H3BLF9;H3BIX8;H3BLJ1;H3BJ48;H3BJM4	3;3;3;3;3;3;3;3;2;2;2;2;2;2;2;2;2	3;3;3;3;3;3;3;3;2;2;2;2;2;2;2;2;2	3;3;3;3;3;3;3;3;2;2;2;2;2;2;2;2;2	Rho guanine nucleotide exchange factor 2	Arhgef2	>sp|Q60875|ARHG2_MOUSE Rho guanine nucleotide exchange factor 2 OS=Mus musculus GN=Arhgef2 PE=1 SV=4;>tr|H3BKH9|H3BKH9_MOUSE Rho guanine nucleotide exchange factor 2 OS=Mus musculus GN=Arhgef2 PE=4 SV=1;>tr|H3BJ40|H3BJ40_MOUSE Rho guanine nucleotide exchan	17	3	3	3	0	0	0	1	0	3	0	0	0	1	0	3	0	0	0	1	0	3	3.9	3.9	3.9	111.97	985	985;983;970;968;968;958;956;956;588;573;257;208;203;130;127;89;84				1		3	3.3092e-08	0.82613	1.129	59.71	4	0.98213	2.6367	115.39
Q9ES28;Q9ES28-7;Q9ES28-2;Q9ES28-3;Q9ES28-5;Q9ES28-4;Q9ES28-8;Q9ES28-6;D3Z0V2;F6WMJ3;Q8K4I3;A2AFJ8	Q9ES28;Q9ES28-7;Q9ES28-2;Q9ES28-3;Q9ES28-5;Q9ES28-4;Q9ES28-8;Q9ES28-6;D3Z0V2	8;8;8;8;8;8;8;8;8;1;1;1	8;8;8;8;8;8;8;8;8;1;1;1	8;8;8;8;8;8;8;8;8;1;1;1	Rho guanine nucleotide exchange factor 7	Arhgef7	>sp|Q9ES28|ARHG7_MOUSE Rho guanine nucleotide exchange factor 7 OS=Mus musculus GN=Arhgef7 PE=1 SV=2;>sp|Q9ES28-7|ARHG7_MOUSE Isoform G of Rho guanine nucleotide exchange factor 7 OS=Mus musculus GN=Arhgef7;>sp|Q9ES28-2|ARHG7_MOUSE Isoform A of Rho guanine	12	8	8	8	5	3	3	3	3	4	5	3	3	3	3	4	5	3	3	3	3	4	9.6	9.6	9.6	97.055	862	862;810;803;787;782;751;705;689;630;795;771;483	5	3	3	3	3	4	3.8084e-35	0.54869	0.97723	77.567	20	0.28191	0.76961	40.662
B1AXI6;Q3UTH8;Q3UTH8-4;B1AXI4;Q3UTH8-3;Q3UTH8-2;B1AXI2	B1AXI6;Q3UTH8;Q3UTH8-4;B1AXI4;Q3UTH8-3;Q3UTH8-2;B1AXI2	1;1;1;1;1;1;1	1;1;1;1;1;1;1	1;1;1;1;1;1;1	Rho guanine nucleotide exchange factor 9	Arhgef9	>tr|B1AXI6|B1AXI6_MOUSE Cdc42 guanine nucleotide exchange factor (GEF) 9 OS=Mus musculus GN=Arhgef9 PE=4 SV=1;>sp|Q3UTH8|ARHG9_MOUSE Rho guanine nucleotide exchange factor 9 OS=Mus musculus GN=Arhgef9 PE=2 SV=1;>sp|Q3UTH8-4|ARHG9_MOUSE Isoform 4 of Rho gua	7	1	1	1	0	0	1	0	0	0	0	0	1	0	0	0	0	0	1	0	0	0	2	2	2	65.921	560	560;516;516;515;496;495;414			1				0.0042561	NaN	NaN	NaN	1	NaN	NaN	NaN
E9QAQ7;A2BH40;A2BH40-3;A2BH40-2;A2BH40-4	E9QAQ7;A2BH40;A2BH40-3;A2BH40-2;A2BH40-4	7;7;7;6;6	7;7;7;6;6	5;5;5;4;4	AT-rich interactive domain-containing protein 1A	Arid1a	>tr|E9QAQ7|E9QAQ7_MOUSE AT-rich interactive domain-containing protein 1A OS=Mus musculus GN=Arid1a PE=4 SV=1;>sp|A2BH40|ARI1A_MOUSE AT-rich interactive domain-containing protein 1A OS=Mus musculus GN=Arid1a PE=1 SV=1;>sp|A2BH40-3|ARI1A_MOUSE Isoform 3 of A	5	7	7	5	2	2	6	1	1	5	2	2	6	1	1	5	2	1	5	1	1	3	3.8	3.8	2.7	242.67	2287	2287;2283;2066;1903;1902	2	2	7	1	1	6	1.5818e-20	1.8816	2.393	57.274	16	1.4219	2.8776	64.453
E9Q4N7;E9Q6R4;E9Q4N6	E9Q4N7;E9Q6R4;E9Q4N6	5;5;3	4;4;2	4;4;2		Arid1b	>tr|E9Q4N7|E9Q4N7_MOUSE Protein Arid1b OS=Mus musculus GN=Arid1b PE=4 SV=1;>tr|E9Q6R4|E9Q6R4_MOUSE Protein Arid1b OS=Mus musculus GN=Arid1b PE=4 SV=1;>tr|E9Q4N6|E9Q4N6_MOUSE Protein Arid1b OS=Mus musculus GN=Arid1b PE=4 SV=1	3	5	4	4	0	1	3	0	0	3	0	0	2	0	0	2	0	0	2	0	0	2	3.8	2.9	2.9	237.79	2244	2244;2243;1762			2			2	8.4825e-33	1.2691	1.2934	72.87	3	2.0915	2.6109	83.817
A2CG63;A2CG63-2	A2CG63;A2CG63-2	2;2	2;2	2;2	AT-rich interactive domain-containing protein 4B	Arid4b	>sp|A2CG63|ARI4B_MOUSE AT-rich interactive domain-containing protein 4B OS=Mus musculus GN=Arid4b PE=2 SV=1;>sp|A2CG63-2|ARI4B_MOUSE Isoform 2 of AT-rich interactive domain-containing protein 4B OS=Mus musculus GN=Arid4b	2	2	2	2	0	0	1	0	0	1	0	0	1	0	0	1	0	0	1	0	0	1	2.1	2.1	2.1	147.64	1314	1314;1227			1			1	2.1647e-06	2.6468	2.4607	4.1142	2	2.2717	2.7448	4.4034
Q3U108-3;D3Z0W0;Q3U108-2;Q3U108;Q3U108-4;Q3U108-5	Q3U108-3;D3Z0W0;Q3U108-2;Q3U108;Q3U108-4;Q3U108-5	3;3;3;3;3;3	3;3;3;3;3;3	3;3;3;3;3;3	AT-rich interactive domain-containing protein 5A	Arid5a	>sp|Q3U108-3|ARI5A_MOUSE Isoform 3 of AT-rich interactive domain-containing protein 5A OS=Mus musculus GN=Arid5a;>tr|D3Z0W0|D3Z0W0_MOUSE AT-rich interactive domain-containing protein 5A OS=Mus musculus GN=Arid5a PE=4 SV=1;>sp|Q3U108-2|ARI5A_MOUSE Isoform 2	6	3	3	3	0	0	3	0	0	1	0	0	3	0	0	1	0	0	3	0	0	1	4.7	4.7	4.7	73.322	684	684;619;619;590;532;431			3			2	1.0591e-08	5.8462	5.4146	36.584	4	5.6824	6.7935	21.745
Q8BM75;Q8BM75-2	Q8BM75;Q8BM75-2	2;2	2;2	2;2	AT-rich interactive domain-containing protein 5B	Arid5b	>sp|Q8BM75|ARI5B_MOUSE AT-rich interactive domain-containing protein 5B OS=Mus musculus GN=Arid5b PE=1 SV=3;>sp|Q8BM75-2|ARI5B_MOUSE Isoform 2 of AT-rich interactive domain-containing protein 5B OS=Mus musculus GN=Arid5b	2	2	2	2	0	0	2	0	0	0	0	0	2	0	0	0	0	0	2	0	0	0	2.4	2.4	2.4	131.84	1188	1188;945			2				0.0002285	2.6758	2.6804	111.16	2	1.6505	2.1274	61.154
Q9Z1K5;H7BWY7	Q9Z1K5;H7BWY7	1;1	1;1	1;1	E3 ubiquitin-protein ligase ARIH1	Arih1	>sp|Q9Z1K5|ARI1_MOUSE E3 ubiquitin-protein ligase ARIH1 OS=Mus musculus GN=Arih1 PE=2 SV=3;>tr|H7BWY7|H7BWY7_MOUSE E3 ubiquitin-protein ligase ARIH1 OS=Mus musculus GN=Arih1 PE=4 SV=1	2	1	1	1	0	0	1	0	0	1	0	0	1	0	0	1	0	0	1	0	0	1	2.5	2.5	2.5	64.016	555	555;381			1			2	0.0001145	1.4735	1.2747	5.1902	2	2.0302	2.4005	13.003
P61211;F8WIB1;E9Q006	P61211;F8WIB1;E9Q006	2;2;1	2;2;1	2;2;1	ADP-ribosylation factor-like protein 1	Arl1	>sp|P61211|ARL1_MOUSE ADP-ribosylation factor-like protein 1 OS=Mus musculus GN=Arl1 PE=2 SV=1;>tr|F8WIB1|F8WIB1_MOUSE ADP-ribosylation factor-like protein 1 (Fragment) OS=Mus musculus GN=Arl1 PE=3 SV=1;>tr|E9Q006|E9Q006_MOUSE ADP-ribosylation factor-like	3	2	2	2	0	0	2	0	0	1	0	0	2	0	0	1	0	0	2	0	0	1	11	11	11	20.411	181	181;138;52			2			1	7.0862e-05	1.9787	1.8357	3.6666	3	1.3866	1.6507	76.456
Q9WUL7	Q9WUL7	2	2	2	ADP-ribosylation factor-like protein 3	Arl3	>sp|Q9WUL7|ARL3_MOUSE ADP-ribosylation factor-like protein 3 OS=Mus musculus GN=Arl3 PE=1 SV=1	1	2	2	2	2	0	1	0	0	1	2	0	1	0	0	1	2	0	1	0	0	1	11.5	11.5	11.5	20.486	182	182	2		1			1	1.2555e-07	0.28249	0.34525	25.525	3	0.42987	0.53145	3.91
Q9CQW2;Q8VEH3;F6QKK2	Q9CQW2;Q8VEH3;F6QKK2	2;1;1	2;1;1	2;1;1	ADP-ribosylation factor-like protein 8B;ADP-ribosylation factor-like protein 8A	Arl8b;Arl8a	>sp|Q9CQW2|ARL8B_MOUSE ADP-ribosylation factor-like protein 8B OS=Mus musculus GN=Arl8b PE=2 SV=1;>sp|Q8VEH3|ARL8A_MOUSE ADP-ribosylation factor-like protein 8A OS=Mus musculus GN=Arl8a PE=2 SV=1;>tr|F6QKK2|F6QKK2_MOUSE ADP-ribosylation factor-like protein	3	2	2	2	0	0	0	1	0	1	0	0	0	1	0	1	0	0	0	1	0	1	8.6	8.6	8.6	21.539	186	186;186;165				1		1	0.0002155	NaN	NaN	NaN	1	NaN	NaN	NaN
Q61324;Q61324-2	Q61324;Q61324-2	7;7	7;7	7;7	Aryl hydrocarbon receptor nuclear translocator 2	Arnt2	>sp|Q61324|ARNT2_MOUSE Aryl hydrocarbon receptor nuclear translocator 2 OS=Mus musculus GN=Arnt2 PE=1 SV=2;>sp|Q61324-2|ARNT2_MOUSE Isoform 2 of Aryl hydrocarbon receptor nuclear translocator 2 OS=Mus musculus GN=Arnt2	2	7	7	7	0	0	6	0	0	5	0	0	6	0	0	5	0	0	6	0	0	5	13.3	13.3	13.3	77.902	712	712;701			6			5	2.9626e-18	3.3298	2.8107	66.304	10	2.3705	2.7706	70.521
Q9CVB6;D3YXG6	Q9CVB6;D3YXG6	6;5	6;5	6;5	Actin-related protein 2/3 complex subunit 2	Arpc2	>sp|Q9CVB6|ARPC2_MOUSE Actin-related protein 2/3 complex subunit 2 OS=Mus musculus GN=Arpc2 PE=1 SV=3;>tr|D3YXG6|D3YXG6_MOUSE Actin-related protein 2/3 complex subunit 2 OS=Mus musculus GN=Arpc2 PE=4 SV=1	2	6	6	6	0	0	4	1	0	6	0	0	4	1	0	6	0	0	4	1	0	6	19.7	19.7	19.7	34.357	300	300;284			4	1		8	1.0369e-14	0.4904	0.49981	24.506	11	0.38092	0.49142	77.163
Q9JM76;H7BWZ3;D3Z2F8;D3Z2F7	Q9JM76;H7BWZ3;D3Z2F8;D3Z2F7	6;5;4;4	6;5;4;4	6;5;4;4	Actin-related protein 2/3 complex subunit 3	Arpc3	>sp|Q9JM76|ARPC3_MOUSE Actin-related protein 2/3 complex subunit 3 OS=Mus musculus GN=Arpc3 PE=1 SV=3;>tr|H7BWZ3|H7BWZ3_MOUSE Actin-related protein 2/3 complex subunit 3 OS=Mus musculus GN=Arpc3 PE=4 SV=1;>tr|D3Z2F8|D3Z2F8_MOUSE Actin-related protein 2/3 c	4	6	6	6	2	0	6	0	0	5	2	0	6	0	0	5	2	0	6	0	0	5	34.8	34.8	34.8	20.524	178	178;170;163;161	3		8			6	6.9195e-20	0.43881	0.51737	46.715	16	0.33928	0.52013	55.79
P59999;E9PWA7	P59999	3;1	3;1	3;1	Actin-related protein 2/3 complex subunit 4	Arpc4	>sp|P59999|ARPC4_MOUSE Actin-related protein 2/3 complex subunit 4 OS=Mus musculus GN=Arpc4 PE=1 SV=3	2	3	3	3	0	0	2	0	0	3	0	0	2	0	0	3	0	0	2	0	0	3	17.9	17.9	17.9	19.667	168	168;91			2			3	1.6429e-10	0.094828	0.076583	36.512	5	0.30196	0.36697	107.26
A3KGQ6;Q9D898	A3KGQ6;Q9D898	2;2	2;2	2;2	Actin-related protein 2/3 complex subunit 5;Actin-related protein 2/3 complex subunit 5-like protein	Arpc5l	>tr|A3KGQ6|A3KGQ6_MOUSE Actin-related protein 2/3 complex subunit 5 OS=Mus musculus GN=Arpc5l PE=3 SV=1;>sp|Q9D898|ARP5L_MOUSE Actin-related protein 2/3 complex subunit 5-like protein OS=Mus musculus GN=Arpc5l PE=1 SV=1	2	2	2	2	0	0	1	1	0	1	0	0	1	1	0	1	0	0	1	1	0	1	20.3	20.3	20.3	17.109	153	153;153			1	1		1	6.2676e-10	0.21977	0.1823	116.31	3	0.18766	0.22572	48.454
E9Q827;P56212;P56212-2;E9Q4B9;E9PXD7	E9Q827;P56212;P56212-2;E9Q4B9	3;3;2;2;1	2;2;1;1;1	2;2;1;1;1	cAMP-regulated phosphoprotein 19	Arpp19	>tr|E9Q827|E9Q827_MOUSE cAMP-regulated phosphoprotein 19 OS=Mus musculus GN=Arpp19 PE=4 SV=1;>sp|P56212|ARP19_MOUSE cAMP-regulated phosphoprotein 19 OS=Mus musculus GN=Arpp19 PE=1 SV=2;>sp|P56212-2|ARP19_MOUSE Isoform ARPP-16 of cAMP-regulated phosphoprote	5	3	2	2	2	2	1	1	0	1	1	1	0	0	0	0	1	1	0	0	0	0	26.9	19.3	19.3	16.086	145	145;112;96;71;46	1	1					4.1396e-10	NaN	NaN	NaN	1	NaN	NaN	NaN
Q9DCB4-3;Q9DCB4;Q9DCB4-4;Q9DCB4-5;F7D425;E9Q4A0;Q9DCB4-9;Q9DCB4-7;E0CZ08;Q9DCB4-10;E0CYU3;Q9DCB4-8;Q9DCB4-6;E0CXW0;E0CYS3;E0CY19;Q9DCB4-2	Q9DCB4-3;Q9DCB4;Q9DCB4-4;Q9DCB4-5;F7D425;E9Q4A0;Q9DCB4-9;Q9DCB4-7;E0CZ08;Q9DCB4-10;E0CYU3;Q9DCB4-8;Q9DCB4-6;E0CXW0;E0CYS3;E0CY19;Q9DCB4-2	3;3;3;3;3;2;2;2;2;2;2;2;2;2;2;2;2	3;3;3;3;3;2;2;2;2;2;2;2;2;2;2;2;2	3;3;3;3;3;2;2;2;2;2;2;2;2;2;2;2;2	cAMP-regulated phosphoprotein 21	Arpp21	>sp|Q9DCB4-3|ARP21_MOUSE Isoform 3 of cAMP-regulated phosphoprotein 21 OS=Mus musculus GN=Arpp21;>sp|Q9DCB4|ARP21_MOUSE cAMP-regulated phosphoprotein 21 OS=Mus musculus GN=Arpp21 PE=1 SV=2;>sp|Q9DCB4-4|ARP21_MOUSE Isoform 4 of cAMP-regulated phosphoprotein	17	3	3	3	1	0	2	1	0	1	1	0	2	1	0	1	1	0	2	1	0	1	4.8	4.8	4.8	88.139	809	809;807;789;774;772;601;601;371;282;282;279;248;228;124;109;97;88	1		3	1		2	2.7539e-08	2.4266	2.28	15.173	7	1.6405	2.3196	33.25
Q9WV54	Q9WV54	2	2	2	Acid ceramidase;Acid ceramidase subunit alpha;Acid ceramidase subunit beta	Asah1	>sp|Q9WV54|ASAH1_MOUSE Acid ceramidase OS=Mus musculus GN=Asah1 PE=1 SV=1	1	2	2	2	2	0	0	0	0	0	2	0	0	0	0	0	2	0	0	0	0	0	5.1	5.1	5.1	44.669	394	394	2						4.9681e-06	0.84458	4.648	27.66	2	0.27403	1.9574	217.98
E9QN63;Q9QWY8;H3BJY2;Q9QWY8-3;Q9QWY8-4;H3BL41;E9QMJ1;E9QMI7;Q9QWY8-2;H3BKE6;H3BKD4;E9PX52;Q7SIG6;D3YX85;Q7SIG6-2;H3BK40	E9QN63;Q9QWY8;H3BJY2;Q9QWY8-3;Q9QWY8-4;H3BL41;E9QMJ1;E9QMI7;Q9QWY8-2;H3BKE6;H3BKD4	3;3;3;3;3;3;3;3;3;3;3;1;1;1;1;1	3;3;3;3;3;3;3;3;3;3;3;1;1;1;1;1	3;3;3;3;3;3;3;3;3;3;3;1;1;1;1;1	Arf-GAP with SH3 domain, ANK repeat and PH domain-containing protein 1	Asap1	>tr|E9QN63|E9QN63_MOUSE Arf-GAP with SH3 domain, ANK repeat and PH domain-containing protein 1 OS=Mus musculus GN=Asap1 PE=4 SV=2;>sp|Q9QWY8|ASAP1_MOUSE Arf-GAP with SH3 domain, ANK repeat and PH domain-containing protein 1 OS=Mus musculus GN=Asap1 PE=1 SV	16	3	3	3	2	0	1	1	0	1	2	0	1	1	0	1	2	0	1	1	0	1	3	3	3	127.39	1147	1147;1147;1144;1135;1132;1124;1112;1090;1090;1087;1075;1000;958;955;809;211	2		1	1		1	3.9321e-06	0.37889	0.61967	139.81	4	0.43383	1.303	136.58
Q9CQE6	Q9CQE6	1	1	1	Histone chaperone ASF1A	Asf1a	>sp|Q9CQE6|ASF1A_MOUSE Histone chaperone ASF1A OS=Mus musculus GN=Asf1a PE=2 SV=1	1	1	1	1	0	0	1	0	0	0	0	0	1	0	0	0	0	0	1	0	0	0	7.4	7.4	7.4	22.942	204	204			1				0.0028399	NaN	NaN	NaN	0	NaN	NaN	NaN
O54984	O54984	2	2	2	ATPase Asna1	Asna1	>sp|O54984|ASNA_MOUSE ATPase Asna1 OS=Mus musculus GN=Asna1 PE=1 SV=2	1	2	2	2	0	0	2	0	0	2	0	0	2	0	0	2	0	0	2	0	0	2	4.9	4.9	4.9	38.822	348	348			3			2	5.8677e-05	1.0367	0.9494	5.4065	5	0.71094	0.86009	20.269
Q8R3P0	Q8R3P0	1	1	1	Aspartoacylase	Aspa	>sp|Q8R3P0|ACY2_MOUSE Aspartoacylase OS=Mus musculus GN=Aspa PE=1 SV=2	1	1	1	1	0	0	0	0	0	1	0	0	0	0	0	1	0	0	0	0	0	1	5.1	5.1	5.1	35.344	312	312						1	0.0027129	NaN	NaN	NaN	1	NaN	NaN	NaN
Q61137;Q61137-2;Q3TPU9	Q61137;Q61137-2;Q3TPU9	7;7;5	7;7;5	7;7;5	Astrotactin-1	Astn1	>sp|Q61137|ASTN1_MOUSE Astrotactin-1 OS=Mus musculus GN=Astn1 PE=1 SV=4;>sp|Q61137-2|ASTN1_MOUSE Isoform 2 of Astrotactin-1 OS=Mus musculus GN=Astn1;>tr|Q3TPU9|Q3TPU9_MOUSE Astrotactin-1 OS=Mus musculus GN=Astn1 PE=2 SV=1	3	7	7	7	0	0	4	0	0	3	0	0	4	0	0	3	0	0	4	0	0	3	8.2	8.2	8.2	144.88	1302	1302;1294;840			4			4	1.1439e-13	1.7157	1.6155	48.209	7	1.2658	1.45	47.14
Q925I1;Q925I1-2;H3BK90	Q925I1;Q925I1-2;H3BK90	2;2;1	2;2;1	2;2;1	ATPase family AAA domain-containing protein 3	Atad3	>sp|Q925I1|ATAD3_MOUSE ATPase family AAA domain-containing protein 3 OS=Mus musculus GN=Atad3 PE=1 SV=1;>sp|Q925I1-2|ATAD3_MOUSE Isoform 2 of ATPase family AAA domain-containing protein 3 OS=Mus musculus GN=Atad3;>tr|H3BK90|H3BK90_MOUSE Protein Atad3a (Fra	3	2	2	2	0	0	2	0	0	1	0	0	2	0	0	1	0	0	2	0	0	1	5.4	5.4	5.4	66.741	591	591;512;218			2			1	5.9689e-10	NaN	NaN	NaN	1	NaN	NaN	NaN
Q8BHE3;G5E8U9;O54940;Q91VL0;F6VF29	Q8BHE3	3;1;1;1;1	3;1;1;1;1	3;1;1;1;1	Caytaxin	Atcay	>sp|Q8BHE3|ATCAY_MOUSE Caytaxin OS=Mus musculus GN=Atcay PE=1 SV=1	5	3	3	3	0	0	2	0	0	2	0	0	2	0	0	2	0	0	2	0	0	2	14.5	14.5	14.5	42.178	372	372;348;326;314;86			2			2	1.4154e-09	0.98742	0.85501	30.633	4	0.51358	0.62837	31.073
P16951;P16951-2;G3UXC3;A2AQF0;A2AQE9	P16951;P16951-2;G3UXC3;A2AQF0;A2AQE9	1;1;1;1;1	1;1;1;1;1	1;1;1;1;1	Cyclic AMP-dependent transcription factor ATF-2	Atf2	>sp|P16951|ATF2_MOUSE Cyclic AMP-dependent transcription factor ATF-2 OS=Mus musculus GN=Atf2 PE=1 SV=2;>sp|P16951-2|ATF2_MOUSE Isoform 2 of Cyclic AMP-dependent transcription factor ATF-2 OS=Mus musculus GN=Atf2;>tr|G3UXC3|G3UXC3_MOUSE Cyclic AMP-dependen	5	1	1	1	0	1	1	0	0	1	0	1	1	0	0	1	0	1	1	0	0	1	3.1	3.1	3.1	52.297	487	487;389;377;229;207		1	2			2	2.9994e-10	1.1793	1.2272	39.406	4	0.91706	1.1616	53.271
Q60765	Q60765	5	5	5	Cyclic AMP-dependent transcription factor ATF-3	Atf3	>sp|Q60765|ATF3_MOUSE Cyclic AMP-dependent transcription factor ATF-3 OS=Mus musculus GN=Atf3 PE=2 SV=1	1	5	5	5	0	1	5	1	1	2	0	1	5	1	1	2	0	1	5	1	1	2	22.7	22.7	22.7	20.722	181	181		1	11	1	2	3	2.5215e-10	5.3646	6.4862	84.256	15	4.1605	6.1235	85.981
Q91YI1;Q91YI1-2	Q91YI1;Q91YI1-2	1;1	1;1	1;1	Autophagy-related protein 13	Atg13	>sp|Q91YI1|ATG13_MOUSE Autophagy-related protein 13 OS=Mus musculus GN=Atg13 PE=1 SV=2;>sp|Q91YI1-2|ATG13_MOUSE Isoform 2 of Autophagy-related protein 13 OS=Mus musculus GN=Atg13	2	1	1	1	0	0	0	0	0	1	0	0	0	0	0	1	0	0	0	0	0	1	2.5	2.5	2.5	56.44	516	516;479						2	0.0036866	4.8629	4.1178	3.5396	2	3.839	4.7721	0.72977
Q9CPX6	Q9CPX6	1	1	1	Ubiquitin-like-conjugating enzyme ATG3	Atg3	>sp|Q9CPX6|ATG3_MOUSE Ubiquitin-like-conjugating enzyme ATG3 OS=Mus musculus GN=Atg3 PE=1 SV=1	1	1	1	1	1	0	0	0	0	1	1	0	0	0	0	1	1	0	0	0	0	1	4.1	4.1	4.1	35.796	314	314	1					1	0.0040922	0.46886	0.92754	14.359	2	0.22959	0.64614	27.631
Q3ZAQ4	Q3ZAQ4	2	2	2		Atg9a	>tr|Q3ZAQ4|Q3ZAQ4_MOUSE Autophagy 9-like 1 protein OS=Mus musculus GN=Atg9a PE=2 SV=1	1	2	2	2	0	0	2	0	0	2	0	0	2	0	0	2	0	0	2	0	0	2	2.3	2.3	2.3	94.424	839	839			2			2	1.3522e-05	2.5658	2.2775	6.1603	3	1.6889	2.0161	8.1798
Q9CWJ9	Q9CWJ9	7	7	7	Bifunctional purine biosynthesis protein PURH;Phosphoribosylaminoimidazolecarboxamide formyltransferase;IMP cyclohydrolase	Atic	>sp|Q9CWJ9|PUR9_MOUSE Bifunctional purine biosynthesis protein PURH OS=Mus musculus GN=Atic PE=1 SV=2	1	7	7	7	0	2	4	3	0	5	0	2	4	3	0	5	0	2	4	3	0	5	15	15	15	64.217	592	592		2	5	3		5	5.2736e-23	0.66866	0.69895	62.032	12	0.61043	0.82381	95.392
Q8BH66;Q91YH5;E9PYT3;Q91YH5-2	Q8BH66;Q91YH5;E9PYT3;Q91YH5-2	2;1;1;1	2;1;1;1	2;1;1;1	Atlastin-1;Atlastin-3	Atl1;Atl3	>sp|Q8BH66|ATLA1_MOUSE Atlastin-1 OS=Mus musculus GN=Atl1 PE=1 SV=1;>sp|Q91YH5|ATLA3_MOUSE Atlastin-3 OS=Mus musculus GN=Atl3 PE=2 SV=1;>tr|E9PYT3|E9PYT3_MOUSE Atlastin-3 OS=Mus musculus GN=Atl3 PE=4 SV=1;>sp|Q91YH5-2|ATLA3_MOUSE Isoform 2 of Atlastin-3 OS	4	2	2	2	0	0	2	0	0	1	0	0	2	0	0	1	0	0	2	0	0	1	3.6	3.6	3.6	63.377	558	558;541;536;377			2			1	6.5954e-05	0.31763	0.29722	30.867	3	0.20998	0.25988	29.53
O35126;D3YYE6	O35126	5;1	5;1	5;1	Atrophin-1	Atn1	>sp|O35126|ATN1_MOUSE Atrophin-1 OS=Mus musculus GN=Atn1 PE=1 SV=1	2	5	5	5	0	0	5	0	0	1	0	0	5	0	0	1	0	0	5	0	0	1	5.1	5.1	5.1	123.72	1175	1175;183			5			1	1.6696e-11	2.9728	2.762	63.007	5	2.1624	2.6849	50.987
O08997	O08997	3	3	3	Copper transport protein ATOX1	Atox1	>sp|O08997|ATOX1_MOUSE Copper transport protein ATOX1 OS=Mus musculus GN=Atox1 PE=2 SV=1	1	3	3	3	2	0	2	1	0	2	2	0	2	1	0	2	2	0	2	1	0	2	32.4	32.4	32.4	7.3384	68	68	2		4	1		2	1.874e-13	0.52448	0.54885	28.195	9	0.41909	0.63325	66.414
Q8VDN2	Q8VDN2	43	26	26	Sodium/potassium-transporting ATPase subunit alpha-1	Atp1a1	>sp|Q8VDN2|AT1A1_MOUSE Sodium/potassium-transporting ATPase subunit alpha-1 OS=Mus musculus GN=Atp1a1 PE=1 SV=1	1	43	26	26	31	17	30	29	17	31	19	9	18	17	8	18	19	9	18	17	8	18	43.9	25.6	25.6	112.98	1023	1023	23	9	24	19	8	22	0	0.26861	0.36287	86.406	94	0.2047	0.4002	97.818
Q6PIE5;D3YYN7;D3YVX6;Q9WV27;Q9Z1W8;E9QNX7;Q64436;Q91WH7	Q6PIE5;D3YYN7;D3YVX6	45;43;27;9;5;4;4;4	28;26;21;1;0;0;0;0	26;24;20;0;0;0;0;0	Sodium/potassium-transporting ATPase subunit alpha-2	Atp1a2	>sp|Q6PIE5|AT1A2_MOUSE Sodium/potassium-transporting ATPase subunit alpha-2 OS=Mus musculus GN=Atp1a2 PE=1 SV=1;>tr|D3YYN7|D3YYN7_MOUSE Sodium/potassium-transporting ATPase subunit alpha-2 OS=Mus musculus GN=Atp1a2 PE=3 SV=1;>tr|D3YVX6|D3YVX6_MOUSE Sodium/	8	45	28	26	30	19	32	29	19	33	18	10	21	16	9	20	16	9	19	15	8	18	47.7	28.9	27.3	112.22	1020	1020;947;673;1032;1035;1034;1033;1025	23	11	27	18	10	28	0	0.38011	0.5526	70.772	109	0.17969	0.73477	88.255
P14094	P14094	12	12	12	Sodium/potassium-transporting ATPase subunit beta-1	Atp1b1	>sp|P14094|AT1B1_MOUSE Sodium/potassium-transporting ATPase subunit beta-1 OS=Mus musculus GN=Atp1b1 PE=1 SV=1	1	12	12	12	6	5	11	5	4	11	6	5	11	5	4	11	6	5	11	5	4	11	33.6	33.6	33.6	35.194	304	304	8	6	16	7	5	16	1.3739e-162	0.17018	0.22976	50.141	56	0.12059	0.22247	69.18
P97370	P97370	3	3	3	Sodium/potassium-transporting ATPase subunit beta-3	Atp1b3	>sp|P97370|AT1B3_MOUSE Sodium/potassium-transporting ATPase subunit beta-3 OS=Mus musculus GN=Atp1b3 PE=1 SV=1	1	3	3	3	0	1	0	2	0	0	0	1	0	2	0	0	0	1	0	2	0	0	14	14	14	31.775	278	278		1		2			3.796e-06	0.71264	1.6584	24.569	2	0.79041	2.6137	64.019
F8WHB1;Q9R0K7	F8WHB1;Q9R0K7	29;29	18;18	18;18	Plasma membrane calcium-transporting ATPase 2	Atp2b2	>tr|F8WHB1|F8WHB1_MOUSE Plasma membrane calcium-transporting ATPase 2 OS=Mus musculus GN=Atp2b2 PE=3 SV=1;>sp|Q9R0K7|AT2B2_MOUSE Plasma membrane calcium-transporting ATPase 2 OS=Mus musculus GN=Atp2b2 PE=1 SV=2	2	29	18	18	16	5	21	15	6	24	10	3	13	9	4	14	10	3	13	9	4	14	29.1	20.6	20.6	136.78	1243	1243;1198	10	3	14	9	4	17	4.5224e-193	0.33153	0.45323	61.497	51	0.25089	0.6079	93.994
Q0VF55;A2ALL9;Q8C048	Q0VF55;A2ALL9;Q8C048	24;24;24	13;13;13	13;13;13		Atp2b3	>tr|Q0VF55|Q0VF55_MOUSE ATPase, Ca++ transporting, plasma membrane 3 OS=Mus musculus GN=Atp2b3 PE=2 SV=1;>tr|A2ALL9|A2ALL9_MOUSE ATPase, Ca++ transporting, plasma membrane 3 OS=Mus musculus GN=Atp2b3 PE=3 SV=1;>tr|Q8C048|Q8C048_MOUSE ATPase, Ca++ transport	3	24	13	13	9	6	17	9	6	23	2	3	8	2	3	13	2	3	8	2	3	13	24.2	15.2	15.2	134.36	1220	1220;1173;1144	2	3	10	2	3	16	9.1661e-160	0.27886	0.41093	67.647	29	0.16065	0.34105	86.821
E9Q828;F7AAP4;Q6Q477;Q32ME1	E9Q828;F7AAP4;Q6Q477;Q32ME1	15;15;14;14	4;4;3;3	4;4;3;3		Atp2b4	>tr|E9Q828|E9Q828_MOUSE Protein Atp2b4 OS=Mus musculus GN=Atp2b4 PE=3 SV=1;>tr|F7AAP4|F7AAP4_MOUSE Protein Atp2b4 OS=Mus musculus GN=Atp2b4 PE=3 SV=1;>tr|Q6Q477|Q6Q477_MOUSE Plasma membrane Ca++ transporting ATPase 4 splice variant b OS=Mus musculus GN=Atp	4	15	4	4	7	3	12	6	3	12	0	0	3	0	0	3	0	0	3	0	0	3	14.4	3.8	3.8	129.26	1172	1172;1166;1205;1107			3			3	1.2631e-129	0.26807	0.239	42.7	6	0.27464	0.31543	85.432
Q03265;D3Z6F5;D6RJ16	Q03265;D3Z6F5	23;21;3	23;21;3	23;21;3	ATP synthase subunit alpha, mitochondrial;ATP synthase subunit alpha	Atp5a1	>sp|Q03265|ATPA_MOUSE ATP synthase subunit alpha, mitochondrial OS=Mus musculus GN=Atp5a1 PE=1 SV=1;>tr|D3Z6F5|D3Z6F5_MOUSE ATP synthase subunit alpha OS=Mus musculus GN=Atp5a1 PE=3 SV=1	3	23	23	23	14	8	16	12	9	14	14	8	16	12	9	14	14	8	16	12	9	14	46.3	46.3	46.3	59.752	553	553;503;89	15	9	19	12	9	17	0	0.10812	0.21172	76.527	77	0.090997	0.23482	104.88
P56480	P56480	19	19	19	ATP synthase subunit beta, mitochondrial	Atp5b	>sp|P56480|ATPB_MOUSE ATP synthase subunit beta, mitochondrial OS=Mus musculus GN=Atp5b PE=1 SV=2	1	19	19	19	15	8	17	12	15	18	15	8	17	12	15	18	15	8	17	12	15	18	52.7	52.7	52.7	56.3	529	529	24	18	37	20	21	40	0	0.20497	0.40243	54.214	149	0.15219	0.43453	94.269
Q91VR2;A2AKU9;Q8C2Q8;A2AKV3;A2AKV2;A2AKV1;A2AKV0	Q91VR2;A2AKU9;Q8C2Q8;A2AKV3;A2AKV2;A2AKV1	7;7;7;6;6;6;3	7;7;7;6;6;6;3	7;7;7;6;6;6;3	ATP synthase subunit gamma, mitochondrial;ATP synthase gamma chain	Atp5c1	>sp|Q91VR2|ATPG_MOUSE ATP synthase subunit gamma, mitochondrial OS=Mus musculus GN=Atp5c1 PE=1 SV=1;>tr|A2AKU9|A2AKU9_MOUSE ATP synthase gamma chain OS=Mus musculus GN=Atp5c1 PE=3 SV=1;>tr|Q8C2Q8|Q8C2Q8_MOUSE ATP synthase gamma chain OS=Mus musculus GN=Atp	7	7	7	7	2	2	6	3	1	6	2	2	6	3	1	6	2	2	6	3	1	6	24.5	24.5	24.5	32.886	298	298;297;274;188;171;154;101	2	2	6	3	1	6	1.7929e-29	0.24867	0.32746	70.3	18	0.18754	0.34497	82.53
Q9D3D9;D3Z7S4	Q9D3D9	3;1	3;1	3;1	ATP synthase subunit delta, mitochondrial	Atp5d	>sp|Q9D3D9|ATPD_MOUSE ATP synthase subunit delta, mitochondrial OS=Mus musculus GN=Atp5d PE=1 SV=1	2	3	3	3	3	1	1	3	2	2	3	1	1	3	2	2	3	1	1	3	2	2	22.6	22.6	22.6	17.6	168	168;121	4	1	1	4	2	3	7.1949e-121	0.047372	0.30429	85.964	13	0.038431	0.29833	49.678
P56382	P56382	2	2	2	ATP synthase subunit epsilon, mitochondrial	Atp5e	>sp|P56382|ATP5E_MOUSE ATP synthase subunit epsilon, mitochondrial OS=Mus musculus GN=Atp5e PE=2 SV=2	1	2	2	2	1	0	1	1	0	0	1	0	1	1	0	0	1	0	1	1	0	0	28.8	28.8	28.8	5.8378	52	52	1		1	1			6.552e-05	0.19031	1.0921	121.3	3	0.068972	0.38757	62.549
Q9CQQ7	Q9CQQ7	6	6	6	ATP synthase subunit b, mitochondrial	Atp5f1	>sp|Q9CQQ7|AT5F1_MOUSE ATP synthase subunit b, mitochondrial OS=Mus musculus GN=Atp5f1 PE=1 SV=1	1	6	6	6	2	0	6	2	0	6	2	0	6	2	0	6	2	0	6	2	0	6	24.2	24.2	24.2	28.948	256	256	2		6	2		6	3.4712e-25	0.44144	0.5076	153.7	15	0.24135	0.72647	122.35
Q9DCX2;G3X9L6;B1ASE2;D3Z1B2	Q9DCX2;G3X9L6;B1ASE2	13;13;11;4	13;13;11;4	13;13;11;4	ATP synthase subunit d, mitochondrial	Atp5h;Gm10250	>sp|Q9DCX2|ATP5H_MOUSE ATP synthase subunit d, mitochondrial OS=Mus musculus GN=Atp5h PE=1 SV=3;>tr|G3X9L6|G3X9L6_MOUSE MCG55033 OS=Mus musculus GN=Gm10250 PE=4 SV=1;>tr|B1ASE2|B1ASE2_MOUSE ATP synthase subunit d, mitochondrial (Fragment) OS=Mus musculus G	4	13	13	13	13	4	9	9	3	10	13	4	9	9	3	10	13	4	9	9	3	10	68.3	68.3	68.3	18.749	161	161;160;138;161	17	4	11	11	3	12	0	0.098058	0.18469	121.01	45	0.067255	0.22544	125.71
Q06185;Q8BTB6	Q06185;Q8BTB6	6;3	6;3	6;3	ATP synthase subunit e, mitochondrial	Atp5i;Atp5k	>sp|Q06185|ATP5I_MOUSE ATP synthase subunit e, mitochondrial OS=Mus musculus GN=Atp5i PE=1 SV=2;>tr|Q8BTB6|Q8BTB6_MOUSE MCG13600, isoform CRA_c OS=Mus musculus GN=Atp5k PE=2 SV=1	2	6	6	6	5	3	3	5	3	2	5	3	3	5	3	2	5	3	3	5	3	2	63.4	63.4	63.4	8.2355	71	71;38	5	3	3	6	4	2	3.8232e-70	0.19939	0.54904	92.175	23	0.16013	0.70388	108.76
P97450;E9QAD6	P97450;E9QAD6	7;4	7;4	7;4	ATP synthase-coupling factor 6, mitochondrial	Atp5j	>sp|P97450|ATP5J_MOUSE ATP synthase-coupling factor 6, mitochondrial OS=Mus musculus GN=Atp5j PE=1 SV=1;>tr|E9QAD6|E9QAD6_MOUSE ATP synthase-coupling factor 6, mitochondrial (Fragment) OS=Mus musculus GN=Atp5j PE=4 SV=1	2	7	7	7	7	4	4	4	3	4	7	4	4	4	3	4	7	4	4	4	3	4	50.9	50.9	50.9	12.496	108	108;92	8	6	6	4	4	4	8.0175e-125	0.069015	0.25869	103.16	29	0.070433	0.22291	113.87
P56135;F8WHP8	P56135;F8WHP8	2;2	2;2	2;2	ATP synthase subunit f, mitochondrial	Atp5j2	>sp|P56135|ATPK_MOUSE ATP synthase subunit f, mitochondrial OS=Mus musculus GN=Atp5j2 PE=1 SV=3;>tr|F8WHP8|F8WHP8_MOUSE ATP synthase subunit f, mitochondrial OS=Mus musculus GN=Atp5j2 PE=4 SV=1	2	2	2	2	0	0	2	1	0	1	0	0	2	1	0	1	0	0	2	1	0	1	26.1	26.1	26.1	10.344	88	88;76			2	1		2	1.5302e-09	0.096668	0.15269	78.198	5	0.060926	0.073746	259.64
Q9CPQ8;F2Z452	Q9CPQ8	3;1	3;1	3;1	ATP synthase subunit g, mitochondrial	Atp5l	>sp|Q9CPQ8|ATP5L_MOUSE ATP synthase subunit g, mitochondrial OS=Mus musculus GN=Atp5l PE=1 SV=1	2	3	3	3	1	0	2	1	0	3	1	0	2	1	0	3	1	0	2	1	0	3	39.8	39.8	39.8	11.424	103	103;103	1		2	1		4	7.9018e-13	0.23746	0.22026	125.11	7	0.14927	0.40556	89.859
Q9DB20;F7D3P8;F6XVM5	Q9DB20	10;4;2	10;4;2	10;4;2	ATP synthase subunit O, mitochondrial	Atp5o	>sp|Q9DB20|ATPO_MOUSE ATP synthase subunit O, mitochondrial OS=Mus musculus GN=Atp5o PE=1 SV=1	3	10	10	10	4	5	8	4	2	6	4	5	8	4	2	6	4	5	8	4	2	6	60.6	60.6	60.6	23.363	213	213;177;71	4	6	11	4	2	10	4.3994e-113	0.15422	0.27259	97.063	36	0.10124	0.20282	86.178
Q9R1Q9;Q3TKX1;B7FAU7;B7FAU3;F6X9J0	Q9R1Q9;Q3TKX1;B7FAU7;B7FAU3;F6X9J0	1;1;1;1;1	1;1;1;1;1	1;1;1;1;1	V-type proton ATPase subunit S1	Atp6ap1	>sp|Q9R1Q9|VAS1_MOUSE V-type proton ATPase subunit S1 OS=Mus musculus GN=Atp6ap1 PE=1 SV=1;>tr|Q3TKX1|Q3TKX1_MOUSE ATPase, H+ transporting, lysosomal accessory protein OS=Mus musculus GN=Atp6ap1 PE=2 SV=1;>tr|B7FAU7|B7FAU7_MOUSE ATPase, H+ transporting, ly	5	1	1	1	0	0	1	0	0	1	0	0	1	0	0	1	0	0	1	0	0	1	3.5	3.5	3.5	51.007	463	463;415;272;224;101			1			1	0.0013216	3.5194	3.3079	26.385	2	2.3139	2.8506	30.38
P51863	P51863	8	8	8	V-type proton ATPase subunit d 1	Atp6v0d1	>sp|P51863|VA0D1_MOUSE V-type proton ATPase subunit d 1 OS=Mus musculus GN=Atp6v0d1 PE=1 SV=2	1	8	8	8	1	1	6	3	0	8	1	1	6	3	0	8	1	1	6	3	0	8	21.9	21.9	21.9	40.301	351	351	1	1	6	3		9	8.9746e-23	0.15649	0.31465	72.158	19	0.26545	0.57983	99.088
P50516;P50516-2;D3Z1B9;D3YWH3;D3YZ23	P50516;P50516-2	24;19;7;5;1	24;19;7;5;1	24;19;7;5;1	V-type proton ATPase catalytic subunit A	Atp6v1a	>sp|P50516|VATA_MOUSE V-type proton ATPase catalytic subunit A OS=Mus musculus GN=Atp6v1a PE=1 SV=2;>sp|P50516-2|VATA_MOUSE Isoform 2 of V-type proton ATPase catalytic subunit A OS=Mus musculus GN=Atp6v1a	5	24	24	24	12	9	21	14	5	22	12	9	21	14	5	22	12	9	21	14	5	22	45.5	45.5	45.5	68.325	617	617;509;237;196;77	17	13	31	15	6	33	3.3843e-199	0.51222	0.74635	62.262	102	0.37515	0.86614	87.955
Q9Z1G3;Q99L60-2;Q99L60;Q99L60-3;D3Z5W3	Q9Z1G3	14;1;1;1;1	14;1;1;1;1	14;1;1;1;1	V-type proton ATPase subunit C 1	Atp6v1c1	>sp|Q9Z1G3|VATC1_MOUSE V-type proton ATPase subunit C 1 OS=Mus musculus GN=Atp6v1c1 PE=1 SV=4	5	14	14	14	7	0	12	6	0	9	7	0	12	6	0	9	7	0	12	6	0	9	34.6	34.6	34.6	43.887	382	382;437;427;381;357	7		12	6		10	1.32e-50	0.33927	0.44442	77.195	34	0.27753	0.48226	87.879
P57746	P57746	5	5	5	V-type proton ATPase subunit D	Atp6v1d	>sp|P57746|VATD_MOUSE V-type proton ATPase subunit D OS=Mus musculus GN=Atp6v1d PE=1 SV=1	1	5	5	5	4	1	5	3	1	5	4	1	5	3	1	5	4	1	5	3	1	5	22.7	22.7	22.7	28.369	247	247	4	1	7	3	1	7	2.7384e-48	0.48876	0.51243	63.509	22	0.49746	0.60845	66.798
Q9D1K2;F7B2B4	Q9D1K2;F7B2B4	3;2	3;2	3;2	V-type proton ATPase subunit F	Atp6v1f	>sp|Q9D1K2|VATF_MOUSE V-type proton ATPase subunit F OS=Mus musculus GN=Atp6v1f PE=1 SV=2;>tr|F7B2B4|F7B2B4_MOUSE V-type proton ATPase subunit F (Fragment) OS=Mus musculus GN=Atp6v1f PE=4 SV=1	2	3	3	3	1	1	2	2	1	1	1	1	2	2	1	1	1	1	2	2	1	1	26.9	26.9	26.9	13.37	119	119;100	1	1	2	2	1	1	9.4942e-24	0.48489	1.1511	81.516	8	0.1292	0.85948	40.401
Q9WTT4;B0V2H4;G5E923	Q9WTT4;B0V2H4;G5E923	6;5;4	6;5;4	6;5;4	V-type proton ATPase subunit G 2	Atp6v1g2	>sp|Q9WTT4|VATG2_MOUSE V-type proton ATPase subunit G 2 OS=Mus musculus GN=Atp6v1g2 PE=2 SV=1;>tr|B0V2H4|B0V2H4_MOUSE ATPase, H+ transporting, lysosomal V1 subunit G2 OS=Mus musculus GN=Atp6v1g2 PE=4 SV=1;>tr|G5E923|G5E923_MOUSE V-type proton ATPase subuni	3	6	6	6	5	4	3	4	4	3	5	4	3	4	4	3	5	4	3	4	4	3	55.9	55.9	55.9	13.651	118	118;93;77	8	6	5	7	8	7	6.2407e-228	0.21723	0.70345	52.54	39	0.16773	0.84486	65.283
Q8BVE3	Q8BVE3	11	11	11	V-type proton ATPase subunit H	Atp6v1h	>sp|Q8BVE3|VATH_MOUSE V-type proton ATPase subunit H OS=Mus musculus GN=Atp6v1h PE=1 SV=1	1	11	11	11	3	0	11	3	1	7	3	0	11	3	1	7	3	0	11	3	1	7	27.3	27.3	27.3	55.854	483	483	4		13	3	1	10	4.0137e-73	0.5691	0.7631	31.627	29	0.4432	0.70474	36.711
Q8BR88;F6WYQ5;P70704;Q3U9N5;F6Q8P7;E9Q4J5;Q148W0;P98200	Q8BR88;F6WYQ5;P70704	9;8;8;2;2;2;1;1	9;8;8;2;2;2;1;1	9;8;8;2;2;2;1;1	Probable phospholipid-transporting ATPase IA	Atp8a1	>tr|Q8BR88|Q8BR88_MOUSE Probable phospholipid-transporting ATPase IA OS=Mus musculus GN=Atp8a1 PE=2 SV=1;>tr|F6WYQ5|F6WYQ5_MOUSE Probable phospholipid-transporting ATPase IA (Fragment) OS=Mus musculus GN=Atp8a1 PE=4 SV=1;>sp|P70704|AT8A1_MOUSE Probable pho	8	9	9	9	3	0	5	1	0	5	3	0	5	1	0	5	3	0	5	1	0	5	8.9	8.9	8.9	131.41	1164	1164;1163;1149;175;123;122;1251;1148	3		5	1		5	1.6245e-19	0.24661	0.23076	141.48	11	0.23543	0.3003	181.44
O35143;E9PV44	O35143;E9PV44	2;2	2;2	2;2	ATPase inhibitor, mitochondrial	Atpif1	>sp|O35143|ATIF1_MOUSE ATPase inhibitor, mitochondrial OS=Mus musculus GN=Atpif1 PE=2 SV=2;>tr|E9PV44|E9PV44_MOUSE ATPase inhibitor, mitochondrial OS=Mus musculus GN=Atpif1 PE=4 SV=1	2	2	2	2	2	0	2	2	1	2	2	0	2	2	1	2	2	0	2	2	1	2	8.5	8.5	8.5	12.159	106	106;74	3		2	2	1	3	8.4229e-55	0.038153	0.13065	46.115	8	0.034691	0.15285	68.707
P28658	P28658	14	14	14	Ataxin-10	Atxn10	>sp|P28658|ATX10_MOUSE Ataxin-10 OS=Mus musculus GN=Atxn10 PE=1 SV=2	1	14	14	14	0	0	10	0	0	13	0	0	10	0	0	13	0	0	10	0	0	13	34.5	34.5	34.5	53.706	475	475			12			14	1.1821e-55	4.1872	4.6853	28.404	23	2.8608	3.9466	30.519
F6V8M6	F6V8M6	5	1	1		Atxn2	>tr|F6V8M6|F6V8M6_MOUSE Ataxin-2 (Fragment) OS=Mus musculus GN=Atxn2 PE=4 SV=1	1	5	1	1	0	1	5	2	0	4	0	0	1	1	0	1	0	0	1	1	0	1	15.8	2.3	2.3	42.854	399	399			1	1		1	4.9314e-26	1.4257	1.4466	69.773	3	0.78434	0.98405	113.32
Q7TQH0-2;Q7TQH0-3;Q7TQH0;Q3TGG2;E9Q5Q0;J3QP59	Q7TQH0-2;Q7TQH0-3;Q7TQH0;Q3TGG2;E9Q5Q0	18;17;16;16;14;4	18;17;16;16;14;4	18;17;16;16;14;4	Ataxin-2-like protein	Atxn2l	>sp|Q7TQH0-2|ATX2L_MOUSE Isoform 2 of Ataxin-2-like protein OS=Mus musculus GN=Atxn2l;>sp|Q7TQH0-3|ATX2L_MOUSE Isoform 3 of Ataxin-2-like protein OS=Mus musculus GN=Atxn2l;>sp|Q7TQH0|ATX2L_MOUSE Ataxin-2-like protein OS=Mus musculus GN=Atxn2l PE=1 SV=1;>tr	6	18	18	18	0	1	14	1	0	12	0	1	14	1	0	12	0	1	14	1	0	12	22.8	22.8	22.8	113.04	1074	1074;1043;1049;994;863;219		1	16	1		15	1.6507e-53	3.0433	3.533	58.992	32	2.6633	3.7237	57.776
Q9JLZ3;F6RT60;F6R307;Q9JLZ3-3;E9QMT1;Q9JLZ3-2;E9Q6L3	Q9JLZ3;F6RT60;F6R307	5;4;4;2;1;1;1	5;4;4;2;1;1;1	5;4;4;2;1;1;1	Methylglutaconyl-CoA hydratase, mitochondrial	Auh	>sp|Q9JLZ3|AUHM_MOUSE Methylglutaconyl-CoA hydratase, mitochondrial OS=Mus musculus GN=Auh PE=2 SV=1;>tr|F6RT60|F6RT60_MOUSE Methylglutaconyl-CoA hydratase, mitochondrial (Fragment) OS=Mus musculus GN=Auh PE=3 SV=1;>tr|F6R307|F6R307_MOUSE Methylglutaconyl-	7	5	5	5	2	2	3	2	2	0	2	2	3	2	2	0	2	2	3	2	2	0	21	21	21	33.395	314	314;239;219;144;158;158;115	2	2	4	2	2		3.6035e-15	0.23415	0.61908	134.18	10	0.21793	1.2158	120.85
P01887	P01887	1	1	1	Beta-2-microglobulin	B2m	>sp|P01887|B2MG_MOUSE Beta-2-microglobulin OS=Mus musculus GN=B2m PE=1 SV=2	1	1	1	1	0	0	1	0	0	1	0	0	1	0	0	1	0	0	1	0	0	1	8.4	8.4	8.4	13.779	119	119			1			1	0.00028952	3.3486	3.4823	6.4703	2	2.6985	3.673	4.5095
Q9JLV1	Q9JLV1	6	6	6	BAG family molecular chaperone regulator 3	Bag3	>sp|Q9JLV1|BAG3_MOUSE BAG family molecular chaperone regulator 3 OS=Mus musculus GN=Bag3 PE=1 SV=2	1	6	6	6	1	0	5	1	0	4	1	0	5	1	0	4	1	0	5	1	0	4	15.8	15.8	15.8	61.859	577	577	1		7	1		5	1.1143e-23	3.5859	3.7629	59.577	14	3.486	5.1801	48.903
Q8CI61	Q8CI61	3	3	3	BAG family molecular chaperone regulator 4	Bag4	>sp|Q8CI61|BAG4_MOUSE BAG family molecular chaperone regulator 4 OS=Mus musculus GN=Bag4 PE=1 SV=2	1	3	3	3	3	3	3	2	2	3	3	3	3	2	2	3	3	3	3	2	2	3	9.8	9.8	9.8	49.094	457	457	3	3	5	2	2	5	5.6275e-12	1.0171	1.1128	52.943	17	0.97462	1.3368	63.413
Q3UHD1;E9Q4H5	Q3UHD1;E9Q4H5	2;2	2;2	2;2	Brain-specific angiogenesis inhibitor 1	Bai1	>sp|Q3UHD1|BAI1_MOUSE Brain-specific angiogenesis inhibitor 1 OS=Mus musculus GN=Bai1 PE=1 SV=1;>tr|E9Q4H5|E9Q4H5_MOUSE Brain-specific angiogenesis inhibitor 1 OS=Mus musculus GN=Bai1 PE=4 SV=1	2	2	2	2	1	0	0	1	0	1	1	0	0	1	0	1	1	0	0	1	0	1	2.1	2.1	2.1	173.29	1582	1582;642	1			1		1	2.3605e-06	1.6342	5.2107	84.208	3	1.0023	5.5995	37.542
Q80ZF8;Q68FL1;Q8BJ13;H7BWZ2;Q8CGM1;Q8CGM1-3;H7BX74;Q8CGM1-2;H7BX92;B1ASC0	Q80ZF8;Q68FL1;Q8BJ13	3;3;3;1;1;1;1;1;1;1	3;3;3;1;1;1;1;1;1;1	3;3;3;1;1;1;1;1;1;1	Brain-specific angiogenesis inhibitor 3	Bai3	>sp|Q80ZF8|BAI3_MOUSE Brain-specific angiogenesis inhibitor 3 OS=Mus musculus GN=Bai3 PE=1 SV=2;>tr|Q68FL1|Q68FL1_MOUSE Bai3 protein (Fragment) OS=Mus musculus GN=Bai3 PE=2 SV=1;>tr|Q8BJ13|Q8BJ13_MOUSE Brain-specific angiogenesis inhibitor 3 OS=Mus musculu	10	3	3	3	1	1	2	2	0	3	1	1	2	2	0	3	1	1	2	2	0	3	2.4	2.4	2.4	171.31	1522	1522;1282;652;1577;1561;1549;1544;1506;1489;1473	1	1	2	2		3	6.7613e-08	1.4834	2.0804	34.693	8	1.3914	2.3316	119.8
Q8BKX1;Q8BKX1-2;B1AZ46;Q8BKX1-3;Q8BKX1-4	Q8BKX1;Q8BKX1-2;B1AZ46;Q8BKX1-3;Q8BKX1-4	25;25;25;25;23	25;25;25;25;23	25;25;25;25;23	Brain-specific angiogenesis inhibitor 1-associated protein 2	Baiap2	>sp|Q8BKX1|BAIP2_MOUSE Brain-specific angiogenesis inhibitor 1-associated protein 2 OS=Mus musculus GN=Baiap2 PE=1 SV=2;>sp|Q8BKX1-2|BAIP2_MOUSE Isoform 2 of Brain-specific angiogenesis inhibitor 1-associated protein 2 OS=Mus musculus GN=Baiap2;>tr|B1AZ46|	5	25	25	25	10	8	17	8	5	21	10	8	17	8	5	21	10	8	17	8	5	21	58.3	58.3	58.3	59.236	535	535;522;521;513;482	10	8	19	9	5	25	4.7932e-245	1.0283	1.4286	63.033	70	0.8068	1.7859	94.687
Q61361	Q61361	12	12	12	Brevican core protein	Bcan	>sp|Q61361|PGCB_MOUSE Brevican core protein OS=Mus musculus GN=Bcan PE=1 SV=2	1	12	12	12	7	6	2	10	4	5	7	6	2	10	4	5	7	6	2	10	4	5	16.3	16.3	16.3	95.814	883	883	7	6	2	10	4	5	8.9567e-69	0.1712	0.46357	107.66	30	0.24585	0.73236	141.74
Q61140;Q61140-2	Q61140;Q61140-2	1;1	1;1	1;1	Breast cancer anti-estrogen resistance protein 1	Bcar1	>sp|Q61140|BCAR1_MOUSE Breast cancer anti-estrogen resistance protein 1 OS=Mus musculus GN=Bcar1 PE=1 SV=2;>sp|Q61140-2|BCAR1_MOUSE Isoform Cas-A of Breast cancer anti-estrogen resistance protein 1 OS=Mus musculus GN=Bcar1	2	1	1	1	0	1	1	0	0	1	0	1	1	0	0	1	0	1	1	0	0	1	1.8	1.8	1.8	94.284	874	874;874		1	1			2	0.00093608	1.8672	1.9922	47.345	4	1.5247	1.8822	65.514
Q80YN3;F7BNZ5;E9Q8Q5;A2AVX1	Q80YN3;F7BNZ5;E9Q8Q5;A2AVX1	7;7;6;6	7;7;6;6	7;7;6;6	Breast carcinoma-amplified sequence 1 homolog	Bcas1	>sp|Q80YN3|BCAS1_MOUSE Breast carcinoma-amplified sequence 1 homolog OS=Mus musculus GN=Bcas1 PE=1 SV=3;>tr|F7BNZ5|F7BNZ5_MOUSE Breast carcinoma-amplified sequence 1 homolog (Fragment) OS=Mus musculus GN=Bcas1 PE=4 SV=1;>tr|E9Q8Q5|E9Q8Q5_MOUSE Breast carci	4	7	7	7	4	3	5	3	4	4	4	3	5	3	4	4	4	3	5	3	4	4	13.1	13.1	13.1	67.377	633	633;379;587;577	5	4	8	4	5	5	1.3668e-52	0.23696	0.45237	51.455	28	0.23286	0.52449	71.872
B1AR74;Q8CCN5;Q0VF62;F7C0F2;F7CPM1;B1AR76;Q8CCN5-2;F6VJ09	B1AR74;Q8CCN5;Q0VF62;F7C0F2;F7CPM1;B1AR76	3;3;3;3;2;2;1;1	3;3;3;3;2;2;1;1	3;3;3;3;2;2;1;1	Breast carcinoma-amplified sequence 3 homolog	Bcas3	>tr|B1AR74|B1AR74_MOUSE Breast carcinoma amplified sequence 3 OS=Mus musculus GN=Bcas3 PE=4 SV=1;>sp|Q8CCN5|BCAS3_MOUSE Breast carcinoma-amplified sequence 3 homolog OS=Mus musculus GN=Bcas3 PE=1 SV=2;>tr|Q0VF62|Q0VF62_MOUSE Bcas3 protein OS=Mus musculus G	8	3	3	3	1	1	2	0	1	3	1	1	2	0	1	3	1	1	2	0	1	3	4.2	4.2	4.2	102.77	943	943;928;913;693;477;458;527;86	1	1	2		1	3	1.2593e-08	2.175	6.7468	79.911	5	1.0047	6.6126	100.82
Q8CBC8;E9Q4K3;P24288;B2KFA8;B2KFA9;B2KFA7;B2KFA6	Q8CBC8;E9Q4K3;P24288;B2KFA8;B2KFA9;B2KFA7;B2KFA6	2;2;2;2;2;1;1	2;2;2;2;2;1;1	2;2;2;2;2;1;1	Branched-chain-amino-acid aminotransferase;Branched-chain-amino-acid aminotransferase, cytosolic	Bcat1	>tr|Q8CBC8|Q8CBC8_MOUSE Branched-chain-amino-acid aminotransferase OS=Mus musculus GN=Bcat1 PE=2 SV=1;>tr|E9Q4K3|E9Q4K3_MOUSE Branched-chain-amino-acid aminotransferase OS=Mus musculus GN=Bcat1 PE=3 SV=1;>sp|P24288|BCAT1_MOUSE Branched-chain-amino-acid ami	7	2	2	2	0	0	2	0	0	2	0	0	2	0	0	2	0	0	2	0	0	2	5.3	5.3	5.3	49.9	453	453;393;386;224;136;112;84			2			2	6.5319e-07	0.84327	0.93929	12.08	4	0.84117	1.0949	75.526
Q5STS9;Q9QYE3;Q9QYE3-16;Q9QYE3-10;Q9QYE3-12	Q5STS9;Q9QYE3;Q9QYE3-16;Q9QYE3-10;Q9QYE3-12	1;1;1;1;1	1;1;1;1;1	1;1;1;1;1	B-cell lymphoma/leukemia 11A	Bcl11a	>tr|Q5STS9|Q5STS9_MOUSE B-cell CLL/lymphoma 11A (Zinc finger protein) OS=Mus musculus GN=Bcl11a PE=2 SV=1;>sp|Q9QYE3|BC11A_MOUSE B-cell lymphoma/leukemia 11A OS=Mus musculus GN=Bcl11a PE=1 SV=1;>sp|Q9QYE3-16|BC11A_MOUSE Isoform 8 of B-cell lymphoma/leukemi	5	1	1	1	0	0	1	0	0	0	0	0	1	0	0	0	0	0	1	0	0	0	1.3	1.3	1.3	91.196	835	835;773;487;439;412			2				0.0052406	0.42453	0.45544	19.249	2	0.3776	0.47733	21.103
Q99PV8;Q99PV8-2;Q99PV8-3	Q99PV8;Q99PV8-2;Q99PV8-3	6;6;6	6;6;6	6;6;6	B-cell lymphoma/leukemia 11B	Bcl11b	>sp|Q99PV8|BC11B_MOUSE B-cell lymphoma/leukemia 11B OS=Mus musculus GN=Bcl11b PE=1 SV=1;>sp|Q99PV8-2|BC11B_MOUSE Isoform 2 of B-cell lymphoma/leukemia 11B OS=Mus musculus GN=Bcl11b;>sp|Q99PV8-3|BC11B_MOUSE Isoform 3 of B-cell lymphoma/leukemia 11B OS=Mus m	3	6	6	6	1	0	5	0	0	4	1	0	5	0	0	4	1	0	5	0	0	4	9.7	9.7	9.7	94.565	884	884;812;690	1		6			5	1.8373e-30	2.6154	2.2292	36.441	11	1.7596	1.9595	39.602
Q9CXE2;D3YU38	Q9CXE2;D3YU38	1;1	1;1	1;1	B-cell CLL/lymphoma 7 protein family member A	Bcl7a	>sp|Q9CXE2|BCL7A_MOUSE B-cell CLL/lymphoma 7 protein family member A OS=Mus musculus GN=Bcl7a PE=2 SV=1;>tr|D3YU38|D3YU38_MOUSE B-cell CLL/lymphoma 7 protein family member A OS=Mus musculus GN=Bcl7a PE=4 SV=1	2	1	1	1	0	0	1	0	0	0	0	0	1	0	0	0	0	0	1	0	0	0	12.9	12.9	12.9	22.781	210	210;125			1				3.2429e-11	NaN	NaN	NaN	0	NaN	NaN	NaN
Q8K019;Q8K019-2;F8WI22;Q8K019-3	Q8K019;Q8K019-2;F8WI22;Q8K019-3	3;3;2;2	2;2;2;2	2;2;2;2	Bcl-2-associated transcription factor 1	Bclaf1	>sp|Q8K019|BCLF1_MOUSE Bcl-2-associated transcription factor 1 OS=Mus musculus GN=Bclaf1 PE=1 SV=2;>sp|Q8K019-2|BCLF1_MOUSE Isoform 2 of Bcl-2-associated transcription factor 1 OS=Mus musculus GN=Bclaf1;>tr|F8WI22|F8WI22_MOUSE Bcl-2-associated transcriptio	4	3	2	2	1	1	1	2	1	0	0	0	1	1	1	0	0	0	1	1	1	0	4.4	3.2	3.2	106	919	919;917;870;748			1	1	1		2.0785e-08	0.16182	0.39473	26.118	2	0.11615	0.55545	41.058
F8WIG2;Q68EF6	F8WIG2;Q68EF6	3;3	3;3	3;3	Brain-enriched guanylate kinase-associated protein	Begain	>tr|F8WIG2|F8WIG2_MOUSE Brain-enriched guanylate kinase-associated protein OS=Mus musculus GN=Begain PE=4 SV=2;>sp|Q68EF6|BEGIN_MOUSE Brain-enriched guanylate kinase-associated protein OS=Mus musculus GN=Begain PE=1 SV=2	2	3	3	3	2	0	2	0	0	1	2	0	2	0	0	1	2	0	2	0	0	1	4.5	4.5	4.5	67.376	619	619;600	2		2			2	3.3435e-06	1.185	2.2509	143.81	5	0.37364	0.94348	74.57
Q9WTZ8	Q9WTZ8	1	1	1	Protein BEX2	Bex2	>sp|Q9WTZ8|BEX2_MOUSE Protein BEX2 OS=Mus musculus GN=Bex2 PE=1 SV=1	1	1	1	1	0	0	1	0	0	1	0	0	1	0	0	1	0	0	1	0	0	1	14	14	14	15.452	129	129			2			2	2.2623e-06	3.3133	3.0474	50.331	4	1.8661	2.7955	25.515
O35185;E9Q2C3	O35185	7;2	7;2	7;2	Class E basic helix-loop-helix protein 40	Bhlhe40	>sp|O35185|BHE40_MOUSE Class E basic helix-loop-helix protein 40 OS=Mus musculus GN=Bhlhe40 PE=1 SV=1	2	7	7	7	0	0	5	0	0	6	0	0	5	0	0	6	0	0	5	0	0	6	19.7	19.7	19.7	45.36	411	411;132			7			7	7.7333e-35	4.3984	4.3586	25.54	13	2.3997	2.948	34.597
Q921C5-2;Q921C5;D3Z390	Q921C5-2;Q921C5;D3Z390	2;2;2	2;2;2	2;2;2	Protein bicaudal D homolog 2	Bicd2	>sp|Q921C5-2|BICD2_MOUSE Isoform 2 of Protein bicaudal D homolog 2 OS=Mus musculus GN=Bicd2;>sp|Q921C5|BICD2_MOUSE Protein bicaudal D homolog 2 OS=Mus musculus GN=Bicd2 PE=1 SV=1;>tr|D3Z390|D3Z390_MOUSE Bicaudal D homolog 2 (Drosophila), isoform CRA_a OS=M	3	2	2	2	0	0	2	0	0	1	0	0	2	0	0	1	0	0	2	0	0	1	2.8	2.8	2.8	96.646	851	851;820;746			2			1	5.3187e-05	5.5942	4.9498	16.298	3	3.6067	4.1836	20.531
O08539;Q6P1B9;O08539-2;D3Z6Q9	O08539;Q6P1B9;O08539-2	20;17;16;2	20;17;16;2	18;15;14;0	Myc box-dependent-interacting protein 1	Bin1	>sp|O08539|BIN1_MOUSE Myc box-dependent-interacting protein 1 OS=Mus musculus GN=Bin1 PE=1 SV=1;>tr|Q6P1B9|Q6P1B9_MOUSE Bin1 protein OS=Mus musculus GN=Bin1 PE=2 SV=1;>sp|O08539-2|BIN1_MOUSE Isoform 2 of Myc box-dependent-interacting protein 1 OS=Mus muscu	4	20	20	18	15	7	14	13	5	13	15	7	14	13	5	13	13	6	12	12	5	12	36.6	36.6	35	64.469	588	588;477;434;489	20	8	16	15	5	14	3.689e-170	0.29634	0.46213	74.475	70	0.23336	0.64184	131.19
O55102;D3YVM8;D3Z4L7	O55102;D3YVM8;D3Z4L7	2;2;1	2;2;1	2;2;1	Biogenesis of lysosome-related organelles complex 1 subunit 1	Bloc1s1	>sp|O55102|BL1S1_MOUSE Biogenesis of lysosome-related organelles complex 1 subunit 1 OS=Mus musculus GN=Bloc1s1 PE=1 SV=2;>tr|D3YVM8|D3YVM8_MOUSE Biogenesis of lysosome-related organelles complex 1 subunit 1 OS=Mus musculus GN=Bloc1s1 PE=4 SV=1;>tr|D3Z4L7|	3	2	2	2	0	0	2	0	0	0	0	0	2	0	0	0	0	0	2	0	0	0	17.6	17.6	17.6	14.281	125	125;121;94			2				0.00040066	2.8448	2.711	104.64	2	1.4043	1.7513	125.34
E9PZC3;Q923D2	E9PZC3;Q923D2	1;1	1;1	1;1	Flavin reductase (NADPH)	Blvrb	>tr|E9PZC3|E9PZC3_MOUSE Flavin reductase (NADPH) OS=Mus musculus GN=Blvrb PE=4 SV=1;>sp|Q923D2|BLVRB_MOUSE Flavin reductase (NADPH) OS=Mus musculus GN=Blvrb PE=2 SV=3	2	1	1	1	0	0	1	0	0	1	0	0	1	0	0	1	0	0	1	0	0	1	6.9	6.9	6.9	26.647	247	247;206			1			1	2.0977e-29	0.90578	0.93087	2.0253	2	0.74904	0.94393	11.514
O35607	O35607	1	1	1	Bone morphogenetic protein receptor type-2	Bmpr2	>sp|O35607|BMPR2_MOUSE Bone morphogenetic protein receptor type-2 OS=Mus musculus GN=Bmpr2 PE=2 SV=1	1	1	1	1	0	0	1	0	0	1	0	0	1	0	0	1	0	0	1	0	0	1	1.8	1.8	1.8	115.02	1038	1038			2			2	4.0346e-07	4.7652	4.0902	9.8164	4	3.1323	4.6923	17.823
Q9D8S9	Q9D8S9	5	5	5	BolA-like protein 1	Bola1	>sp|Q9D8S9|BOLA1_MOUSE BolA-like protein 1 OS=Mus musculus GN=Bola1 PE=1 SV=1	1	5	5	5	4	2	2	4	1	2	4	2	2	4	1	2	4	2	2	4	1	2	51.8	51.8	51.8	14.379	137	137	4	2	3	4	1	2	1.2043e-21	0.19066	0.34205	114.41	14	0.16924	0.74173	94.915
P97452	P97452	3	3	3	Ribosome biogenesis protein BOP1	Bop1	>sp|P97452|BOP1_MOUSE Ribosome biogenesis protein BOP1 OS=Mus musculus GN=Bop1 PE=1 SV=1	1	3	3	3	0	0	2	0	0	2	0	0	2	0	0	2	0	0	2	0	0	2	6.6	6.6	6.6	82.545	732	732			2			3	3.9425e-06	1.9483	1.712	80.333	4	1.8688	2.2459	72.571
Q8R164	Q8R164	2	2	2	Valacyclovir hydrolase	Bphl	>sp|Q8R164|BPHL_MOUSE Valacyclovir hydrolase OS=Mus musculus GN=Bphl PE=2 SV=1	1	2	2	2	0	0	2	0	0	1	0	0	2	0	0	1	0	0	2	0	0	1	7.6	7.6	7.6	32.851	291	291			2			1	0.0004719	0.60274	0.5755	42.881	3	0.61908	0.78001	65.605
Q9Z0S1;D3Z0E6	Q9Z0S1;D3Z0E6	3;3	3;3	3;3	3(2),5-bisphosphate nucleotidase 1	Bpnt1	>sp|Q9Z0S1|BPNT1_MOUSE 3(2),5-bisphosphate nucleotidase 1 OS=Mus musculus GN=Bpnt1 PE=1 SV=2;>tr|D3Z0E6|D3Z0E6_MOUSE 3(2),5-bisphosphate nucleotidase 1 OS=Mus musculus GN=Bpnt1 PE=4 SV=1	2	3	3	3	0	0	2	1	0	2	0	0	2	1	0	2	0	0	2	1	0	2	12.7	12.7	12.7	33.196	308	308;253			2	1		2	9.8318e-07	0.58913	0.62858	51.483	5	0.35842	0.4644	70.418
Q7JJ13;Q7JJ13-2;I7HPW1;Q3TH63;G3UZR9	Q7JJ13;Q7JJ13-2;I7HPW1	6;5;5;1;1	6;5;5;1;1	6;5;5;1;1	Bromodomain-containing protein 2	Brd2	>sp|Q7JJ13|BRD2_MOUSE Bromodomain-containing protein 2 OS=Mus musculus GN=Brd2 PE=1 SV=1;>sp|Q7JJ13-2|BRD2_MOUSE Isoform 2 of Bromodomain-containing protein 2 OS=Mus musculus GN=Brd2;>tr|I7HPW1|I7HPW1_MOUSE Bromodomain containing 2 (Fragment) OS=Mus muscul	5	6	6	6	0	0	4	0	0	4	0	0	4	0	0	4	0	0	4	0	0	4	11.2	11.2	11.2	88.066	798	798;752;473;146;136			5			4	2.4033e-14	2.7862	2.2988	54.743	5	1.8242	2.0064	29.749
Q91VR8	Q91VR8	2	2	2	Protein BRICK1	Brk1	>sp|Q91VR8|BRK1_MOUSE Protein BRICK1 OS=Mus musculus GN=Brk1 PE=2 SV=1	1	2	2	2	1	0	2	1	0	2	1	0	2	1	0	2	1	0	2	1	0	2	25.3	25.3	25.3	8.7608	75	75	1		3	1		2	4.1213e-08	0.77661	0.81964	65.773	7	0.90401	1.3121	64.601
Q9D023;G5E869;Q3V1C1;E9PY67	Q9D023	3;1;1;1	3;1;1;1	3;1;1;1	Brain protein 44	Brp44	>sp|Q9D023|MPC2_MOUSE Mitochondrial pyruvate carrier 2 OS=Mus musculus GN=Mpc2 PE=1 SV=1	4	3	3	3	0	0	2	0	0	2	0	0	2	0	0	2	0	0	2	0	0	2	19.7	19.7	19.7	14.286	127	127;1843;1740;1642			3			3	4.5357e-07	0.17008	0.16082	112.58	6	0.19303	0.23659	75.105
Q5RJI5;D3Z5P0	Q5RJI5;D3Z5P0	7;7	7;7	6;6	Serine/threonine-protein kinase BRSK1	Brsk1	>sp|Q5RJI5|BRSK1_MOUSE Serine/threonine-protein kinase BRSK1 OS=Mus musculus GN=Brsk1 PE=1 SV=1;>tr|D3Z5P0|D3Z5P0_MOUSE Serine/threonine-protein kinase BRSK1 OS=Mus musculus GN=Brsk1 PE=4 SV=1	2	7	7	6	5	4	2	2	1	2	5	4	2	2	1	2	4	4	2	1	1	2	14.4	14.4	13.4	85.154	778	778;703	5	4	2	2	1	2	4.9558e-48	0.42505	1.6514	90.245	12	0.24858	1.7572	212.13
Q69Z98;Q69Z98-3;G3UWV4;Q69Z98-2;Q69Z98-4;G3UXM5;G3UYN4;G3UZ19;G3UZN4;G3UXY1	Q69Z98;Q69Z98-3;G3UWV4;Q69Z98-2;Q69Z98-4;G3UXM5;G3UYN4;G3UZ19;G3UZN4	6;6;6;6;6;6;6;6;3;2	5;5;5;5;5;5;5;5;2;1	5;5;5;5;5;5;5;5;2;1	Serine/threonine-protein kinase BRSK2	Brsk2	>sp|Q69Z98|BRSK2_MOUSE Serine/threonine-protein kinase BRSK2 OS=Mus musculus GN=Brsk2 PE=1 SV=2;>sp|Q69Z98-3|BRSK2_MOUSE Isoform 3 of Serine/threonine-protein kinase BRSK2 OS=Mus musculus GN=Brsk2;>tr|G3UWV4|G3UWV4_MOUSE Serine/threonine-protein kinase BRS	10	6	5	5	3	4	0	2	1	0	2	4	0	1	1	0	2	4	0	1	1	0	12.2	11.2	11.2	81.733	735	735;719;697;675;653;614;504;486;233;200	2	4		1	1		2.7318e-16	0.4529	1.0455	111.17	5	0.56571	2.6527	86.007
Q80Y55	Q80Y55	1	1	1	BSD domain-containing protein 1	Bsdc1	>sp|Q80Y55|BSDC1_MOUSE BSD domain-containing protein 1 OS=Mus musculus GN=Bsdc1 PE=2 SV=1	1	1	1	1	0	1	0	0	1	0	0	1	0	0	1	0	0	1	0	0	1	0	2.3	2.3	2.3	46.952	427	427		1			1		0.0057201	0.44606	0.65265	40.074	2	0.20768	0.49834	56.066
O88737;O88737-2;Q8BL48;Q8BL48-2	O88737;O88737-2	104;103;1;1	104;103;1;1	101;100;1;1	Protein bassoon	Bsn	>sp|O88737|BSN_MOUSE Protein bassoon OS=Mus musculus GN=Bsn PE=1 SV=4;>sp|O88737-2|BSN_MOUSE Isoform 2 of Protein bassoon OS=Mus musculus GN=Bsn	4	104	104	101	60	37	42	69	38	35	60	37	42	69	38	35	58	35	42	68	36	35	37.7	37.7	36.6	418.84	3942	3942;3885;810;797	66	41	44	76	39	37	0	0.19912	0.44761	97.519	250	0.18906	0.59178	108.83
Q64152;Q64152-2	Q64152;Q64152-2	2;2	2;2	2;2	Transcription factor BTF3	Btf3	>sp|Q64152|BTF3_MOUSE Transcription factor BTF3 OS=Mus musculus GN=Btf3 PE=2 SV=3;>sp|Q64152-2|BTF3_MOUSE Isoform 2 of Transcription factor BTF3 OS=Mus musculus GN=Btf3	2	2	2	2	1	0	1	1	0	1	1	0	1	1	0	1	1	0	1	1	0	1	12.7	12.7	12.7	22.031	204	204;162	1		1	1		1	5.2329e-09	0.74214	1.8108	59.377	4	0.63519	1.9264	46.131
P62325	P62325	1	1	1	Protein BTG1	Btg1	>sp|P62325|BTG1_MOUSE Protein BTG1 OS=Mus musculus GN=Btg1 PE=2 SV=1	1	1	1	1	0	0	1	0	0	1	0	0	1	0	0	1	0	0	1	0	0	1	5.8	5.8	5.8	19.209	171	171			1			1	0.0015922	2.7429	2.3007	8.1513	2	1.9074	2.1814	15.618
Q9WVA3	Q9WVA3	2	2	2	Mitotic checkpoint protein BUB3	Bub3	>sp|Q9WVA3|BUB3_MOUSE Mitotic checkpoint protein BUB3 OS=Mus musculus GN=Bub3 PE=2 SV=2	1	2	2	2	0	0	2	0	0	2	0	0	2	0	0	2	0	0	2	0	0	2	8	8	8	36.954	326	326			3			2	2.5376e-06	1.919	1.7677	58.269	5	0.97412	1.1982	43.805
Q02105	Q02105	2	2	2	Complement C1q subcomponent subunit C	C1qc	>sp|Q02105|C1QC_MOUSE Complement C1q subcomponent subunit C OS=Mus musculus GN=C1qc PE=2 SV=2	1	2	2	2	0	0	1	1	0	2	0	0	1	1	0	2	0	0	1	1	0	2	11	11	11	25.991	246	246			1	1		3	3.4481e-08	1.0216	1.7027	113.73	4	0.82205	1.7113	115.59
Q9ESN4;Q8CFR0;O88992	Q9ESN4;Q8CFR0	3;2;1	3;2;1	3;2;1	Complement C1q-like protein 3;Complement C1q-like protein 2	C1ql3;C1ql2	>sp|Q9ESN4|C1QL3_MOUSE Complement C1q-like protein 3 OS=Mus musculus GN=C1ql3 PE=1 SV=1;>sp|Q8CFR0|C1QL2_MOUSE Complement C1q-like protein 2 OS=Mus musculus GN=C1ql2 PE=1 SV=1	3	3	3	3	0	0	3	0	0	3	0	0	3	0	0	3	0	0	3	0	0	3	17.6	17.6	17.6	26.687	255	255;287;258			3			4	2.7235e-19	3.7107	3.9278	12.359	7	3.0603	4.9464	22.814
Q80X80	Q80X80	3	3	3	C2 domain-containing protein 2-like	C2cd2l	>sp|Q80X80|C2C2L_MOUSE C2 domain-containing protein 2-like OS=Mus musculus GN=C2cd2l PE=1 SV=3	1	3	3	3	2	1	2	0	0	0	2	1	2	0	0	0	2	1	2	0	0	0	5.9	5.9	5.9	76.328	706	706	3	1	2				1.5228e-07	0.33617	0.77447	53.017	2	0.51322	1.5414	6.093
Q5HZI2	Q5HZI2	1	1	1	C2 calcium-dependent domain-containing protein 4C	C2cd4cC2CD4 family	>sp|Q5HZI2|C2C4C_MOUSE C2 calcium-dependent domain-containing protein 4C OS=Mus musculus GN=C2cd4cC2CD4 family PE=2 SV=1	1	1	1	1	1	0	0	0	0	0	1	0	0	0	0	0	1	0	0	0	0	0	2.6	2.6	2.6	44.614	419	419	1						0.0045941	NaN	NaN	NaN	1	NaN	NaN	NaN
P00920	P00920	11	11	11	Carbonic anhydrase 2	Ca2	>sp|P00920|CAH2_MOUSE Carbonic anhydrase 2 OS=Mus musculus GN=Ca2 PE=1 SV=4	1	11	11	11	8	2	9	6	4	10	8	2	9	6	4	10	8	2	9	6	4	10	59.6	59.6	59.6	29.032	260	260	10	3	12	9	4	16	6.9228e-134	0.179	0.2559	119.25	52	0.12281	0.22693	129.56
Q06138	Q06138	2	2	2	Calcium-binding protein 39	Cab39	>sp|Q06138|CAB39_MOUSE Calcium-binding protein 39 OS=Mus musculus GN=Cab39 PE=1 SV=2	1	2	2	2	0	0	2	0	0	2	0	0	2	0	0	2	0	0	2	0	0	2	5.9	5.9	5.9	39.842	341	341			2			2	7.0099e-05	0.53395	0.52499	32.26	4	0.30897	0.38593	14.983
Q99246;Q99246-3	Q99246;Q99246-3	2;2	2;2	2;2	Voltage-dependent L-type calcium channel subunit alpha-1D	Cacna1d	>sp|Q99246|CAC1D_MOUSE Voltage-dependent L-type calcium channel subunit alpha-1D OS=Mus musculus GN=Cacna1d PE=1 SV=3;>sp|Q99246-3|CAC1D_MOUSE Isoform 2 of Voltage-dependent L-type calcium channel subunit alpha-1D OS=Mus musculus GN=Cacna1d	2	2	2	2	0	2	0	0	1	0	0	2	0	0	1	0	0	2	0	0	1	0	0.4	0.4	0.4	247.06	2179	2179;2144		3			2		0.00028778	15.851	40.098	118.66	2	1.3291	9.8261	111.17
Q61290;E9QK20	Q61290;E9QK20	7;5	7;5	7;5	Voltage-dependent R-type calcium channel subunit alpha-1E	Cacna1e	>sp|Q61290|CAC1E_MOUSE Voltage-dependent R-type calcium channel subunit alpha-1E OS=Mus musculus GN=Cacna1e PE=1 SV=1;>tr|E9QK20|E9QK20_MOUSE Voltage-dependent R-type calcium channel subunit alpha-1E OS=Mus musculus GN=Cacna1e PE=3 SV=2	2	7	7	7	0	1	2	0	0	5	0	1	2	0	0	5	0	1	2	0	0	5	4	4	4	257.23	2272	2272;1965		1	2			5	1.6438e-15	1.0883	1.0097	40.142	7	0.8471	1.0117	29.352
O08532-5;E9Q1X8;O08532-4;O08532;O08532-2;O08532-3;E9Q683;Q6PHS9-6;Q6PHS9-3;Q6PHS9;Q6PHS9-5;Q6PHS9-2;Q6PHS9-4	O08532-5;E9Q1X8;O08532-4;O08532;O08532-2;O08532-3	13;13;13;12;12;12;1;1;1;1;1;1;1	13;13;13;12;12;12;1;1;1;1;1;1;1	13;13;13;12;12;12;1;1;1;1;1;1;1	Voltage-dependent calcium channel subunit alpha-2/delta-1;Voltage-dependent calcium channel subunit alpha-2-1;Voltage-dependent calcium channel subunit delta-1	Cacna2d1	>sp|O08532-5|CA2D1_MOUSE Isoform 2E of Voltage-dependent calcium channel subunit alpha-2/delta-1 OS=Mus musculus GN=Cacna2d1;>tr|E9Q1X8|E9Q1X8_MOUSE Voltage-dependent calcium channel subunit alpha-2/delta-1 OS=Mus musculus GN=Cacna2d1 PE=4 SV=2;>sp|O08532-	13	13	13	13	9	2	2	7	3	1	9	2	2	7	3	1	9	2	2	7	3	1	15.5	15.5	15.5	123.26	1091	1091;1091;1086;1103;1084;1079;1157;1157;1156;1154;1150;1148;1147	9	2	2	7	3	1	2.4319e-37	0.35362	0.94427	65.922	20	0.24968	1.4984	133.38
Q8R3Z5-2;A2A543;Q8R3Z5;A2A545;Q8R3Z5-4;Q8R3Z5-3;A2A542	Q8R3Z5-2;A2A543;Q8R3Z5;A2A545;Q8R3Z5-4;Q8R3Z5-3;A2A542	4;4;4;4;4;4;4	1;1;1;1;1;1;1	1;1;1;1;1;1;1	Voltage-dependent L-type calcium channel subunit beta-1	Cacnb1	>sp|Q8R3Z5-2|CACB1_MOUSE Isoform 2 of Voltage-dependent L-type calcium channel subunit beta-1 OS=Mus musculus GN=Cacnb1;>tr|A2A543|A2A543_MOUSE Calcium channel, voltage-dependent, beta 1 subunit OS=Mus musculus GN=Cacnb1 PE=4 SV=1;>sp|Q8R3Z5|CACB1_MOUSE Vo	7	4	1	1	1	0	3	1	0	3	0	0	1	0	0	0	0	0	1	0	0	0	5.9	1.6	1.6	74.117	677	677;597;597;524;524;479;477			1				8.4289e-51	NaN	NaN	NaN	1	NaN	NaN	NaN
Q8CC27;Q8CC27-3;Q8CC27-2;Q8CC27-4;J3QK20;Q8R0S4;Q8R0S4-1;Q8R0S4-2	Q8CC27;Q8CC27-3;Q8CC27-2;Q8CC27-4;J3QK20;Q8R0S4;Q8R0S4-1;Q8R0S4-2	4;4;4;4;4;4;4;4	1;1;1;1;1;1;1;1	0;0;0;0;0;0;0;0	Voltage-dependent L-type calcium channel subunit beta-2;Voltage-dependent L-type calcium channel subunit beta-4	Cacnb2;Cacnb4	>sp|Q8CC27|CACB2_MOUSE Voltage-dependent L-type calcium channel subunit beta-2 OS=Mus musculus GN=Cacnb2 PE=2 SV=1;>sp|Q8CC27-3|CACB2_MOUSE Isoform 3 of Voltage-dependent L-type calcium channel subunit beta-2 OS=Mus musculus GN=Cacnb2;>sp|Q8CC27-2|CACB2_MO	8	4	1	0	1	0	3	2	0	4	1	0	1	1	0	1	0	0	0	0	0	0	6	1.8	0	73.148	655	655;611;604;573;519;519;486;473	1		2	2		2	3.3494e-50	0.81861	0.86013	77.977	6	1.031	5.0779	126.24
P54285;D3Z3Z3	P54285;D3Z3Z3	5;5	5;5	2;2	Voltage-dependent L-type calcium channel subunit beta-3	Cacnb3	>sp|P54285|CACB3_MOUSE Voltage-dependent L-type calcium channel subunit beta-3 OS=Mus musculus GN=Cacnb3 PE=2 SV=2;>tr|D3Z3Z3|D3Z3Z3_MOUSE Voltage-dependent L-type calcium channel subunit beta-3 OS=Mus musculus GN=Cacnb3 PE=4 SV=1	2	5	5	2	0	0	3	1	0	5	0	0	3	1	0	5	0	0	1	0	0	2	10.3	10.3	4.8	54.571	484	484;483			3	1		6	4.4104e-12	0.57892	0.54171	39.654	9	0.45268	0.58561	46.521
F7CZ64;Q8VHW2	F7CZ64;Q8VHW2	3;3	3;3	3;3	Voltage-dependent calcium channel gamma-8 subunit	Cacng8	>tr|F7CZ64|F7CZ64_MOUSE Voltage-dependent calcium channel gamma-8 subunit OS=Mus musculus GN=Cacng8 PE=4 SV=2;>sp|Q8VHW2|CCG8_MOUSE Voltage-dependent calcium channel gamma-8 subunit OS=Mus musculus GN=Cacng8 PE=1 SV=1	2	3	3	3	0	1	2	0	1	2	0	1	2	0	1	2	0	1	2	0	1	2	10.6	10.6	10.6	43.418	423	423;423		1	2		1	2	3.9613e-23	0.087368	0.10765	42.057	6	0.9544	1.255	157.2
E9PYN1;Q8R5M8;Q8R5M8-2;Q8R5M8-3;Q8R5M8-4;E0CY16;Q8R5M8-5;Q8R5M8-6;Q8R5M8-7	E9PYN1;Q8R5M8;Q8R5M8-2;Q8R5M8-3;Q8R5M8-4;E0CY16;Q8R5M8-5;Q8R5M8-6;Q8R5M8-7	4;4;4;4;4;2;2;2;2	4;4;4;4;4;2;2;2;2	4;4;4;4;4;2;2;2;2	Cell adhesion molecule 1	Cadm1	>tr|E9PYN1|E9PYN1_MOUSE Cell adhesion molecule 1 OS=Mus musculus GN=Cadm1 PE=2 SV=1;>sp|Q8R5M8|CADM1_MOUSE Cell adhesion molecule 1 OS=Mus musculus GN=Cadm1 PE=1 SV=2;>sp|Q8R5M8-2|CADM1_MOUSE Isoform 2 of Cell adhesion molecule 1 OS=Mus musculus GN=Cadm1;>	9	4	4	4	0	2	2	2	1	2	0	2	2	2	1	2	0	2	2	2	1	2	9.9	9.9	9.9	51.688	474	474;456;445;428;417;390;336;295;289		2	3	2	1	2	1.2766e-17	0.70182	0.7771	59.765	9	0.67261	1.0096	80.564
G3UZM4;Q8BLQ9;Q8BLQ9-2;Q8BLQ9-3	G3UZM4;Q8BLQ9;Q8BLQ9-2;Q8BLQ9-3	6;6;6;6	6;6;6;6	6;6;6;6	Cell adhesion molecule 2	Cadm2	>tr|G3UZM4|G3UZM4_MOUSE Cell adhesion molecule 2 (Fragment) OS=Mus musculus GN=Cadm2 PE=4 SV=1;>sp|Q8BLQ9|CADM2_MOUSE Cell adhesion molecule 2 OS=Mus musculus GN=Cadm2 PE=1 SV=2;>sp|Q8BLQ9-2|CADM2_MOUSE Isoform 2 of Cell adhesion molecule 2 OS=Mus musculus	4	6	6	6	2	3	3	3	2	5	2	3	3	3	2	5	2	3	3	3	2	5	17.9	17.9	17.9	47.345	435	435;435;404;395	3	4	3	3	2	5	2.1511e-44	0.23323	0.53349	69.26	18	0.23338	0.89876	146.02
K4DI58;Q99N28	K4DI58;Q99N28	9;9	9;9	9;9	Cell adhesion molecule 3	Cadm3	>tr|K4DI58|K4DI58_MOUSE Cell adhesion molecule 3 OS=Mus musculus GN=Cadm3 PE=4 SV=1;>sp|Q99N28|CADM3_MOUSE Cell adhesion molecule 3 OS=Mus musculus GN=Cadm3 PE=1 SV=1	2	9	9	9	2	3	6	0	3	5	2	3	6	0	3	5	2	3	6	0	3	5	29.5	29.5	29.5	46.692	430	430;396	2	3	6		3	6	2.7979e-173	0.47319	0.68633	48.347	17	0.34633	0.60388	60.391
Q8R464	Q8R464	5	5	5	Cell adhesion molecule 4	Cadm4	>sp|Q8R464|CADM4_MOUSE Cell adhesion molecule 4 OS=Mus musculus GN=Cadm4 PE=1 SV=1	1	5	5	5	2	0	2	3	0	1	2	0	2	3	0	1	2	0	2	3	0	1	19.3	19.3	19.3	42.723	388	388	2		2	3		1	1.3939e-17	0.65727	0.63282	150.05	7	0.48319	2.1007	138.72
P12658	P12658	8	7	7	Calbindin	Calb1	>sp|P12658|CALB1_MOUSE Calbindin OS=Mus musculus GN=Calb1 PE=1 SV=2	1	8	7	7	5	1	2	5	0	2	4	1	1	4	0	1	4	1	1	4	0	1	34.5	30.3	30.3	29.994	261	261	4	1	1	4		1	9.0613e-42	0.33367	1.3911	63.057	8	0.21647	0.92641	32.619
Q08331	Q08331	13	13	12	Calretinin	Calb2	>sp|Q08331|CALB2_MOUSE Calretinin OS=Mus musculus GN=Calb2 PE=1 SV=3	1	13	13	12	8	4	7	5	3	8	8	4	7	5	3	8	7	4	6	4	3	7	53.1	53.1	49.1	31.372	271	271	10	4	9	6	3	9	1.199e-64	0.4441	0.85962	70.6	40	0.27368	0.87565	78.454
Q8CGU1;E9Q7U2	Q8CGU1;E9Q7U2	6;6	6;6	6;6	Calcium-binding and coiled-coil domain-containing protein 1	Calcoco1	>sp|Q8CGU1|CACO1_MOUSE Calcium-binding and coiled-coil domain-containing protein 1 OS=Mus musculus GN=Calcoco1 PE=1 SV=2;>tr|E9Q7U2|E9Q7U2_MOUSE Calcium-binding and coiled-coil domain-containing protein 1 OS=Mus musculus GN=Calcoco1 PE=4 SV=1	2	6	6	6	0	1	4	0	0	4	0	1	4	0	0	4	0	1	4	0	0	4	11.4	11.4	11.4	77.279	691	691;633		1	4			4	1.4099e-25	3.2582	3.5126	43.444	9	2.0254	2.7015	41.396
E9QA15;D3Z6I7;E9QA16;E9Q0M9;Q8VCQ8;F6QLP8;E9Q9F3;F6ZAW1	E9QA15;D3Z6I7;E9QA16;E9Q0M9;Q8VCQ8	3;3;3;3;3;1;1;1	3;3;3;3;3;1;1;1	3;3;3;3;3;1;1;1		Cald1	>tr|E9QA15|E9QA15_MOUSE Protein Cald1 OS=Mus musculus GN=Cald1 PE=4 SV=1;>tr|D3Z6I7|D3Z6I7_MOUSE Protein Cald1 OS=Mus musculus GN=Cald1 PE=4 SV=1;>tr|E9QA16|E9QA16_MOUSE Protein Cald1 OS=Mus musculus GN=Cald1 PE=4 SV=1;>tr|E9Q0M9|E9Q0M9_MOUSE Protein Cald1	8	3	3	3	0	0	2	0	0	2	0	0	2	0	0	2	0	0	2	0	0	2	5.9	5.9	5.9	89.272	768	768;554;536;534;530;274;253;211			2			2	2.1728e-05	1.0556	1.2013	27.323	4	1.1545	1.5569	50.483
Q3UKW2;P62204;Q9D6P8;G3UZ90;P20801;G3UX57	Q3UKW2;P62204;Q9D6P8	11;11;6;2;1;1	11;11;6;2;1;1	11;11;6;2;1;1	Calmodulin;Calmodulin-like protein 3	Calm1;Calml3	>tr|Q3UKW2|Q3UKW2_MOUSE Calmodulin OS=Mus musculus GN=Calm1 PE=2 SV=1;>sp|P62204|CALM_MOUSE Calmodulin OS=Mus musculus GN=Calm1 PE=1 SV=2;>sp|Q9D6P8|CALL3_MOUSE Calmodulin-like protein 3 OS=Mus musculus GN=Calml3 PE=2 SV=1	6	11	11	11	6	7	9	4	6	8	6	7	9	4	6	8	6	7	9	4	6	8	44.7	44.7	44.7	21.56	197	197;149;149;65;160;39	9	10	17	5	9	19	0	0.27441	0.93015	123.47	65	0.21116	1.2228	135.97
P14211	P14211	15	15	15	Calreticulin	Calr	>sp|P14211|CALR_MOUSE Calreticulin OS=Mus musculus GN=Calr PE=1 SV=1	1	15	15	15	8	7	14	8	3	9	8	7	14	8	3	9	8	7	14	8	3	9	45.4	45.4	45.4	47.994	416	416	11	7	19	10	5	14	1.1796e-118	0.77346	1.2019	107.62	66	0.62623	1.1321	110.11
Q6XLQ8;G3V004;G3UXA8;G3UYI3;G3UXA3	Q6XLQ8;G3V004;G3UXA8;G3UYI3	8;5;4;4;2	1;0;0;1;0	1;0;0;1;0		Calu	>tr|Q6XLQ8|Q6XLQ8_MOUSE Calumenin OS=Mus musculus GN=Calu PE=2 SV=1;>tr|G3V004|G3V004_MOUSE Calumenin OS=Mus musculus GN=Calu PE=4 SV=1;>tr|G3UXA8|G3UXA8_MOUSE Calumenin (Fragment) OS=Mus musculus GN=Calu PE=4 SV=1;>tr|G3UYI3|G3UYI3_MOUSE Calumenin (Fragme	5	8	1	1	2	4	3	4	4	4	1	0	0	1	0	0	1	0	0	1	0	0	30.8	4.8	4.8	37.117	315	315;163;168;167;74	1			1			2.4275e-56	0.10587	0.5102	10.442	2	0.66657	4.4715	35.298
Q91YS8;D3Z368	Q91YS8	5;2	1;1	1;1	Calcium/calmodulin-dependent protein kinase type 1	Camk1	>sp|Q91YS8|KCC1A_MOUSE Calcium/calmodulin-dependent protein kinase type 1 OS=Mus musculus GN=Camk1 PE=1 SV=1	2	5	1	1	1	1	3	0	0	5	0	0	1	0	0	1	0	0	1	0	0	1	14.7	2.7	2.7	41.624	374	374;162			1			1	3.1126e-12	1.192	1.124	1.3047	2	0.73721	0.90417	28.384
F8WIS9;P11798;P11798-2;F8WHB5;D3Z7K9;F6WHR9	F8WIS9;P11798	20;20;7;7;4;3	16;16;7;7;3;1	14;14;7;7;3;1	Calcium/calmodulin-dependent protein kinase type II subunit alpha	Camk2a	>tr|F8WIS9|F8WIS9_MOUSE Calcium/calmodulin-dependent protein kinase type II subunit alpha OS=Mus musculus GN=Camk2a PE=4 SV=1;>sp|P11798|KCC2A_MOUSE Calcium/calmodulin-dependent protein kinase type II subunit alpha OS=Mus musculus GN=Camk2a PE=1 SV=2	6	20	16	14	13	7	17	10	10	19	10	5	13	8	8	15	10	4	12	8	7	13	44.6	34.6	32.7	55.347	489	489;478;200;189;108;177	14	6	17	11	10	20	0	0.17801	0.42462	56.678	72	0.15698	0.51152	66.001
Q5SVJ0;P28652;Q5SVI2;Q5SVI0;Q5SVI1;Q68EG2;Q5SVI3;Q5SVJ1;Q5SVI9	Q5SVJ0;P28652;Q5SVI2;Q5SVI0;Q5SVI1;Q68EG2;Q5SVI3;Q5SVJ1;Q5SVI9	21;21;20;20;19;19;19;19;18	21;21;20;20;19;19;19;19;18	12;12;11;11;10;10;10;10;9	Calcium/calmodulin-dependent protein kinase type II subunit beta	Camk2b	>tr|Q5SVJ0|Q5SVJ0_MOUSE Calcium/calmodulin-dependent protein kinase II, beta OS=Mus musculus GN=Camk2b PE=2 SV=1;>sp|P28652|KCC2B_MOUSE Calcium/calmodulin-dependent protein kinase type II subunit beta OS=Mus musculus GN=Camk2b PE=1 SV=2;>tr|Q5SVI2|Q5SVI2_M	9	21	21	12	15	12	15	14	8	15	15	12	15	14	8	15	7	7	7	8	5	6	38.1	38.1	24.6	72.902	666	666;542;529;518;589;545;518;503;479	21	14	23	15	10	22	0	0.30974	0.53232	85.764	92	0.26417	0.541	87.781
E9Q1T1;E9Q1V9;Q6PHZ2-5;Q6PHZ2;Q6PHZ2-4;E9Q1W0;E9PXV3;Q6PHZ2-2;Q8CCM0;F7A856;F6RWZ9;D6RDQ8;E9QAJ4;F6ZIE1;E9PYZ8	E9Q1T1;E9Q1V9;Q6PHZ2-5;Q6PHZ2;Q6PHZ2-4;E9Q1W0;E9PXV3;Q6PHZ2-2;Q8CCM0	14;14;14;13;13;13;13;13;11;3;3;3;3;3;1	7;7;7;6;6;6;6;6;4;3;3;2;2;2;1	7;7;7;6;6;6;6;6;4;3;3;2;2;2;1	Calcium/calmodulin-dependent protein kinase type II subunit delta	Camk2d	>tr|E9Q1T1|E9Q1T1_MOUSE Calcium/calmodulin-dependent protein kinase type II subunit delta OS=Mus musculus GN=Camk2d PE=4 SV=1;>tr|E9Q1V9|E9Q1V9_MOUSE Calcium/calmodulin-dependent protein kinase type II subunit delta OS=Mus musculus GN=Camk2d PE=4 SV=1;>sp|	15	14	7	7	7	4	10	3	3	11	3	1	4	0	0	4	3	1	4	0	0	4	29.5	16.9	16.9	60.004	533	533;512;512;499;492;489;488;478;361;206;169;147;142;130;111	3	1	4			4	3.5112e-131	0.62096	0.86469	47.303	12	0.54876	1.0623	65.61
Q923T9;Q923T9-2;Q923T9-3	Q923T9;Q923T9-2;Q923T9-3	13;13;13	5;5;5	5;5;5	Calcium/calmodulin-dependent protein kinase type II subunit gamma	Camk2g	>sp|Q923T9|KCC2G_MOUSE Calcium/calmodulin-dependent protein kinase type II subunit gamma OS=Mus musculus GN=Camk2g PE=1 SV=1;>sp|Q923T9-2|KCC2G_MOUSE Isoform 2 of Calcium/calmodulin-dependent protein kinase type II subunit gamma OS=Mus musculus GN=Camk2g;>	3	13	5	5	9	7	11	6	5	10	2	2	4	1	2	2	2	2	4	1	2	2	24	9.1	9.1	59.606	529	529;518;495	2	2	4	1	2	2	5.6035e-181	0.22956	0.58591	42.702	13	0.33554	0.73114	61.043
Q78WH7	Q78WH7	1	1	1	Calcium/calmodulin-dependent protein kinase II inhibitor 2	Camk2n2	>sp|Q78WH7|CK2N2_MOUSE Calcium/calmodulin-dependent protein kinase II inhibitor 2 OS=Mus musculus GN=Camk2n2 PE=2 SV=1	1	1	1	1	0	0	1	0	0	1	0	0	1	0	0	1	0	0	1	0	0	1	17.7	17.7	17.7	8.6277	79	79			1			1	0.00090987	2.2805	2.1438	1.2721	2	1.9577	2.3967	20.301
E9Q5B0;Q80VC9;Q80VC9-2	E9Q5B0;Q80VC9;Q80VC9-2	1;1;1	1;1;1	1;1;1	Calmodulin-regulated spectrin-associated protein 3	Camsap3	>tr|E9Q5B0|E9Q5B0_MOUSE Calmodulin-regulated spectrin-associated protein 3 OS=Mus musculus GN=Camsap3 PE=4 SV=1;>sp|Q80VC9|CAMP3_MOUSE Calmodulin-regulated spectrin-associated protein 3 OS=Mus musculus GN=Camsap3 PE=1 SV=1;>sp|Q80VC9-2|CAMP3_MOUSE Isoform	3	1	1	1	1	0	0	0	0	0	1	0	0	0	0	0	1	0	0	0	0	0	1.1	1.1	1.1	135.27	1253	1253;1252;1182	1						0.0058536	NaN	NaN	NaN	0	NaN	NaN	NaN
Q6ZQ38;D3YWC5	Q6ZQ38	14;1	14;1	14;1	Cullin-associated NEDD8-dissociated protein 1	Cand1	>sp|Q6ZQ38|CAND1_MOUSE Cullin-associated NEDD8-dissociated protein 1 OS=Mus musculus GN=Cand1 PE=2 SV=2	2	14	14	14	3	0	7	2	0	12	3	0	7	2	0	12	3	0	7	2	0	12	14.2	14.2	14.2	136.33	1230	1230;247	3		7	2		13	2.0006e-101	0.29789	0.30101	54.333	22	0.29033	0.39531	106.03
P35564	P35564	14	14	14	Calnexin	Canx	>sp|P35564|CALX_MOUSE Calnexin OS=Mus musculus GN=Canx PE=1 SV=1	1	14	14	14	9	3	9	10	1	6	9	3	9	10	1	6	9	3	9	10	1	6	28.8	28.8	28.8	67.277	591	591	10	4	9	10	1	7	2.0967e-101	0.42017	0.59989	111.43	39	0.27861	0.65184	77.148
P40124;B1ARS0	P40124	13;4	13;4	12;4	Adenylyl cyclase-associated protein 1	Cap1	>sp|P40124|CAP1_MOUSE Adenylyl cyclase-associated protein 1 OS=Mus musculus GN=Cap1 PE=1 SV=4	2	13	13	12	5	2	12	4	0	11	5	2	12	4	0	11	5	2	11	4	0	10	31.4	31.4	29.7	51.564	474	474;164	6	2	14	4		11	1.0487e-100	1.105	1.2369	38.324	37	0.84268	1.2988	73.687
Q9CYT6;D3YTR7	Q9CYT6;D3YTR7	6;5	5;4	5;4	Adenylyl cyclase-associated protein 2;Adenylyl cyclase-associated protein	Cap2	>sp|Q9CYT6|CAP2_MOUSE Adenylyl cyclase-associated protein 2 OS=Mus musculus GN=Cap2 PE=1 SV=1;>tr|D3YTR7|D3YTR7_MOUSE Adenylyl cyclase-associated protein OS=Mus musculus GN=Cap2 PE=3 SV=1	2	6	5	5	1	0	5	0	0	6	1	0	4	0	0	5	1	0	4	0	0	5	16	14.3	14.3	52.861	476	476;364	1		5			6	7.2871e-14	0.62389	0.66952	36.634	11	0.38616	0.49902	39.071
O08529	O08529	4	4	4	Calpain-2 catalytic subunit	Capn2	>sp|O08529|CAN2_MOUSE Calpain-2 catalytic subunit OS=Mus musculus GN=Capn2 PE=2 SV=4	1	4	4	4	0	0	4	0	0	1	0	0	4	0	0	1	0	0	4	0	0	1	6.6	6.6	6.6	79.871	700	700			4			1	3.6527e-10	0.46649	0.40468	97.347	5	0.55353	0.6352	71.511
O88456;D3YW48;Q9D7J7	O88456;D3YW48	4;4;1	4;4;1	4;4;1	Calpain small subunit 1	Capns1	>sp|O88456|CPNS1_MOUSE Calpain small subunit 1 OS=Mus musculus GN=Capns1 PE=2 SV=1;>tr|D3YW48|D3YW48_MOUSE Calpain small subunit 1 (Fragment) OS=Mus musculus GN=Capns1 PE=4 SV=1	3	4	4	4	1	1	4	1	1	3	1	1	4	1	1	3	1	1	4	1	1	3	16.7	16.7	16.7	28.463	269	269;241;247	1	1	4	1	1	3	6.1433e-65	1.4506	1.4894	28.868	9	0.76956	1.0657	48.771
Q60865;F6YP03	Q60865	5;1	5;1	5;1	Caprin-1	Caprin1	>sp|Q60865|CAPR1_MOUSE Caprin-1 OS=Mus musculus GN=Caprin1 PE=1 SV=2	2	5	5	5	2	0	3	2	0	3	2	0	3	2	0	3	2	0	3	2	0	3	9.8	9.8	9.8	78.168	707	707;214	2		4	2		4	1.0753e-55	0.50165	1.2369	37.943	9	0.63608	1.7481	63.982
J3QPI4;Q9CR86	J3QPI4;Q9CR86	2;2	2;2	2;2	Calcium-regulated heat stable protein 1	Carhsp1	>tr|J3QPI4|J3QPI4_MOUSE Uncharacterized protein OS=Mus musculus GN=Gm9791 PE=4 SV=1;>sp|Q9CR86|CHSP1_MOUSE Calcium-regulated heat stable protein 1 OS=Mus musculus GN=Carhsp1 PE=1 SV=1	2	2	2	2	2	0	1	1	0	1	2	0	1	1	0	1	2	0	1	1	0	1	18.2	18.2	18.2	16.048	148	148;148	2		1	1		1	5.0416e-09	0.47473	0.49441	79.735	5	0.30216	0.38721	80.411
K3W4M4;Q9CZ42;J3QMM7;Q9CZ42-3;Q9CZ42-2;J3QN06	K3W4M4;Q9CZ42;J3QMM7;Q9CZ42-3;Q9CZ42-2;J3QN06	3;3;3;3;3;3	3;3;3;3;3;3	3;3;3;3;3;3	ATP-dependent (S)-NAD(P)H-hydrate dehydratase	Carkd	>tr|K3W4M4|K3W4M4_MOUSE ATP-dependent (S)-NAD(P)H-hydrate dehydratase OS=Mus musculus GN=Carkd PE=3 SV=1;>sp|Q9CZ42|NNRD_MOUSE ATP-dependent (S)-NAD(P)H-hydrate dehydratase OS=Mus musculus GN=Carkd PE=1 SV=1;>tr|J3QMM7|J3QMM7_MOUSE ATP-dependent (S)-NAD(P)	6	3	3	3	1	0	3	1	0	2	1	0	3	1	0	2	1	0	3	1	0	2	9.3	9.3	9.3	38.911	365	365;343;327;327;298;272	1		3	1		2	1.8252e-09	0.56198	0.52975	128.74	7	0.52215	0.59362	147.19
O70589;O70589-5;O70589-4;O70589-3;O70589-2;F6ZQR2;F6Y9I5	O70589;O70589-5;O70589-4;O70589-3;O70589-2	5;5;5;5;4;2;1	5;5;5;5;4;2;1	5;5;5;5;4;2;1	Peripheral plasma membrane protein CASK	Cask	>sp|O70589|CSKP_MOUSE Peripheral plasma membrane protein CASK OS=Mus musculus GN=Cask PE=1 SV=2;>sp|O70589-5|CSKP_MOUSE Isoform 5 of Peripheral plasma membrane protein CASK OS=Mus musculus GN=Cask;>sp|O70589-4|CSKP_MOUSE Isoform 4 of Peripheral plasma memb	7	5	5	5	2	1	2	2	1	2	2	1	2	2	1	2	2	1	2	2	1	2	6.2	6.2	6.2	105.11	926	926;920;908;897;664;249;282	3	1	3	2	1	2	1.5749e-13	0.91911	1.1248	61.907	9	0.55427	1.05	23.665
Q6P9K8;Q6P9K8-2;Q6P9K8-3;Q6P9K8-4;Q8VHK1;F6R2B3	Q6P9K8;Q6P9K8-2;Q6P9K8-3	17;17;16;5;1;1	17;17;16;5;1;1	17;17;16;5;1;1	Caskin-1	Caskin1	>sp|Q6P9K8|CSKI1_MOUSE Caskin-1 OS=Mus musculus GN=Caskin1 PE=1 SV=2;>sp|Q6P9K8-2|CSKI1_MOUSE Isoform 2 of Caskin-1 OS=Mus musculus GN=Caskin1;>sp|Q6P9K8-3|CSKI1_MOUSE Isoform 3 of Caskin-1 OS=Mus musculus GN=Caskin1	6	17	17	17	10	9	6	13	4	2	10	9	6	13	4	2	10	9	6	13	4	2	19.6	19.6	19.6	150.49	1431	1431;1360;1372;365;1201;245	11	10	7	13	4	2	9.4472e-88	0.26754	0.74199	123.87	34	0.27539	0.98013	128.19
P24270;A2AL20	P24270	13;4	13;4	13;4	Catalase	Cat	>sp|P24270|CATA_MOUSE Catalase OS=Mus musculus GN=Cat PE=1 SV=4	2	13	13	13	1	2	11	1	1	12	1	2	11	1	1	12	1	2	11	1	1	12	30.7	30.7	30.7	59.795	527	527;176	1	2	16	1	1	17	2.4974e-58	2.6648	2.682	33.063	34	1.6871	2.2272	31.006
Q9JIY2;E9QM14;Q9JIY2-2;Q9JIY2-3;Q9JIY2-4	Q9JIY2;E9QM14;Q9JIY2-2;Q9JIY2-3	3;3;2;2;1	3;3;2;2;1	3;3;2;2;1	E3 ubiquitin-protein ligase Hakai	Cbll1	>sp|Q9JIY2|HAKAI_MOUSE E3 ubiquitin-protein ligase Hakai OS=Mus musculus GN=Cbll1 PE=1 SV=1;>tr|E9QM14|E9QM14_MOUSE E3 ubiquitin-protein ligase Hakai OS=Mus musculus GN=Cbll1 PE=4 SV=1;>sp|Q9JIY2-2|HAKAI_MOUSE Isoform 2 of E3 ubiquitin-protein ligase Hakai	5	3	3	3	0	1	0	0	0	3	0	1	0	0	0	3	0	1	0	0	0	3	9	9	9	54.444	491	491;416;490;414;332		1				4	2.8925e-07	3.1143	3.2713	12.354	3	3.0269	3.7609	38.399
P48758;Q8K354	P48758	11;2	11;2	11;2	Carbonyl reductase [NADPH] 1	Cbr1	>sp|P48758|CBR1_MOUSE Carbonyl reductase [NADPH] 1 OS=Mus musculus GN=Cbr1 PE=1 SV=3	2	11	11	11	4	0	9	3	1	10	4	0	9	3	1	10	4	0	9	3	1	10	51.3	51.3	51.3	30.641	277	277;277	5		12	3	1	12	1.5955e-49	0.4946	0.55329	41.624	28	0.32947	0.4825	50.263
P23198;Q9DCC5;D3Z313;D3Z1A9	P23198;Q9DCC5	4;4;1;1	4;4;1;1	4;4;1;1	Chromobox protein homolog 3	Cbx3	>sp|P23198|CBX3_MOUSE Chromobox protein homolog 3 OS=Mus musculus GN=Cbx3 PE=1 SV=2;>tr|Q9DCC5|Q9DCC5_MOUSE Cbx3 protein OS=Mus musculus GN=Cbx3 PE=2 SV=1	4	4	4	4	2	1	2	1	0	2	2	1	2	1	0	2	2	1	2	1	0	2	21.3	21.3	21.3	20.855	183	183;183;110;71	2	1	2	2		2	9.5253e-22	0.40464	1.7225	49.816	7	0.35425	1.8491	48.342
O55187;O55187-2	O55187;O55187-2	1;1	1;1	1;1	E3 SUMO-protein ligase CBX4	Cbx4	>sp|O55187|CBX4_MOUSE E3 SUMO-protein ligase CBX4 OS=Mus musculus GN=Cbx4 PE=1 SV=2;>sp|O55187-2|CBX4_MOUSE Isoform 2 of E3 SUMO-protein ligase CBX4 OS=Mus musculus GN=Cbx4	2	1	1	1	0	0	1	0	0	0	0	0	1	0	0	0	0	0	1	0	0	0	2.7	2.7	2.7	60.522	551	551;485			1				0.0011126	NaN	NaN	NaN	1	NaN	NaN	NaN
Q9DBY5;Q3UK98;D3Z5F6;D3Z329	Q9DBY5;Q3UK98;D3Z5F6;D3Z329	6;6;3;3	3;3;0;0	3;3;0;0	Chromobox protein homolog 6	Cbx6	>sp|Q9DBY5|CBX6_MOUSE Chromobox protein homolog 6 OS=Mus musculus GN=Cbx6 PE=2 SV=2;>tr|Q3UK98|Q3UK98_MOUSE Chromobox protein homolog 6 OS=Mus musculus GN=Cbx6 PE=2 SV=1;>tr|D3Z5F6|D3Z5F6_MOUSE Chromobox protein homolog 6 OS=Mus musculus GN=Cbx6 PE=4 SV=1;	4	6	3	3	0	1	5	0	1	6	0	1	2	0	1	3	0	1	2	0	1	3	17.9	10.4	10.4	44.459	414	414;396;133;127		1	2		1	5	8.1764e-58	4.615	4.7668	52.554	9	3.5743	4.7094	62.748
F8WHN2;Q8VDS3;H3BK45	F8WHN2;Q8VDS3;H3BK45	1;1;1	1;1;1	1;1;1	Chromobox protein homolog 7	Cbx7	>tr|F8WHN2|F8WHN2_MOUSE Chromobox protein homolog 7 OS=Mus musculus GN=Cbx7 PE=4 SV=1;>sp|Q8VDS3|CBX7_MOUSE Chromobox protein homolog 7 OS=Mus musculus GN=Cbx7 PE=1 SV=1;>tr|H3BK45|H3BK45_MOUSE Chromobox protein homolog 7 (Fragment) OS=Mus musculus GN=Cbx7	3	1	1	1	1	0	0	0	0	0	1	0	0	0	0	0	1	0	0	0	0	0	6.4	6.4	6.4	28.625	251	251;158;121	1						0.0029207	NaN	NaN	NaN	1	NaN	NaN	NaN
Q8K1A6;E9PX94	Q8K1A6;E9PX94	5;3	5;3	5;3	Coiled-coil and C2 domain-containing protein 1A	Cc2d1a	>sp|Q8K1A6|C2D1A_MOUSE Coiled-coil and C2 domain-containing protein 1A OS=Mus musculus GN=Cc2d1a PE=1 SV=2;>tr|E9PX94|E9PX94_MOUSE Coiled-coil and C2 domain-containing protein 1A OS=Mus musculus GN=Cc2d1a PE=4 SV=2	2	5	5	5	0	0	3	0	0	4	0	0	3	0	0	4	0	0	3	0	0	4	6.7	6.7	6.7	103.7	943	943;897			3			5	8.4323e-12	2.0363	1.7353	34.538	7	1.3015	1.6102	55.207
Q9D8X2	Q9D8X2	3	3	3	Coiled-coil domain-containing protein 124	Ccdc124	>sp|Q9D8X2|CC124_MOUSE Coiled-coil domain-containing protein 124 OS=Mus musculus GN=Ccdc124 PE=2 SV=1	1	3	3	3	1	0	2	2	0	1	1	0	2	2	0	1	1	0	2	2	0	1	19.4	19.4	19.4	25.345	217	217	1		2	2		2	1.7828e-12	1.5019	1.2054	76.726	6	1.4545	1.9147	102.65
Q8R0K4;H3BLI5	Q8R0K4;H3BLI5	1;1	1;1	1;1	Coiled-coil domain-containing protein 137	Ccdc137	>sp|Q8R0K4|CC137_MOUSE Coiled-coil domain-containing protein 137 OS=Mus musculus GN=Ccdc137 PE=2 SV=1;>tr|H3BLI5|H3BLI5_MOUSE Coiled-coil domain-containing protein 137 (Fragment) OS=Mus musculus GN=Ccdc137 PE=4 SV=1	2	1	1	1	0	0	0	0	0	1	0	0	0	0	0	1	0	0	0	0	0	1	2.4	2.4	2.4	32.918	290	290;241						1	1.8166e-14	NaN	NaN	NaN	0	NaN	NaN	NaN
Q9D024;Q9D024-3;Q9D024-2;F7C265	Q9D024;Q9D024-3;Q9D024-2;F7C265	2;2;1;1	2;2;1;1	2;2;1;1	Coiled-coil domain-containing protein 47	Ccdc47	>sp|Q9D024|CCD47_MOUSE Coiled-coil domain-containing protein 47 OS=Mus musculus GN=Ccdc47 PE=2 SV=2;>sp|Q9D024-3|CCD47_MOUSE Isoform 3 of Coiled-coil domain-containing protein 47 OS=Mus musculus GN=Ccdc47;>sp|Q9D024-2|CCD47_MOUSE Isoform 2 of Coiled-coil d	4	2	2	2	0	0	1	0	0	1	0	0	1	0	0	1	0	0	1	0	0	1	4.6	4.6	4.6	55.843	483	483;167;477;224			1			1	0.00056844	1.3069	1.1249	86.835	2	0.9893	1.3951	51.715
D3YZP9;F6SXB0;REV__Q6PEM6;REV__Q9D2W5;F7B4D5	D3YZP9	7;2;1;1;1	7;2;1;1;1	7;2;1;1;1	Coiled-coil domain-containing protein 6	Ccdc6	>sp|D3YZP9|CCDC6_MOUSE Coiled-coil domain-containing protein 6 OS=Mus musculus GN=Ccdc6 PE=3 SV=1	5	7	7	7	3	0	1	4	1	1	3	0	1	4	1	1	3	0	1	4	1	1	17.5	17.5	17.5	52.938	469	469;137;445;432;136	3		1	4	1	2	2.8508e-16	0.29231	0.9103	33.908	11	0.64479	1.3553	98.514
Q8VDN4;D3YUR9;D6RJ58	Q8VDN4;D3YUR9;D6RJ58	1;1;1	1;1;1	1;1;1	Coiled-coil domain-containing protein 92	Ccdc92	>sp|Q8VDN4|CCD92_MOUSE Coiled-coil domain-containing protein 92 OS=Mus musculus GN=Ccdc92 PE=1 SV=1;>tr|D3YUR9|D3YUR9_MOUSE Coiled-coil domain-containing protein 92 (Fragment) OS=Mus musculus GN=Ccdc92 PE=4 SV=1;>tr|D6RJ58|D6RJ58_MOUSE Coiled-coil domain-c	3	1	1	1	1	1	0	1	1	0	1	1	0	1	1	0	1	1	0	1	1	0	4.5	4.5	4.5	35.207	314	314;131;64	1	1		1	1		0.00016395	0.079077	0.20663	113.49	4	NaN	NaN	NaN
P14097	P14097	1	1	1	C-C motif chemokine 4	Ccl4	>sp|P14097|CCL4_MOUSE C-C motif chemokine 4 OS=Mus musculus GN=Ccl4 PE=2 SV=3	1	1	1	1	0	0	1	0	0	0	0	0	1	0	0	0	0	0	1	0	0	0	8.7	8.7	8.7	10.168	92	92			1				0.0046952	NaN	NaN	NaN	1	NaN	NaN	NaN
P51670	P51670	3	3	3	C-C motif chemokine 9;CCL9(29-101);CCL9(30-101);CCL9(31-101)	Ccl9	>sp|P51670|CCL9_MOUSE C-C motif chemokine 9 OS=Mus musculus GN=Ccl9 PE=1 SV=1	1	3	3	3	1	1	1	3	1	2	1	1	1	3	1	2	1	1	1	3	1	2	26.2	26.2	26.2	13.871	122	122	1	2	2	5	1	2	1.2207e-09	0.90172	3.4744	125.04	12	0.94158	7.2392	151.87
P80314	P80314	13	13	13	T-complex protein 1 subunit beta	Cct2	>sp|P80314|TCPB_MOUSE T-complex protein 1 subunit beta OS=Mus musculus GN=Cct2 PE=1 SV=4	1	13	13	13	6	4	11	5	1	12	6	4	11	5	1	12	6	4	11	5	1	12	32.9	32.9	32.9	57.477	535	535	8	6	12	7	1	16	1.0544e-207	0.98824	1.1849	47.698	45	0.88417	1.3503	112.3
P80318;E9Q133;Q3U0I3;F6Q609;F6ZVG8	P80318;E9Q133;Q3U0I3;F6Q609	10;10;9;6;1	10;10;9;6;1	10;10;9;6;1	T-complex protein 1 subunit gamma	Cct3	>sp|P80318|TCPG_MOUSE T-complex protein 1 subunit gamma OS=Mus musculus GN=Cct3 PE=1 SV=1;>tr|E9Q133|E9Q133_MOUSE T-complex protein 1 subunit gamma OS=Mus musculus GN=Cct3 PE=3 SV=1;>tr|Q3U0I3|Q3U0I3_MOUSE T-complex protein 1 subunit gamma OS=Mus musculus	5	10	10	10	0	0	10	0	0	10	0	0	10	0	0	10	0	0	10	0	0	10	23.5	23.5	23.5	60.629	545	545;507;521;307;85			13			13	1.2063e-53	1.045	0.94962	38.173	25	0.72198	0.88012	41.494
P80316;E0CZA1	P80316	12;5	12;5	12;5	T-complex protein 1 subunit epsilon	Cct5	>sp|P80316|TCPE_MOUSE T-complex protein 1 subunit epsilon OS=Mus musculus GN=Cct5 PE=1 SV=1	2	12	12	12	3	1	11	3	0	10	3	1	11	3	0	10	3	1	11	3	0	10	23.7	23.7	23.7	59.623	541	541;199	3	1	14	3		13	3.8485e-56	1.8163	2.0992	57.363	31	1.3548	2.1139	59.899
E9QPA6;P80317;Q61390;B1AT05	E9QPA6;P80317	12;12;5;3	12;12;5;3	12;12;5;3	T-complex protein 1 subunit zeta	Cct6a	>tr|E9QPA6|E9QPA6_MOUSE T-complex protein 1 subunit zeta OS=Mus musculus GN=Cct6a PE=3 SV=1;>sp|P80317|TCPZ_MOUSE T-complex protein 1 subunit zeta OS=Mus musculus GN=Cct6a PE=1 SV=3	4	12	12	12	2	0	7	3	0	10	2	0	7	3	0	10	2	0	7	3	0	10	24.2	24.2	24.2	58.57	532	532;531;531;492	2		7	3		10	3.9012e-43	1.6291	1.7785	41.456	21	1.2227	1.7766	37.307
P80313	P80313	8	8	8	T-complex protein 1 subunit eta	Cct7	>sp|P80313|TCPH_MOUSE T-complex protein 1 subunit eta OS=Mus musculus GN=Cct7 PE=1 SV=1	1	8	8	8	1	0	7	2	0	6	1	0	7	2	0	6	1	0	7	2	0	6	15.8	15.8	15.8	59.652	544	544	1		9	2		8	3.6492e-37	0.83605	0.86774	34.448	18	0.53963	0.87775	55.399
P42932;H3BL49;H3BJB6;H3BKG2;H3BLL1;H3BKR8	P42932;H3BL49	15;13;7;4;4;2	15;13;7;4;4;2	15;13;7;4;4;2	T-complex protein 1 subunit theta	Cct8	>sp|P42932|TCPQ_MOUSE T-complex protein 1 subunit theta OS=Mus musculus GN=Cct8 PE=1 SV=3;>tr|H3BL49|H3BL49_MOUSE T-complex protein 1 subunit theta OS=Mus musculus GN=Cct8 PE=3 SV=1	6	15	15	15	1	0	14	1	0	14	1	0	14	1	0	14	1	0	14	1	0	14	30.1	30.1	30.1	59.555	548	548;489;239;158;132;71	1		16	1		17	7.7243e-53	0.82761	0.83775	82.199	29	0.70239	0.89453	87.344
O54901;Q80VX2;E9QMY1;Q05D16;E9PZI9	O54901;Q80VX2;E9QMY1;Q05D16;E9PZI9	4;4;4;3;3	4;4;4;3;3	4;4;4;3;3	OX-2 membrane glycoprotein	Cd200	>sp|O54901|OX2G_MOUSE OX-2 membrane glycoprotein OS=Mus musculus GN=Cd200 PE=1 SV=1;>tr|Q80VX2|Q80VX2_MOUSE CD200 antigen OS=Mus musculus GN=Cd200 PE=2 SV=1;>tr|E9QMY1|E9QMY1_MOUSE OX-2 membrane glycoprotein OS=Mus musculus GN=Cd200 PE=4 SV=1;>tr|Q05D16|Q0	5	4	4	4	2	1	1	3	0	1	2	1	1	3	0	1	2	1	1	3	0	1	14.7	14.7	14.7	31.256	278	278;278;269;150;129	2	1	1	3		1	6.2506e-11	0.27286	0.63018	132.93	8	0.16923	0.41294	221.41
Q9CWK3	Q9CWK3	1	1	1	CD2 antigen cytoplasmic tail-binding protein 2	Cd2bp2	>sp|Q9CWK3|CD2B2_MOUSE CD2 antigen cytoplasmic tail-binding protein 2 OS=Mus musculus GN=Cd2bp2 PE=1 SV=1	1	1	1	1	0	0	1	0	0	1	0	0	1	0	0	1	0	0	1	0	0	1	4.1	4.1	4.1	37.694	342	342			1			1	0.00096892	1.289	1.1218	33.656	2	1.2206	1.447	13.952
Q63994;Q63994-2	Q63994;Q63994-2	1;1	1;1	1;1	Myeloid cell surface antigen CD33	Cd33	>sp|Q63994|CD33_MOUSE Myeloid cell surface antigen CD33 OS=Mus musculus GN=Cd33 PE=2 SV=1;>sp|Q63994-2|CD33_MOUSE Isoform 33-A of Myeloid cell surface antigen CD33 OS=Mus musculus GN=Cd33	2	1	1	1	0	0	0	1	0	0	0	0	0	1	0	0	0	0	0	1	0	0	3	3	3	44.824	403	403;334				1			0.0008498	NaN	NaN	NaN	1	NaN	NaN	NaN
A2APM2;P15379;P15379-7;P15379-8;A2APM1;P15379-4;P15379-9;P15379-10;P15379-13;P15379-12;Q80X37;E9QKM8;P15379-5;P15379-11;A2APM4;P15379-6;A2APM3;P15379-3;A2APM5;Q3U8S1;P15379-2	A2APM2;P15379;P15379-7;P15379-8;A2APM1;P15379-4;P15379-9;P15379-10;P15379-13;P15379-12;Q80X37;E9QKM8;P15379-5;P15379-11;A2APM4;P15379-6;A2APM3;P15379-3;A2APM5;Q3U8S1;P15379-2	1;1;1;1;1;1;1;1;1;1;1;1;1;1;1;1;1;1;1;1;1	1;1;1;1;1;1;1;1;1;1;1;1;1;1;1;1;1;1;1;1;1	1;1;1;1;1;1;1;1;1;1;1;1;1;1;1;1;1;1;1;1;1	CD44 antigen	Cd44	>tr|A2APM2|A2APM2_MOUSE CD44 antigen OS=Mus musculus GN=Cd44 PE=4 SV=1;>sp|P15379|CD44_MOUSE CD44 antigen OS=Mus musculus GN=Cd44 PE=1 SV=3;>sp|P15379-7|CD44_MOUSE Isoform 2 of CD44 antigen OS=Mus musculus GN=Cd44;>sp|P15379-8|CD44_MOUSE Isoform 3 of CD44	21	1	1	1	0	0	0	1	0	0	0	0	0	1	0	0	0	0	0	1	0	0	1.5	1.5	1.5	85.837	780	780;778;736;697;657;654;617;616;592;580;580;577;576;575;498;496;464;461;434;365;363				1			0.001104	NaN	NaN	NaN	0	NaN	NaN	NaN
Q61735-2;Q61735	Q61735-2;Q61735	2;2	2;2	2;2	Leukocyte surface antigen CD47	Cd47	>sp|Q61735-2|CD47_MOUSE Isoform 2 of Leukocyte surface antigen CD47 OS=Mus musculus GN=Cd47;>sp|Q61735|CD47_MOUSE Leukocyte surface antigen CD47 OS=Mus musculus GN=Cd47 PE=1 SV=2	2	2	2	2	0	0	2	0	0	0	0	0	2	0	0	0	0	0	2	0	0	0	8.3	8.3	8.3	35.316	324	324;303			2				9.5226e-05	NaN	NaN	NaN	1	NaN	NaN	NaN
P04441;P04441-2	P04441;P04441-2	1;1	1;1	1;1	H-2 class II histocompatibility antigen gamma chain	Cd74	>sp|P04441|HG2A_MOUSE H-2 class II histocompatibility antigen gamma chain OS=Mus musculus GN=Cd74 PE=1 SV=3;>sp|P04441-2|HG2A_MOUSE Isoform Short of H-2 class II histocompatibility antigen gamma chain OS=Mus musculus GN=Cd74	2	1	1	1	0	0	1	0	0	1	0	0	1	0	0	1	0	0	1	0	0	1	5	5	5	31.557	279	279;215			1			1	0.00050411	2.1313	1.8862	9.3641	2	1.7085	2.0607	11.043
P35762	P35762	2	2	2	CD81 antigen	Cd81	>sp|P35762|CD81_MOUSE CD81 antigen OS=Mus musculus GN=Cd81 PE=1 SV=2	1	2	2	2	1	0	2	0	0	1	1	0	2	0	0	1	1	0	2	0	0	1	12.7	12.7	12.7	25.814	236	236	1		3			1	3.7636e-08	0.90986	1.0397	32.846	5	0.65723	0.98422	66.077
O88324	O88324	2	2	2	CD83 antigen	Cd83	>sp|O88324|CD83_MOUSE CD83 antigen OS=Mus musculus GN=Cd83 PE=2 SV=1	1	2	2	2	0	1	1	0	0	2	0	1	1	0	0	2	0	1	1	0	0	2	12.8	12.8	12.8	21.312	196	196		2	1			3	6.0724e-06	2.3688	3.8001	110.89	4	2.1384	4.2556	128.67
Q6A068	Q6A068	6	6	6	Cell division cycle 5-like protein	Cdc5l	>sp|Q6A068|CDC5L_MOUSE Cell division cycle 5-like protein OS=Mus musculus GN=Cdc5l PE=1 SV=2	1	6	6	6	0	0	6	0	0	5	0	0	6	0	0	5	0	0	6	0	0	5	11.1	11.1	11.1	92.188	802	802			7			7	4.2342e-27	1.5949	1.6502	90.253	14	1.5627	2.1362	102.33
P55288	P55288	2	2	2	Cadherin-11	Cdh11	>sp|P55288|CAD11_MOUSE Cadherin-11 OS=Mus musculus GN=Cdh11 PE=1 SV=1	1	2	2	2	2	0	0	0	0	0	2	0	0	0	0	0	2	0	0	0	0	0	3.3	3.3	3.3	88.111	796	796	2						5.3033e-06	NaN	NaN	NaN	1	NaN	NaN	NaN
Q9WTR5	Q9WTR5	2	2	2	Cadherin-13	Cdh13	>sp|Q9WTR5|CAD13_MOUSE Cadherin-13 OS=Mus musculus GN=Cdh13 PE=1 SV=2	1	2	2	2	1	1	1	1	1	2	1	1	1	1	1	2	1	1	1	1	1	2	3.6	3.6	3.6	78.185	714	714	1	1	1	1	1	2	4.3078e-10	0.20498	0.83597	30.313	7	0.16179	0.73046	29.154
P55284	P55284	8	8	8	Cadherin-5	Cdh5	>sp|P55284|CADH5_MOUSE Cadherin-5 OS=Mus musculus GN=Cdh5 PE=1 SV=2	1	8	8	8	2	0	6	2	0	6	2	0	6	2	0	6	2	0	6	2	0	6	12.5	12.5	12.5	87.902	784	784	3		7	2		8	4.4165e-21	4.7224	7.5958	93.164	17	4.3548	7.5213	129.33
Q8VDP6	Q8VDP6	2	2	2	CDP-diacylglycerol--inositol 3-phosphatidyltransferase	Cdipt	>sp|Q8VDP6|CDIPT_MOUSE CDP-diacylglycerol--inositol 3-phosphatidyltransferase OS=Mus musculus GN=Cdipt PE=1 SV=1	1	2	2	2	0	0	2	0	0	2	0	0	2	0	0	2	0	0	2	0	0	2	11.3	11.3	11.3	23.599	213	213			2			2	7.4185e-06	0.39419	0.33088	29.873	3	0.30083	0.37745	20.767
Q8K0D0;Q8K0D0-2;Q04735;Q04735-2;Q04899	Q8K0D0;Q8K0D0-2	13;13;5;5;4	13;13;5;5;4	12;12;4;4;3	Cyclin-dependent kinase 17	Cdk17	>sp|Q8K0D0|CDK17_MOUSE Cyclin-dependent kinase 17 OS=Mus musculus GN=Cdk17 PE=1 SV=2;>sp|Q8K0D0-2|CDK17_MOUSE Isoform 2 of Cyclin-dependent kinase 17 OS=Mus musculus GN=Cdk17	5	13	13	12	0	0	12	0	0	10	0	0	12	0	0	10	0	0	11	0	0	9	27.5	27.5	26	59.505	523	523;430;496;461;451			15			12	2.2808e-47	3.5772	3.9145	49.378	25	2.5689	3.3374	53.754
P49615;Q69ZA1;Q14AX6;Q14AX6-3;Q69ZA1-2;Q14AX6-2;O35495;E9PVC7;E3W997;Q3V3A1;Q3V3A1-3;O35495-2;Q99J95;O35495-3;P97377;Q64261;Q99J95-2;P30285;Q80YP0;P97377-2;P11440;E9PZX7;E9Q9E4;Q99J95-3;D3Z2T9	P49615	7;1;1;1;1;1;1;1;1;1;1;1;1;1;1;1;1;1;1;1;1;1;1;1;1	6;0;0;0;0;0;0;0;0;0;0;0;0;0;0;0;0;0;0;0;0;0;0;0;0	6;0;0;0;0;0;0;0;0;0;0;0;0;0;0;0;0;0;0;0;0;0;0;0;0	Cyclin-dependent kinase 5	Cdk5	>sp|P49615|CDK5_MOUSE Cyclin-dependent kinase 5 OS=Mus musculus GN=Cdk5 PE=1 SV=1	25	7	6	6	1	0	5	0	0	5	1	0	4	0	0	4	1	0	4	0	0	4	23.6	20.9	20.9	33.288	292	292;1511;1484;1475;1451;1258;469;451;435;433;432;423;372;367;346;326;321;303;303;298;297;271;253;243;200	1		4			4	1.0085e-13	0.65993	0.61692	46.44	7	0.44987	0.58643	13.666
Q3UTQ8;Q3UTQ8-2;B1AU65;Q69ZM6;Q69ZM6-2;Q69ZM6-3;E9Q341;Q62101;Q5FWX6;Q8K1Y2;Q8BZ03;D3Z6I0;B1AU43;Q8BLF2;F2Z3Z6;Q8BLF2-2;Q8BLF2-8;Q8BLF2-7;Q8BLF2-5;Q9QUK0;Q9QUK0-2;Q8BLF2-6;Q8BLF2-4;Q8CEQ0;B1AU42	Q3UTQ8;Q3UTQ8-2;B1AU65	3;2;2;1;1;1;1;1;1;1;1;1;1;1;1;1;1;1;1;1;1;1;1;1;1	3;2;2;1;1;1;1;1;1;1;1;1;1;1;1;1;1;1;1;1;1;1;1;1;1	3;2;2;1;1;1;1;1;1;1;1;1;1;1;1;1;1;1;1;1;1;1;1;1;1	Cyclin-dependent kinase-like 5	Cdkl5	>sp|Q3UTQ8|CDKL5_MOUSE Cyclin-dependent kinase-like 5 OS=Mus musculus GN=Cdkl5 PE=2 SV=1;>sp|Q3UTQ8-2|CDKL5_MOUSE Isoform 2 of Cyclin-dependent kinase-like 5 OS=Mus musculus GN=Cdkl5;>tr|B1AU65|B1AU65_MOUSE Cyclin-dependent kinase-like 5 OS=Mus musculus GN	25	3	3	3	1	1	2	1	1	1	1	1	2	1	1	1	1	1	2	1	1	1	3.9	3.9	3.9	105.49	938	938;537;149;1316;1268;1188;1048;918;890;889;875;795;610;595;591;585;585;581;578;568;564;457;353;352;192	1	1	3	1	1	1	1.7731e-06	1.121	1.0711	35.464	5	1.0195	1.2847	59.277
Q99L43;A2AMQ5;Q6PBC0	Q99L43;A2AMQ5;Q6PBC0	2;2;2	2;2;2	2;2;2	Phosphatidate cytidylyltransferase 2;Phosphatidate cytidylyltransferase	Cds2	>sp|Q99L43|CDS2_MOUSE Phosphatidate cytidylyltransferase 2 OS=Mus musculus GN=Cds2 PE=1 SV=1;>tr|A2AMQ5|A2AMQ5_MOUSE Phosphatidate cytidylyltransferase OS=Mus musculus GN=Cds2 PE=3 SV=1;>tr|Q6PBC0|Q6PBC0_MOUSE CDP-diacylglycerol synthase (Phosphatidate cyt	3	2	2	2	1	1	1	1	1	2	1	1	1	1	1	2	1	1	1	1	1	2	6.1	6.1	6.1	51.313	444	444;427;129	1	1	2	1	1	2	2.7191e-10	0.19908	0.34261	47.235	5	0.75372	0.91218	65.282
Q4VAA2;Q4VAA2-2;F8WGL9	Q4VAA2;Q4VAA2-2	3;3;1	3;3;1	3;3;1	Protein CDV3	Cdv3	>sp|Q4VAA2|CDV3_MOUSE Protein CDV3 OS=Mus musculus GN=Cdv3 PE=1 SV=2;>sp|Q4VAA2-2|CDV3_MOUSE Isoform 2 of Protein CDV3 OS=Mus musculus GN=Cdv3	3	3	3	3	1	3	0	1	1	0	1	3	0	1	1	0	1	3	0	1	1	0	17.1	17.1	17.1	29.729	281	281;236;109	1	3		1	1		6.448e-09	0.099575	0.21694	111.54	5	0.057472	0.19166	62.454
Q00322	Q00322	1	1	1	CCAAT/enhancer-binding protein delta	Cebpd	>sp|Q00322|CEBPD_MOUSE CCAAT/enhancer-binding protein delta OS=Mus musculus GN=Cebpd PE=1 SV=2	1	1	1	1	0	0	1	0	0	1	0	0	1	0	0	1	0	0	1	0	0	1	4.5	4.5	4.5	28.631	268	268			1			1	0.0016263	1.3073	1.1811	27.835	2	1.6781	2.0784	1.0722
P28659-4;P28659;P28659-3;P28659-2	P28659-4;P28659;P28659-3;P28659-2	6;6;6;6	5;5;5;5	5;5;5;5	CUGBP Elav-like family member 1	Celf1	>sp|P28659-4|CELF1_MOUSE Isoform 4 of CUGBP Elav-like family member 1 OS=Mus musculus GN=Celf1;>sp|P28659|CELF1_MOUSE CUGBP Elav-like family member 1 OS=Mus musculus GN=Celf1 PE=1 SV=2;>sp|P28659-3|CELF1_MOUSE Isoform 3 of CUGBP Elav-like family member 1 O	4	6	5	5	1	1	3	1	1	6	0	0	3	0	0	5	0	0	3	0	0	5	13.8	11.9	11.9	55.115	513	513;486;483;482			3			7	3.7371e-42	2.8389	2.8732	32.911	7	2.6086	3.2434	41.773
Q9Z0H4-6;Q9Z0H4-2;Q9Z0H4-9;Q9Z0H4-8;Q9Z0H4;F6V6I8;Q9Z0H4-4;Q9Z0H4-5;Q9Z0H4-7;E9QA47;Q9Z0H4-11;A3KGT2;A3KGT0	Q9Z0H4-6;Q9Z0H4-2;Q9Z0H4-9;Q9Z0H4-8;Q9Z0H4;F6V6I8;Q9Z0H4-4;Q9Z0H4-5;Q9Z0H4-7;E9QA47;Q9Z0H4-11;A3KGT2;A3KGT0	12;12;11;11;11;11;11;11;11;11;11;10;7	12;12;11;11;11;11;11;11;11;11;11;10;7	11;11;10;10;10;10;10;10;10;10;10;9;6	CUGBP Elav-like family member 2	Celf2	>sp|Q9Z0H4-6|CELF2_MOUSE Isoform 6 of CUGBP Elav-like family member 2 OS=Mus musculus GN=Celf2;>sp|Q9Z0H4-2|CELF2_MOUSE Isoform 2 of CUGBP Elav-like family member 2 OS=Mus musculus GN=Celf2;>sp|Q9Z0H4-9|CELF2_MOUSE Isoform 9 of CUGBP Elav-like family membe	13	12	12	11	5	2	11	4	3	10	5	2	11	4	3	10	4	1	11	3	2	9	24	24	22.1	55.825	524	524;520;526;512;508;497;490;488;484;478;464;200;147	9	2	17	5	3	16	5.1672e-74	1.9817	2.8545	42.218	49	1.3479	2.9066	44.41
Q8CIN6-2;Q8CIN6	Q8CIN6-2;Q8CIN6	8;8	6;6	4;4	CUGBP Elav-like family member 3	Celf3	>sp|Q8CIN6-2|CELF3_MOUSE Isoform 2 of CUGBP Elav-like family member 3 OS=Mus musculus GN=Celf3;>sp|Q8CIN6|CELF3_MOUSE CUGBP Elav-like family member 3 OS=Mus musculus GN=Celf3 PE=2 SV=1	2	8	6	4	0	0	5	0	0	5	0	0	3	0	0	5	0	0	2	0	0	4	18.4	14.6	11.3	53.545	494	494;465			5			5	1.242e-31	4.919	5.5205	81.755	9	3.5591	4.1977	77.964
Q7TSY6-5;Q7TSY6-6;Q7TSY6;Q7TSY6-3;Q7TSY6-2;Q7TSY6-4;Q7TSY6-7;D3Z588;D3Z4C5;D3Z4K9	Q7TSY6-5;Q7TSY6-6;Q7TSY6;Q7TSY6-3;Q7TSY6-2;Q7TSY6-4	10;10;10;10;10;10;4;3;3;3	10;10;10;10;10;10;4;3;3;3	5;5;5;5;5;5;3;0;0;0	CUGBP Elav-like family member 4	Celf4	>sp|Q7TSY6-5|CELF4_MOUSE Isoform 5 of CUGBP Elav-like family member 4 OS=Mus musculus GN=Celf4;>sp|Q7TSY6-6|CELF4_MOUSE Isoform 6 of CUGBP Elav-like family member 4 OS=Mus musculus GN=Celf4;>sp|Q7TSY6|CELF4_MOUSE CUGBP Elav-like family member 4 OS=Mus musc	10	10	10	5	3	1	9	2	0	8	3	1	9	2	0	8	2	1	4	1	0	5	21.8	21.8	14.7	53.937	504	504;495;486;485;484;456;163;319;318;93	3	1	13	2		12	3.4959e-44	4.82	6.9748	63.539	29	3.8796	8.5158	64.612
Q9JKC6	Q9JKC6	5	5	5	Cell cycle exit and neuronal differentiation protein 1	Cend1	>sp|Q9JKC6|CEND_MOUSE Cell cycle exit and neuronal differentiation protein 1 OS=Mus musculus GN=Cend1 PE=1 SV=1	1	5	5	5	0	1	3	2	0	1	0	1	3	2	0	1	0	1	3	2	0	1	52.3	52.3	52.3	14.987	149	149		1	7	2		1	1.9596e-123	0.17741	0.19098	82.32	10	0.11106	0.20181	77.452
Q9CXS4;Q9CXS4-2;F6SS03	Q9CXS4	7;2;1	7;2;1	7;2;1	Centromere protein V	Cenpv	>sp|Q9CXS4|CENPV_MOUSE Centromere protein V OS=Mus musculus GN=Cenpv PE=2 SV=2	3	7	7	7	5	1	6	2	2	4	5	1	6	2	2	4	5	1	6	2	2	4	44.4	44.4	44.4	27.541	252	252;90;96	5	1	6	2	2	4	3.4286e-67	0.24612	0.33202	60.232	17	0.22653	0.34601	78.11
Q6A065;H7BX26	Q6A065;H7BX26	3;3	3;3	3;3	Centrosomal protein of 170 kDa	Cep170	>sp|Q6A065|CE170_MOUSE Centrosomal protein of 170 kDa OS=Mus musculus GN=Cep170 PE=1 SV=2;>tr|H7BX26|H7BX26_MOUSE Centrosomal protein of 170 kDa OS=Mus musculus GN=Cep170 PE=4 SV=1	2	3	3	3	1	0	1	1	0	0	1	0	1	1	0	0	1	0	1	1	0	0	2	2	2	175.05	1588	1588;1578	1		1	1			6.0195e-05	0.16503	0.45858	43.768	3	0.19223	0.53408	96.51
F8WGL3;P18760	F8WGL3;P18760	14;14	14;14	12;12	Cofilin-1	Cfl1	>tr|F8WGL3|F8WGL3_MOUSE Cofilin-1 OS=Mus musculus GN=Cfl1 PE=4 SV=1;>sp|P18760|COF1_MOUSE Cofilin-1 OS=Mus musculus GN=Cfl1 PE=1 SV=3	2	14	14	12	12	5	8	8	7	14	12	5	8	8	7	14	10	4	7	7	6	12	54.2	54.2	46.3	24.576	227	227;166	15	7	14	9	8	20	0	0.12552	0.60248	72.779	71	0.14293	0.74398	70.348
P45591	P45591	7	5	5	Cofilin-2	Cfl2	>sp|P45591|COF2_MOUSE Cofilin-2 OS=Mus musculus GN=Cfl2 PE=1 SV=1	1	7	5	5	5	2	2	2	1	4	3	1	1	1	0	2	3	1	1	1	0	2	42.8	31.9	31.9	18.709	166	166	3	1	1	1		2	2.9606e-40	0.35458	0.99768	68.256	7	0.33103	1.273	68.746
Q8BHG9	Q8BHG9	2	2	2	CGG triplet repeat-binding protein 1	Cggbp1	>sp|Q8BHG9|CGBP1_MOUSE CGG triplet repeat-binding protein 1 OS=Mus musculus GN=Cggbp1 PE=2 SV=1	1	2	2	2	0	0	2	0	0	1	0	0	2	0	0	1	0	0	2	0	0	1	11.4	11.4	11.4	18.761	167	167			2			2	0.00015202	1.9025	1.6103	43.365	4	1.0493	1.2095	45.117
Q9CQA6	Q9CQA6	2	2	2	Coiled-coil-helix-coiled-coil-helix domain-containing protein 1	Chchd1	>sp|Q9CQA6|CHCH1_MOUSE Coiled-coil-helix-coiled-coil-helix domain-containing protein 1 OS=Mus musculus GN=Chchd1 PE=2 SV=1	1	2	2	2	1	1	0	0	0	0	1	1	0	0	0	0	1	1	0	0	0	0	22.9	22.9	22.9	13.608	118	118	1	1					9.2739e-05	0.57514	1.6683	83.446	2	0.34276	1.5992	54.462
Q7TNL9	Q7TNL9	1	1	1		Chchd10	>tr|Q7TNL9|Q7TNL9_MOUSE Coiled-coil-helix-coiled-coil-helix domain containing 10 OS=Mus musculus GN=Chchd10 PE=2 SV=1	1	1	1	1	1	0	1	0	0	1	1	0	1	0	0	1	1	0	1	0	0	1	11.6	11.6	11.6	13.812	138	138	1		1			1	8.7867e-29	5.4437	6.5004	11.415	3	2.9509	4.8172	38.173
Q9CRB9;Q9D9P1;F6QFL0	Q9CRB9;Q9D9P1	8;6;3	8;6;3	2;0;2	Coiled-coil-helix-coiled-coil-helix domain-containing protein 3, mitochondrial	Chchd3	>sp|Q9CRB9|CHCH3_MOUSE Coiled-coil-helix-coiled-coil-helix domain-containing protein 3, mitochondrial OS=Mus musculus GN=Chchd3 PE=1 SV=1;>tr|Q9D9P1|Q9D9P1_MOUSE Coiled-coil-helix-coiled-coil-helix domain-containing protein 3, mitochondrial OS=Mus musculus	3	8	8	2	7	2	2	3	3	2	7	2	2	3	3	2	2	1	0	1	0	0	35.7	35.7	6.2	26.334	227	227;175;89	7	3	2	3	3	3	1.3888e-45	0.25534	0.46399	66.275	20	0.092365	0.37624	58.364
Q8VEA4	Q8VEA4	2	2	2	Mitochondrial intermembrane space import and assembly protein 40	Chchd4	>sp|Q8VEA4|MIA40_MOUSE Mitochondrial intermembrane space import and assembly protein 40 OS=Mus musculus GN=Chchd4 PE=1 SV=1	1	2	2	2	2	1	0	1	1	0	2	1	0	1	1	0	2	1	0	1	1	0	30.2	30.2	30.2	15.525	139	139	2	1		1	1		1.1814e-16	0.22144	0.75851	11.312	2	0.042585	0.21058	92.781
Q91VN4;E9Q4M4	Q91VN4;E9Q4M4	10;10	10;10	10;10	Coiled-coil-helix-coiled-coil-helix domain-containing protein 6	Chchd6	>sp|Q91VN4|CHCH6_MOUSE Coiled-coil-helix-coiled-coil-helix domain-containing protein 6, mitochondrial OS=Mus musculus GN=Chchd6 PE=2 SV=2;>tr|E9Q4M4|E9Q4M4_MOUSE Coiled-coil-helix-coiled-coil-helix domain-containing protein 6, mitochondrial OS=Mus musculus	2	10	10	10	4	5	5	6	1	4	4	5	5	6	1	4	4	5	5	6	1	4	40.7	40.7	40.7	29.852	273	273;245	5	5	5	6	2	4	1.6863e-115	0.099052	0.23968	45.146	24	0.077369	0.24937	123.08
E9PYL1;A2A8L1;E9QAS5;Q6PDQ2;E9PYU4;E9QAS4;F6WR45	E9PYL1;A2A8L1;E9QAS5;Q6PDQ2;E9PYU4;E9QAS4;F6WR45	2;2;2;2;2;2;1	2;2;2;2;2;2;1	2;2;2;2;2;2;1	Chromodomain-helicase-DNA-binding protein 4	Chd5;Chd4	>tr|E9PYL1|E9PYL1_MOUSE Protein Chd5 OS=Mus musculus GN=Chd5 PE=4 SV=1;>tr|A2A8L1|A2A8L1_MOUSE Chromodomain helicase DNA binding protein 5 OS=Mus musculus GN=Chd5 PE=4 SV=1;>tr|E9QAS5|E9QAS5_MOUSE Chromodomain-helicase-DNA-binding protein 4 OS=Mus musculus	7	2	2	2	1	0	1	0	0	0	1	0	1	0	0	0	1	0	1	0	0	0	1.7	1.7	1.7	222.68	1952	1952;1946;1922;1915;1915;1902;444	1		1				4.5644e-05	1.2911	2.7356	96.78	2	4.7337	11.305	268.42
Q09XV5;F7AL76	Q09XV5;F7AL76	3;3	3;3	3;3	Chromodomain-helicase-DNA-binding protein 8	Chd8	>sp|Q09XV5|CHD8_MOUSE Chromodomain-helicase-DNA-binding protein 8 OS=Mus musculus GN=Chd8 PE=1 SV=1;>tr|F7AL76|F7AL76_MOUSE Chromodomain-helicase-DNA-binding protein 8 (Fragment) OS=Mus musculus GN=Chd8 PE=4 SV=1	2	3	3	3	1	0	1	1	0	2	1	0	1	1	0	2	1	0	1	1	0	2	1.4	1.4	1.4	290.84	2582	2582;2318	1		1	1		2	1.7059e-06	2.4828	3.1204	148.19	3	5.5711	23.635	261.39
Q8BYH8;Q8BYH8-2	Q8BYH8;Q8BYH8-2	1;1	1;1	1;1	Chromodomain-helicase-DNA-binding protein 9	Chd9	>sp|Q8BYH8|CHD9_MOUSE Chromodomain-helicase-DNA-binding protein 9 OS=Mus musculus GN=Chd9 PE=1 SV=2;>sp|Q8BYH8-2|CHD9_MOUSE Isoform 2 of Chromodomain-helicase-DNA-binding protein 9 OS=Mus musculus GN=Chd9	2	1	1	1	1	0	0	1	0	0	1	0	0	1	0	0	1	0	0	1	0	0	0.4	0.4	0.4	323.86	2885	2885;2869	1			1			0.001862	0.10556	0.69202	36.619	2	0.08141	0.9375	79.123
G5E8I8;Q8CGZ0	G5E8I8;Q8CGZ0	4;4	4;4	4;4	Calcium homeostasis endoplasmic reticulum protein	Cherp	>tr|G5E8I8|G5E8I8_MOUSE Calcium homeostasis endoplasmic reticulum protein OS=Mus musculus GN=Cherp PE=4 SV=1;>sp|Q8CGZ0|CHERP_MOUSE Calcium homeostasis endoplasmic reticulum protein OS=Mus musculus GN=Cherp PE=1 SV=1	2	4	4	4	0	1	3	0	0	1	0	1	3	0	0	1	0	1	3	0	0	1	5.3	5.3	5.3	106.41	938	938;936		1	4			1	1.6939e-08	1.2233	1.6156	45.11	6	0.71431	1.0855	64.802
Q9CQD4	Q9CQD4	3	3	1	Charged multivesicular body protein 1b-2	Chmp1b2	>sp|Q9CQD4|CH1B2_MOUSE Charged multivesicular body protein 1b-2 OS=Mus musculus GN=Chmp1b2 PE=2 SV=2	1	3	3	1	1	0	2	1	0	2	1	0	2	1	0	2	1	0	0	1	0	1	12.6	12.6	4	22.161	199	199	1		2	1		2	1.403e-06	0.73689	1.8727	67.04	6	0.50626	2.4641	93.907
Q9DB34	Q9DB34	1	1	1	Charged multivesicular body protein 2a	Chmp2a	>sp|Q9DB34|CHM2A_MOUSE Charged multivesicular body protein 2a OS=Mus musculus GN=Chmp2a PE=1 SV=1	1	1	1	1	0	0	0	0	0	1	0	0	0	0	0	1	0	0	0	0	0	1	4.1	4.1	4.1	25.134	222	222						1	0.004496	NaN	NaN	NaN	1	NaN	NaN	NaN
Q9CQ10	Q9CQ10	2	2	2	Charged multivesicular body protein 3	Chmp3	>sp|Q9CQ10|CHMP3_MOUSE Charged multivesicular body protein 3 OS=Mus musculus GN=Chmp3 PE=1 SV=3	1	2	2	2	0	0	1	0	0	1	0	0	1	0	0	1	0	0	1	0	0	1	9.4	9.4	9.4	25.219	224	224			1			1	0.0014369	NaN	NaN	NaN	1	NaN	NaN	NaN
Q9D8B3;Q9D7F7	Q9D8B3	6;1	6;1	6;1	Charged multivesicular body protein 4b	Chmp4b	>sp|Q9D8B3|CHM4B_MOUSE Charged multivesicular body protein 4b OS=Mus musculus GN=Chmp4b PE=2 SV=2	2	6	6	6	3	2	5	2	3	5	3	2	5	2	3	5	3	2	5	2	3	5	30.4	30.4	30.4	24.936	224	224;232	3	3	5	2	3	6	6.9072e-94	0.77668	1.2238	24.638	21	0.71384	1.488	75.801
Q9D7S9	Q9D7S9	2	2	2	Charged multivesicular body protein 5	Chmp5	>sp|Q9D7S9|CHMP5_MOUSE Charged multivesicular body protein 5 OS=Mus musculus GN=Chmp5 PE=2 SV=1	1	2	2	2	2	1	0	0	0	2	2	1	0	0	0	2	2	1	0	0	0	2	10.5	10.5	10.5	24.575	219	219	2	1				2	2.3794e-05	0.73176	1.5785	33.83	4	0.95163	2.0594	62.816
P61022;B0R091	P61022;B0R091	2;2	2;2	2;2	Calcium-binding protein p22	Chp;1500003O03Rik	>sp|P61022|CHP1_MOUSE Calcineurin B homologous protein 1 OS=Mus musculus GN=Chp1 PE=1 SV=2;>tr|B0R091|B0R091_MOUSE Novel protein (1500003O03Rik) OS=Mus musculus GN=Chp1 PE=4 SV=1	2	2	2	2	0	0	2	1	0	2	0	0	2	1	0	2	0	0	2	1	0	2	10.3	10.3	10.3	22.432	195	195;191			3	1		2	3.2377e-11	3.0047	2.6493	55.602	6	2.0582	2.6423	46.176
Q80WV3	Q80WV3	1	1	1	Carbohydrate sulfotransferase 2	Chst2	>sp|Q80WV3|CHST2_MOUSE Carbohydrate sulfotransferase 2 OS=Mus musculus GN=Chst2 PE=2 SV=3	1	1	1	1	0	0	1	0	0	1	0	0	1	0	0	1	0	0	1	0	0	1	2.6	2.6	2.6	57.827	530	530			1			1	7.8721e-05	0.85663	0.74352	2.6245	2	0.56957	0.67574	13.674
P0CG14;H3BJ60	P0CG14	14;1	14;1	14;1	Chromosome transmission fidelity protein 8 homolog isoform 2	Chtf8	>sp|P0CG14|CTF8A_MOUSE Chromosome transmission fidelity protein 8 homolog isoform 2 OS=Mus musculus GN=Chtf8 PE=2 SV=1	2	14	14	14	0	0	10	0	0	8	0	0	10	0	0	8	0	0	10	0	0	8	38.1	38.1	38.1	52.244	533	533;120			13			10	3.4663e-37	2.3354	1.9655	62.443	21	2.5101	2.9672	61.348
Q99KN2;G3UYR5;G3UYN9	Q99KN2;G3UYR5;G3UYN9	2;2;2	2;2;2	2;2;2	Probable cytosolic iron-sulfur protein assembly protein CIAO1	Ciao1	>sp|Q99KN2|CIAO1_MOUSE Probable cytosolic iron-sulfur protein assembly protein CIAO1 OS=Mus musculus GN=Ciao1 PE=2 SV=1;>tr|G3UYR5|G3UYR5_MOUSE Probable cytosolic iron-sulfur protein assembly protein CIAO1 OS=Mus musculus GN=Ciao1 PE=4 SV=1;>tr|G3UYN9|G3UY	3	2	2	2	0	0	1	0	0	2	0	0	1	0	0	2	0	0	1	0	0	2	9.1	9.1	9.1	37.632	339	339;233;176			1			2	7.8057e-06	2.0969	1.9894	10.296	3	1.5556	2.1617	29.342
Q8WTY4;E0CYY1;F7BWP1	Q8WTY4;E0CYY1	3;3;1	3;3;1	3;3;1	Anamorsin	Ciapin1	>sp|Q8WTY4|CPIN1_MOUSE Anamorsin OS=Mus musculus GN=Ciapin1 PE=1 SV=1;>tr|E0CYY1|E0CYY1_MOUSE Anamorsin (Fragment) OS=Mus musculus GN=Ciapin1 PE=4 SV=1	3	3	3	3	1	0	1	0	0	2	1	0	1	0	0	2	1	0	1	0	0	2	11.7	11.7	11.7	33.429	309	309;183;158	1		1			2	8.8407e-07	0.57203	0.74695	61.705	4	0.54757	0.85874	41.205
P60824;K4DI65;D3YU80	P60824;K4DI65;D3YU80	3;2;2	3;2;2	3;2;2	Cold-inducible RNA-binding protein	Cirbp	>sp|P60824|CIRBP_MOUSE Cold-inducible RNA-binding protein OS=Mus musculus GN=Cirbp PE=1 SV=1;>tr|K4DI65|K4DI65_MOUSE Cold inducible RNA binding protein, isoform CRA_a OS=Mus musculus GN=Cirbp PE=4 SV=1;>tr|D3YU80|D3YU80_MOUSE Cold-inducible RNA-binding pro	3	3	3	3	2	0	1	2	1	1	2	0	1	2	1	1	2	0	1	2	1	1	20.9	20.9	20.9	18.607	172	172;168;108	2		1	2	1	1	1.1672e-32	0.25098	1.0549	34.63	3	0.16404	0.99241	168.41
Q91WS0	Q91WS0	2	2	2	CDGSH iron-sulfur domain-containing protein 1	Cisd1	>sp|Q91WS0|CISD1_MOUSE CDGSH iron-sulfur domain-containing protein 1 OS=Mus musculus GN=Cisd1 PE=1 SV=1	1	2	2	2	2	1	2	2	0	2	2	1	2	2	0	2	2	1	2	2	0	2	25.9	25.9	25.9	12.097	108	108	3	1	5	3		3	1.1396e-15	0.30083	0.38127	76.6	13	0.11336	0.31784	91.482
A2AGT5;K3W4R5;A2AGT5-3;A2AGT5-2	A2AGT5;K3W4R5;A2AGT5-3;A2AGT5-2	20;20;20;20	20;20;20;20	20;20;20;20	Cytoskeleton-associated protein 5	Ckap5	>sp|A2AGT5|CKAP5_MOUSE Cytoskeleton-associated protein 5 OS=Mus musculus GN=Ckap5 PE=2 SV=1;>tr|K3W4R5|K3W4R5_MOUSE Cytoskeleton-associated protein 5 OS=Mus musculus GN=Ckap5 PE=4 SV=1;>sp|A2AGT5-3|CKAP5_MOUSE Isoform 3 of Cytoskeleton-associated protein 5	4	20	20	20	1	0	13	1	0	14	1	0	13	1	0	14	1	0	13	1	0	14	11.7	11.7	11.7	225.63	2032	2032;2032;2011;1972	1		17	1		16	4.3578e-80	2.2247	1.9586	44.338	29	1.6504	2.0423	40.237
P30275;A2ARP5;B0R0E9;B0R0E8;B0R0F0;Q6P8J7	P30275;A2ARP5	16;9;5;5;3;2	16;9;5;5;3;2	16;9;5;5;3;2	Creatine kinase U-type, mitochondrial	Ckmt1	>sp|P30275|KCRU_MOUSE Creatine kinase U-type, mitochondrial OS=Mus musculus GN=Ckmt1 PE=1 SV=1;>tr|A2ARP5|A2ARP5_MOUSE Creatine kinase U-type, mitochondrial (Fragment) OS=Mus musculus GN=Ckmt1 PE=3 SV=1	6	16	16	16	10	5	11	7	5	13	10	5	11	7	5	13	10	5	11	7	5	13	41.1	41.1	41.1	47.003	418	418;251;149;117;204;419	10	5	16	10	5	19	7.7245e-145	0.1943	0.32877	66.657	65	0.13711	0.34437	109.34
F7DCH5;Q08EB6;E9Q8N5;Q8BRT1;Q8BRT1-5;E9QKH0;Q80TV8;E9QNY9;Q80TV8-2;E9Q6L0;J3QP81;Q8BRT1-6	F7DCH5;Q08EB6;E9Q8N5;Q8BRT1	14;14;14;14;6;2;2;2;2;2;2;2	14;14;14;14;6;2;2;2;2;2;2;2	14;14;14;14;6;2;2;2;2;2;2;2	CLIP-associating protein 2	Clasp2	>tr|F7DCH5|F7DCH5_MOUSE CLIP-associating protein 2 OS=Mus musculus GN=Clasp2 PE=4 SV=1;>tr|Q08EB6|Q08EB6_MOUSE CLIP associating protein 2 OS=Mus musculus GN=Clasp2 PE=2 SV=1;>tr|E9Q8N5|E9Q8N5_MOUSE CLIP-associating protein 2 OS=Mus musculus GN=Clasp2 PE=4	12	14	14	14	0	3	10	1	1	10	0	3	10	1	1	10	0	3	10	1	1	10	14.8	14.8	14.8	142.85	1307	1307;1287;1286;1286;600;1536;1535;1526;1525;1468;1459;167		3	11	1	1	11	3.3953e-50	1.3806	1.3485	55.589	24	1.0069	1.2975	63.884
B1ATV0;P51791;Q8K4W8;P51791-2;Q61418;Q9WVD4;B1ATV1	B1ATV0;P51791;Q8K4W8;P51791-2;Q61418;Q9WVD4;B1ATV1	2;1;1;1;1;1;1	2;1;1;1;1;1;1	2;1;1;1;1;1;1	H(+)/Cl(-) exchange transporter 3;H(+)/Cl(-) exchange transporter 4;H(+)/Cl(-) exchange transporter 5	Clcn5;Clcn3;Clcn4	>tr|B1ATV0|B1ATV0_MOUSE Chloride channel 5 OS=Mus musculus GN=Clcn5 PE=4 SV=1;>sp|P51791|CLCN3_MOUSE H(+)/Cl(-) exchange transporter 3 OS=Mus musculus GN=Clcn3 PE=1 SV=2;>tr|Q8K4W8|Q8K4W8_MOUSE Chloride channel isoform c OS=Mus musculus GN=Clcn3 PE=2 SV=1;	7	2	2	2	0	0	2	0	0	2	0	0	2	0	0	2	0	0	2	0	0	2	2.1	2.1	2.1	90.705	816	816;818;791;760;747;746;224			2			2	0.0024078	0.61336	0.6056	133.66	4	1.0841	1.291	180.34
Q60771	Q60771	1	1	1	Claudin-11	Cldn11	>sp|Q60771|CLD11_MOUSE Claudin-11 OS=Mus musculus GN=Cldn11 PE=1 SV=1	1	1	1	1	1	1	1	0	1	0	1	1	1	0	1	0	1	1	1	0	1	0	6.8	6.8	6.8	22.114	207	207	1	1	1		1		5.4856e-05	0.11284	0.18307	47.689	2	NaN	NaN	NaN
Q9QYB1	Q9QYB1	4	4	4	Chloride intracellular channel protein 4	Clic4	>sp|Q9QYB1|CLIC4_MOUSE Chloride intracellular channel protein 4 OS=Mus musculus GN=Clic4 PE=1 SV=3	1	4	4	4	0	0	4	0	0	3	0	0	4	0	0	3	0	0	4	0	0	3	24.9	24.9	24.9	28.729	253	253			5			4	2.8196e-14	3.0805	3.3892	88.416	8	2.3105	2.9414	83.258
Q5SUH6;Q5SUH7;Q99KN9;Q99KN9-2	Q5SUH6;Q5SUH7;Q99KN9;Q99KN9-2	10;10;9;9	10;10;9;9	10;10;9;9	Clathrin interactor 1	Clint1	>tr|Q5SUH6|Q5SUH6_MOUSE Clathrin interactor 1 OS=Mus musculus GN=Clint1 PE=2 SV=1;>tr|Q5SUH7|Q5SUH7_MOUSE Clathrin interactor 1 OS=Mus musculus GN=Clint1 PE=2 SV=1;>sp|Q99KN9|EPN4_MOUSE Clathrin interactor 1 OS=Mus musculus GN=Clint1 PE=1 SV=2;>sp|Q99KN9-2	4	10	10	10	7	4	2	5	2	1	7	4	2	5	2	1	7	4	2	5	2	1	17.9	17.9	17.9	69.758	641	641;623;631;464	7	4	2	6	2	2	1.0809e-34	0.3202	0.89325	93.906	23	0.24774	1.078	79.667
F8WIA1;D3Z2Z1;Q922J3;D3Z3M7;Q922J3-2;F6RCU2;Q8C0S5;F7CB97;F6RAY2	F8WIA1;D3Z2Z1;Q922J3;D3Z3M7;Q922J3-2;F6RCU2;Q8C0S5	7;7;7;7;7;4;4;2;1	5;5;5;5;5;3;3;2;1	5;5;5;5;5;3;3;2;1	CAP-Gly domain-containing linker protein 1	Clip1	>tr|F8WIA1|F8WIA1_MOUSE CAP-Gly domain-containing linker protein 1 OS=Mus musculus GN=Clip1 PE=4 SV=1;>tr|D3Z2Z1|D3Z2Z1_MOUSE CAP-Gly domain-containing linker protein 1 OS=Mus musculus GN=Clip1 PE=4 SV=1;>sp|Q922J3|CLIP1_MOUSE CAP-Gly domain-containing lin	9	7	5	5	5	2	4	5	1	3	3	1	3	3	0	2	3	1	3	3	0	2	6.9	5.1	5.1	161.23	1437	1437;1426;1391;1320;1315;1066;840;1182;172	3	1	3	3		3	3.005e-23	1.3255	1.1275	111.06	8	1.0543	1.2735	47.008
Q9Z0H8;Q9Z0H8-2	Q9Z0H8;Q9Z0H8-2	21;20	21;20	19;18	CAP-Gly domain-containing linker protein 2	Clip2	>sp|Q9Z0H8|CLIP2_MOUSE CAP-Gly domain-containing linker protein 2 OS=Mus musculus GN=Clip2 PE=1 SV=2;>sp|Q9Z0H8-2|CLIP2_MOUSE Isoform 2 of CAP-Gly domain-containing linker protein 2 OS=Mus musculus GN=Clip2	2	21	21	19	8	6	12	9	6	11	8	6	12	9	6	11	6	5	11	7	5	10	25.4	25.4	22.9	115.91	1047	1047;1012	8	8	14	10	6	15	2.2744e-77	0.87233	1.6143	47.204	53	0.91099	2.0766	51.79
B9EHT4;D3Z115	B9EHT4	10;2	10;2	10;2	CAP-Gly domain-containing linker protein 3	Clip3	>sp|B9EHT4|CLIP3_MOUSE CAP-Gly domain-containing linker protein 3 OS=Mus musculus GN=Clip3 PE=1 SV=1	2	10	10	10	1	0	10	0	0	10	1	0	10	0	0	10	1	0	10	0	0	10	22.5	22.5	22.5	59.586	547	547;134	1		13			13	9.1367e-42	5.0918	4.6628	56.987	27	3.4885	4.7812	58.239
Q8C5W0;Q8C5W0-4;Q8C5W0-3;Q8C5W0-2	Q8C5W0;Q8C5W0-4;Q8C5W0-3;Q8C5W0-2	1;1;1;1	1;1;1;1	1;1;1;1	Calmin	Clmn	>sp|Q8C5W0|CLMN_MOUSE Calmin OS=Mus musculus GN=Clmn PE=1 SV=2;>sp|Q8C5W0-4|CLMN_MOUSE Isoform 4 of Calmin OS=Mus musculus GN=Clmn;>sp|Q8C5W0-3|CLMN_MOUSE Isoform 3 of Calmin OS=Mus musculus GN=Clmn;>sp|Q8C5W0-2|CLMN_MOUSE Isoform 2 of Calmin OS=Mus muscul	4	1	1	1	1	0	0	0	0	0	1	0	0	0	0	0	1	0	0	0	0	0	1.6	1.6	1.6	117.23	1052	1052;1021;946;927	1						0.0045279	NaN	NaN	NaN	0	NaN	NaN	NaN
Q923F1;Q61189	Q923F1;Q61189	1;1	1;1	1;1	Methylosome subunit pICln	Clns1a	>tr|Q923F1|Q923F1_MOUSE Chloride channel, nucleotide-sensitive, 1A OS=Mus musculus GN=Clns1a PE=2 SV=1;>sp|Q61189|ICLN_MOUSE Methylosome subunit pICln OS=Mus musculus GN=Clns1a PE=1 SV=1	2	1	1	1	1	0	1	1	0	1	1	0	1	1	0	1	1	0	1	1	0	1	5.4	5.4	5.4	26.522	241	241;236	1		1	2		1	4.4457e-05	0.52879	1.3102	100.29	4	0.37093	1.3426	122.45
Q8VBZ3	Q8VBZ3	1	1	1	Cleft lip and palate transmembrane protein 1 homolog	Clptm1	>sp|Q8VBZ3|CLPT1_MOUSE Cleft lip and palate transmembrane protein 1 homolog OS=Mus musculus GN=Clptm1 PE=1 SV=1	1	1	1	1	0	0	1	0	0	1	0	0	1	0	0	1	0	0	1	0	0	1	1.7	1.7	1.7	75.29	664	664			1			1	0.0045941	NaN	NaN	NaN	1	NaN	NaN	NaN
Q9EPL2-2;Q9EPL2	Q9EPL2-2;Q9EPL2	17;16	17;16	17;16	Calsyntenin-1;Soluble Alc-alpha;CTF1-alpha	Clstn1	>sp|Q9EPL2-2|CSTN1_MOUSE Isoform 2 of Calsyntenin-1 OS=Mus musculus GN=Clstn1;>sp|Q9EPL2|CSTN1_MOUSE Calsyntenin-1 OS=Mus musculus GN=Clstn1 PE=1 SV=1	2	17	17	17	1	0	14	1	0	14	1	0	14	1	0	14	1	0	14	1	0	14	19.3	19.3	19.3	107.75	969	969;979	1		16	1		19	1.0913e-46	3.2471	3.0632	57.179	36	2.3663	3.0805	61.793
Q9ER65;Q9ER65-2	Q9ER65;Q9ER65-2	4;4	4;4	4;4	Calsyntenin-2	Clstn2	>sp|Q9ER65|CSTN2_MOUSE Calsyntenin-2 OS=Mus musculus GN=Clstn2 PE=1 SV=2;>sp|Q9ER65-2|CSTN2_MOUSE Isoform 2 of Calsyntenin-2 OS=Mus musculus GN=Clstn2	2	4	4	4	0	0	2	0	0	4	0	0	2	0	0	4	0	0	2	0	0	4	4.6	4.6	4.6	107.89	966	966;960			3			5	1.3822e-09	5.6415	5.6587	33.85	8	6.1586	7.5622	93.719
Q99JH7;D3Z601	Q99JH7;D3Z601	9;9	9;9	9;9	Calsyntenin-3	Clstn3	>sp|Q99JH7|CSTN3_MOUSE Calsyntenin-3 OS=Mus musculus GN=Clstn3 PE=1 SV=1;>tr|D3Z601|D3Z601_MOUSE Calsyntenin-3 OS=Mus musculus GN=Clstn3 PE=4 SV=1	2	9	9	9	0	0	7	1	0	7	0	0	7	1	0	7	0	0	7	1	0	7	11.8	11.8	11.8	105.87	956	956;919			10	1		9	4.024e-36	3.5884	3.4246	69.173	19	2.4611	3.1006	50.194
B1AWD9;B1AWD8;O08585;B1AWE1	B1AWD9;B1AWD8;O08585;B1AWE1	8;8;8;7	8;8;8;7	1;1;1;0	Clathrin light chain A	Clta	>tr|B1AWD9|B1AWD9_MOUSE Clathrin light chain A OS=Mus musculus GN=Clta PE=4 SV=1;>tr|B1AWD8|B1AWD8_MOUSE Clathrin light chain A OS=Mus musculus GN=Clta PE=4 SV=1;>sp|O08585|CLCA_MOUSE Clathrin light chain A OS=Mus musculus GN=Clta PE=1 SV=2;>tr|B1AWE1|B1AW	4	8	8	1	7	3	3	5	2	3	7	3	3	5	2	3	1	0	0	0	0	0	23	23	3.2	27.061	248	248;236;235;230	7	3	3	5	2	3	4.6507e-37	0.073236	0.29882	76.317	23	0.030537	0.26833	91.85
Q6PFA2;B1AWE0	Q6PFA2;B1AWE0	8;8	1;1	1;1		Clta	>tr|Q6PFA2|Q6PFA2_MOUSE Clathrin light chain A OS=Mus musculus GN=Clta PE=2 SV=1;>tr|B1AWE0|B1AWE0_MOUSE Clathrin light chain A OS=Mus musculus GN=Clta PE=4 SV=1	2	8	1	1	7	4	3	5	2	3	1	1	0	0	0	0	1	1	0	0	0	0	32.1	9.6	9.6	23.633	218	218;216	1	1					5.9251e-40	NaN	NaN	NaN	0	NaN	NaN	NaN
Q5SXR6;Q68FD5;F6Z1R4	Q5SXR6;Q68FD5	66;66;7	66;66;7	66;66;7	Clathrin heavy chain 1	Cltc	>tr|Q5SXR6|Q5SXR6_MOUSE Clathrin heavy chain 1 OS=Mus musculus GN=Cltc PE=2 SV=1;>sp|Q68FD5|CLH1_MOUSE Clathrin heavy chain 1 OS=Mus musculus GN=Cltc PE=1 SV=3	3	66	66	66	28	9	56	23	8	51	28	9	56	23	8	51	28	9	56	23	8	51	41.8	41.8	41.8	191.98	1679	1679;1675;216	31	10	72	25	8	70	0	0.25558	0.34144	89.488	203	0.20532	0.39367	104.72
Q06890;E9Q8Y5;E9PXG5;E9PUU2;E9Q9B8;E9Q2G2	Q06890;E9Q8Y5;E9PXG5;E9PUU2;E9Q9B8	18;11;11;11;9;6	18;11;11;11;9;6	18;11;11;11;9;6	Clusterin;Clusterin beta chain;Clusterin alpha chain	Clu	>sp|Q06890|CLUS_MOUSE Clusterin OS=Mus musculus GN=Clu PE=1 SV=1;>tr|E9Q8Y5|E9Q8Y5_MOUSE Clusterin (Fragment) OS=Mus musculus GN=Clu PE=4 SV=1;>tr|E9PXG5|E9PXG5_MOUSE Clusterin (Fragment) OS=Mus musculus GN=Clu PE=4 SV=1;>tr|E9PUU2|E9PUU2_MOUSE Clusterin (	6	18	18	18	7	6	16	5	3	14	7	6	16	5	3	14	7	6	16	5	3	14	38.6	38.6	38.6	51.655	448	448;265;233;225;203;209	10	8	25	5	3	20	8.6653e-132	6.0373	10.56	80.317	52	3.3827	8.2293	92.611
Q9D4C9;Q8BG92;Q9D4C9-2	Q9D4C9;Q8BG92;Q9D4C9-2	2;1;1	2;1;1	2;1;1	Clavesin-1;Clavesin-2	Clvs1;Clvs2	>sp|Q9D4C9|CLVS1_MOUSE Clavesin-1 OS=Mus musculus GN=Clvs1 PE=2 SV=1;>sp|Q8BG92|CLVS2_MOUSE Clavesin-2 OS=Mus musculus GN=Clvs2 PE=2 SV=1;>sp|Q9D4C9-2|CLVS1_MOUSE Isoform 2 of Clavesin-1 OS=Mus musculus GN=Clvs1	3	2	2	2	0	0	1	0	0	2	0	0	1	0	0	2	0	0	1	0	0	2	8.8	8.8	8.8	40.613	354	354;327;152			2			2	2.5727e-07	1.1716	0.99355	7.221	4	0.69599	0.84241	9.0359
Q8R4N0	Q8R4N0	3	3	3	Citrate lyase subunit beta-like protein, mitochondrial	Clybl	>sp|Q8R4N0|CLYBL_MOUSE Citrate lyase subunit beta-like protein, mitochondrial OS=Mus musculus GN=Clybl PE=2 SV=2	1	3	3	3	1	1	0	2	1	0	1	1	0	2	1	0	1	1	0	2	1	0	11.8	11.8	11.8	37.548	338	338	1	1		2	1		1.1076e-06	0.27593	0.63543	82.858	3	0.73628	2.6369	47.925
Q9D486;Q9D486-2;Q9D486-3	Q9D486;Q9D486-2;Q9D486-3	1;1;1	1;1;1	1;1;1	C-Maf-inducing protein	Cmip	>sp|Q9D486|CMIP_MOUSE C-Maf-inducing protein OS=Mus musculus GN=Cmip PE=2 SV=3;>sp|Q9D486-2|CMIP_MOUSE Isoform 2 of C-Maf-inducing protein OS=Mus musculus GN=Cmip;>sp|Q9D486-3|CMIP_MOUSE Isoform 3 of C-Maf-inducing protein OS=Mus musculus GN=Cmip	3	1	1	1	0	0	1	0	0	1	0	0	1	0	0	1	0	0	1	0	0	1	2.5	2.5	2.5	86.258	773	773;685;485			1			1	2.5054e-08	6.315	5.5	27.799	2	3.1078	3.6016	16.292
P53996	P53996	3	1	1	Cellular nucleic acid-binding protein	Cnbp	>sp|P53996|CNBP_MOUSE Cellular nucleic acid-binding protein OS=Mus musculus GN=Cnbp PE=2 SV=2	1	3	1	1	0	1	1	1	1	1	0	0	0	0	1	0	0	0	0	0	1	0	24.2	8.4	8.4	19.592	178	178					1		1.0843e-20	NaN	NaN	NaN	0	NaN	NaN	NaN
O35089	O35089	1	1	1	Protein cornichon homolog 2	Cnih2	>sp|O35089|CNIH2_MOUSE Protein cornichon homolog 2 OS=Mus musculus GN=Cnih2 PE=1 SV=2	1	1	1	1	1	0	1	1	1	1	1	0	1	1	1	1	1	0	1	1	1	1	6.2	6.2	6.2	18.931	160	160	1		1	1	1	1	0.0042327	1.3541	2.1075	167.79	4	0.5623	0.76046	109.81
Q80YA9-2;Q80YA9;A2AI78;Q8BMA3	Q80YA9-2;Q80YA9;A2AI78	16;15;13;1	16;15;13;1	16;15;13;1	Connector enhancer of kinase suppressor of ras 2	Cnksr2	>sp|Q80YA9-2|CNKR2_MOUSE Isoform 2 of Connector enhancer of kinase suppressor of ras 2 OS=Mus musculus GN=Cnksr2;>sp|Q80YA9|CNKR2_MOUSE Connector enhancer of kinase suppressor of ras 2 OS=Mus musculus GN=Cnksr2 PE=1 SV=1;>tr|A2AI78|A2AI78_MOUSE Connector e	4	16	16	16	2	3	15	3	1	11	2	3	15	3	1	11	2	3	15	3	1	11	22	22	22	111.89	983	983;1032;896;555	2	3	16	3	1	11	4.6873e-112	1.6675	1.7557	49.314	31	1.3122	1.8543	80.068
Q9DAW9;Q08093;D3Z7R6	Q9DAW9	7;1;1	7;1;1	7;1;1	Calponin-3	Cnn3	>sp|Q9DAW9|CNN3_MOUSE Calponin-3 OS=Mus musculus GN=Cnn3 PE=2 SV=1	3	7	7	7	2	2	4	4	2	7	2	2	4	4	2	7	2	2	4	4	2	7	25.2	25.2	25.2	36.428	330	330;305;266	2	2	4	4	2	8	2.6524e-38	1.8349	3.3443	73.72	22	1.0812	2.9194	82.66
Q6ZQ08-4;Q6ZQ08;Q6ZQ08-2;B7ZWL1	Q6ZQ08-4;Q6ZQ08;Q6ZQ08-2;B7ZWL1	1;1;1;1	1;1;1;1	1;1;1;1	CCR4-NOT transcription complex subunit 1	Cnot1	>sp|Q6ZQ08-4|CNOT1_MOUSE Isoform 4 of CCR4-NOT transcription complex subunit 1 OS=Mus musculus GN=Cnot1;>sp|Q6ZQ08|CNOT1_MOUSE CCR4-NOT transcription complex subunit 1 OS=Mus musculus GN=Cnot1 PE=1 SV=2;>sp|Q6ZQ08-2|CNOT1_MOUSE Isoform 2 of CCR4-NOT transc	4	1	1	1	0	0	1	0	0	1	0	0	1	0	0	1	0	0	1	0	0	1	0.4	0.4	0.4	266.9	2376	2376;2375;2371;2326			1			1	0.0054649	NaN	NaN	NaN	1	NaN	NaN	NaN
P16330;P16330-2	P16330;P16330-2	20;19	20;19	20;19	2,3-cyclic-nucleotide 3-phosphodiesterase	Cnp	>sp|P16330|CN37_MOUSE 2,3-cyclic-nucleotide 3-phosphodiesterase OS=Mus musculus GN=Cnp PE=1 SV=3;>sp|P16330-2|CN37_MOUSE Isoform CNPI of 2,3-cyclic-nucleotide 3-phosphodiesterase OS=Mus musculus GN=Cnp	2	20	20	20	12	6	14	12	2	14	12	6	14	12	2	14	12	6	14	12	2	14	43.1	43.1	43.1	47.123	420	420;400	12	6	17	13	2	14	0	0.090432	0.19887	115.82	62	0.096796	0.24032	136.53
Q9QXT0	Q9QXT0	4	4	4	Protein canopy homolog 2	Cnpy2	>sp|Q9QXT0|CNPY2_MOUSE Protein canopy homolog 2 OS=Mus musculus GN=Cnpy2 PE=2 SV=1	1	4	4	4	4	2	0	0	1	1	4	2	0	0	1	1	4	2	0	0	1	1	26.4	26.4	26.4	20.767	182	182	4	2			1	1	2.6494e-17	0.1184	0.65159	82.773	7	0.32353	2.311	63.812
Q9DAU1;Q9DAU1-2	Q9DAU1;Q9DAU1-2	1;1	1;1	1;1	Protein canopy homolog 3	Cnpy3	>sp|Q9DAU1|CNPY3_MOUSE Protein canopy homolog 3 OS=Mus musculus GN=Cnpy3 PE=1 SV=1;>sp|Q9DAU1-2|CNPY3_MOUSE Isoform 2 of Protein canopy homolog 3 OS=Mus musculus GN=Cnpy3	2	1	1	1	0	1	0	1	1	0	0	1	0	1	1	0	0	1	0	1	1	0	6.9	6.9	6.9	30.537	276	276;151		1		1	1		1.1117e-06	0.21484	0.48071	3.1681	2	0.46774	1.9164	25.269
Q5M8N0;F7C0H6	Q5M8N0;F7C0H6	3;2	3;2	3;2	CB1 cannabinoid receptor-interacting protein 1	Cnrip1	>sp|Q5M8N0|CNRP1_MOUSE CB1 cannabinoid receptor-interacting protein 1 OS=Mus musculus GN=Cnrip1 PE=1 SV=1;>tr|F7C0H6|F7C0H6_MOUSE CB1 cannabinoid receptor-interacting protein 1 (Fragment) OS=Mus musculus GN=Cnrip1 PE=4 SV=1	2	3	3	3	1	1	2	1	1	3	1	1	2	1	1	3	1	1	2	1	1	3	28	28	28	18.612	164	164;184	1	1	4	1	1	3	3.3447e-17	0.23272	0.82861	69.458	11	0.52767	0.82397	100.59
O88507;Q9D586;A2AMR7	O88507;Q9D586;A2AMR7	2;1;1	2;1;1	2;1;1	Ciliary neurotrophic factor receptor subunit alpha	Cntfr	>sp|O88507|CNTFR_MOUSE Ciliary neurotrophic factor receptor subunit alpha OS=Mus musculus GN=Cntfr PE=1 SV=2;>tr|Q9D586|Q9D586_MOUSE Ciliary neurotrophic factor receptor subunit alpha OS=Mus musculus GN=Cntfr PE=2 SV=1;>tr|A2AMR7|A2AMR7_MOUSE Ciliary neuro	3	2	2	2	0	0	2	0	0	1	0	0	2	0	0	1	0	0	2	0	0	1	5.9	5.9	5.9	40.801	372	372;113;60			2			1	1.2706e-05	0.2601	0.25266	16.431	3	0.37602	0.48119	15.101
P12960	P12960	29	29	29	Contactin-1	Cntn1	>sp|P12960|CNTN1_MOUSE Contactin-1 OS=Mus musculus GN=Cntn1 PE=1 SV=1	1	29	29	29	17	10	18	16	8	19	17	10	18	16	8	19	17	10	18	16	8	19	35.4	35.4	35.4	113.39	1020	1020	20	12	22	18	9	21	1.2895e-257	0.19606	0.31105	91.794	92	0.15231	0.38268	136.24
Q61330	Q61330	5	5	5	Contactin-2	Cntn2	>sp|Q61330|CNTN2_MOUSE Contactin-2 OS=Mus musculus GN=Cntn2 PE=2 SV=2	1	5	5	5	1	0	4	1	0	4	1	0	4	1	0	4	1	0	4	1	0	4	7.1	7.1	7.1	113.22	1040	1040	1		4	1		4	9.5585e-11	1.3948	1.2931	19.901	8	0.96559	1.1247	60.026
O54991	O54991	6	6	6	Contactin-associated protein 1	Cntnap1	>sp|O54991|CNTP1_MOUSE Contactin-associated protein 1 OS=Mus musculus GN=Cntnap1 PE=1 SV=2	1	6	6	6	0	2	1	0	0	4	0	2	1	0	0	4	0	2	1	0	0	4	5.4	5.4	5.4	156.31	1385	1385		2	1			4	6.1565e-11	0.62323	0.55133	119.43	6	0.51192	0.73371	80.991
P11087;P11087-2	P11087;P11087-2	1;1	1;1	1;1	Collagen alpha-1(I) chain	Col1a1	>sp|P11087|CO1A1_MOUSE Collagen alpha-1(I) chain OS=Mus musculus GN=Col1a1 PE=1 SV=4;>sp|P11087-2|CO1A1_MOUSE Isoform 2 of Collagen alpha-1(I) chain OS=Mus musculus GN=Col1a1	2	1	1	1	1	0	1	1	1	1	1	0	1	1	1	1	1	0	1	1	1	1	1.2	1.2	1.2	138.03	1453	1453;1225	2		1	2	1	1	1.2033e-08	1.5522	1.3536	21.422	3	NaN	NaN	NaN
Q01149	Q01149	2	2	2	Collagen alpha-2(I) chain	Col1a2	>sp|Q01149|CO1A2_MOUSE Collagen alpha-2(I) chain OS=Mus musculus GN=Col1a2 PE=2 SV=2	1	2	2	2	1	1	2	0	1	0	1	1	2	0	1	0	1	1	2	0	1	0	2	2	2	129.56	1372	1372	1	1	2		1		3.2133e-05	0.28922	0.48475	131.51	4	0.15079	0.40876	19.599
Q04857	Q04857	1	1	1	Collagen alpha-1(VI) chain	Col6a1	>sp|Q04857|CO6A1_MOUSE Collagen alpha-1(VI) chain OS=Mus musculus GN=Col6a1 PE=2 SV=1	1	1	1	1	0	0	0	0	0	1	0	0	0	0	0	1	0	0	0	0	0	1	1.1	1.1	1.1	108.49	1025	1025						1	0.003548	NaN	NaN	NaN	1	NaN	NaN	NaN
F8WHL2;Q8CIE6;F6XJN3	F8WHL2;Q8CIE6	10;10;1	10;10;1	10;10;1	Coatomer subunit alpha;Xenin;Proxenin	Copa	>tr|F8WHL2|F8WHL2_MOUSE Coatomer subunit alpha OS=Mus musculus GN=Copa PE=4 SV=1;>sp|Q8CIE6|COPA_MOUSE Coatomer subunit alpha OS=Mus musculus GN=Copa PE=1 SV=2	3	10	10	10	0	0	8	0	0	7	0	0	8	0	0	7	0	0	8	0	0	7	8.7	8.7	8.7	139.41	1233	1233;1224;143			11			9	7.5169e-24	1.4321	1.3067	44.487	19	1.1782	1.3191	49.051
Q9QZE5;Q9QXK3;Q9QXK3-4;Q9QXK3-3	Q9QZE5	6;1;1;1	6;1;1;1	6;1;1;1	Coatomer subunit gamma	Copg	>sp|Q9QZE5|COPG1_MOUSE Coatomer subunit gamma-1 OS=Mus musculus GN=Copg1 PE=2 SV=1	4	6	6	6	0	0	5	0	0	4	0	0	5	0	0	4	0	0	5	0	0	4	9.8	9.8	9.8	97.512	874	874;871;870;382			5			4	4.4058e-16	2.2044	2.0628	75.288	9	1.7543	2.1265	81.255
P61202-2;P61202;A2AQE4	P61202-2;P61202;A2AQE4	1;1;1	1;1;1	1;1;1	COP9 signalosome complex subunit 2	Cops2	>sp|P61202-2|CSN2_MOUSE Isoform 2 of COP9 signalosome complex subunit 2 OS=Mus musculus GN=Cops2;>sp|P61202|CSN2_MOUSE COP9 signalosome complex subunit 2 OS=Mus musculus GN=Cops2 PE=1 SV=1;>tr|A2AQE4|A2AQE4_MOUSE COP9 (Constitutive photomorphogenic) homolo	3	1	1	1	0	0	1	0	0	1	0	0	1	0	0	1	0	0	1	0	0	1	2.2	2.2	2.2	52.404	450	450;443;402			1			1	0.00031875	NaN	NaN	NaN	1	NaN	NaN	NaN
O88543;F6YCA7;D3Z036	O88543;F6YCA7;D3Z036	2;1;1	2;1;1	2;1;1	COP9 signalosome complex subunit 3	Cops3	>sp|O88543|CSN3_MOUSE COP9 signalosome complex subunit 3 OS=Mus musculus GN=Cops3 PE=1 SV=3;>tr|F6YCA7|F6YCA7_MOUSE COP9 signalosome complex subunit 3 (Fragment) OS=Mus musculus GN=Cops3 PE=4 SV=1;>tr|D3Z036|D3Z036_MOUSE COP9 signalosome complex subunit 3	3	2	2	2	0	0	2	0	0	1	0	0	2	0	0	1	0	0	2	0	0	1	4.7	4.7	4.7	47.832	423	423;244;106			3			1	3.8275e-21	0.73362	0.70195	22.74	3	0.50074	0.55548	11.841
O35864	O35864	1	1	1	COP9 signalosome complex subunit 5	Cops5	>sp|O35864|CSN5_MOUSE COP9 signalosome complex subunit 5 OS=Mus musculus GN=Cops5 PE=1 SV=3	1	1	1	1	0	0	1	0	0	1	0	0	1	0	0	1	0	0	1	0	0	1	2.4	2.4	2.4	37.548	334	334			1			1	0.0057329	0.72815	0.67626	26.324	2	0.47288	0.5735	12.315
Q8VBV7	Q8VBV7	1	1	1	COP9 signalosome complex subunit 8	Cops8	>sp|Q8VBV7|CSN8_MOUSE COP9 signalosome complex subunit 8 OS=Mus musculus GN=Cops8 PE=1 SV=1	1	1	1	1	0	0	0	1	0	1	0	0	0	1	0	1	0	0	0	1	0	1	6.7	6.7	6.7	23.255	209	209				1		1	0.0022723	0.48419	0.71916	73.016	2	0.31184	0.85192	54.797
Q8K1Z0;F6SFF5	Q8K1Z0;F6SFF5	2;2	2;2	2;2	Ubiquinone biosynthesis protein COQ9, mitochondrial	Coq9	>sp|Q8K1Z0|COQ9_MOUSE Ubiquinone biosynthesis protein COQ9, mitochondrial OS=Mus musculus GN=Coq9 PE=1 SV=1;>tr|F6SFF5|F6SFF5_MOUSE Ubiquinone biosynthesis protein COQ9, mitochondrial (Fragment) OS=Mus musculus GN=Coq9 PE=4 SV=1	2	2	2	2	0	1	2	1	1	2	0	1	2	1	1	2	0	1	2	1	1	2	10.2	10.2	10.2	35.082	313	313;247		1	2	1	1	2	3.3743e-23	0.42884	0.36646	43.547	4	0.38531	0.44926	31.756
Q9WUM3;D3YUG6	Q9WUM3;D3YUG6	4;3	4;3	4;3	Coronin-1B	Coro1b	>sp|Q9WUM3|COR1B_MOUSE Coronin-1B OS=Mus musculus GN=Coro1b PE=1 SV=1;>tr|D3YUG6|D3YUG6_MOUSE Coronin (Fragment) OS=Mus musculus GN=Coro1b PE=3 SV=1	2	4	4	4	1	0	2	0	1	2	1	0	2	0	1	2	1	0	2	0	1	2	12	12	12	53.912	484	484;173	1		2		1	2	1.8676e-10	0.42119	0.6206	77.39	4	0.16586	0.43917	99.226
Q9WUM4;E9PX03;E9PVJ1;E9PZJ0	Q9WUM4;E9PX03	8;4;3;3	8;4;3;3	8;4;3;3	Coronin-1C	Coro1c	>sp|Q9WUM4|COR1C_MOUSE Coronin-1C OS=Mus musculus GN=Coro1c PE=1 SV=2;>tr|E9PX03|E9PX03_MOUSE Coronin OS=Mus musculus GN=Coro1c PE=3 SV=1	4	8	8	8	5	4	4	4	3	3	5	4	4	4	3	3	5	4	4	4	3	3	18.4	18.4	18.4	53.12	474	474;159;85;66	5	5	4	4	4	3	1.4766e-37	0.20537	0.59334	57.188	24	0.22418	0.63992	66.948
Q8BH44;G3UW48;G3UWZ2;G3UYG8	Q8BH44;G3UW48	5;3;2;1	5;3;2;1	5;3;2;1	Coronin-2B	Coro2b	>sp|Q8BH44|COR2B_MOUSE Coronin-2B OS=Mus musculus GN=Coro2b PE=2 SV=2;>tr|G3UW48|G3UW48_MOUSE Coronin (Fragment) OS=Mus musculus GN=Coro2b PE=3 SV=1	4	5	5	5	0	0	5	0	0	3	0	0	5	0	0	3	0	0	5	0	0	3	10.6	10.6	10.6	54.936	480	480;317;181;94			5			3	1.9659e-11	0.4851	0.40333	37.978	7	0.31575	0.37842	50.029
Q9D2V7;E9PYU1;G3X9L5	Q9D2V7;E9PYU1;G3X9L5	2;1;1	2;1;1	2;1;1	Coronin-7	Coro7	>sp|Q9D2V7|CORO7_MOUSE Coronin-7 OS=Mus musculus GN=Coro7 PE=2 SV=2;>tr|E9PYU1|E9PYU1_MOUSE Coronin OS=Mus musculus GN=Coro7 PE=3 SV=1;>tr|G3X9L5|G3X9L5_MOUSE Coronin OS=Mus musculus GN=Coro7 PE=3 SV=1	3	2	2	2	1	0	2	0	0	2	1	0	2	0	0	2	1	0	2	0	0	2	2.8	2.8	2.8	100.81	922	922;298;288	1		3			3	1.458e-05	1.181	1.1601	42.604	5	0.74834	1.1814	65.771
P56394	P56394	3	3	3	Cytochrome c oxidase copper chaperone	Cox17	>sp|P56394|COX17_MOUSE Cytochrome c oxidase copper chaperone OS=Mus musculus GN=Cox17 PE=2 SV=2	1	3	3	3	3	2	1	1	1	1	3	2	1	1	1	1	3	2	1	1	1	1	57.1	57.1	57.1	6.784	63	63	3	3	2	2	2	1	1.6952e-37	0.91401	2.7901	56.175	12	0.70096	3.7164	76.898
P19783;D6RG40	P19783	7;1	7;1	7;1	Cytochrome c oxidase subunit 4 isoform 1, mitochondrial	Cox4i1	>sp|P19783|COX41_MOUSE Cytochrome c oxidase subunit 4 isoform 1, mitochondrial OS=Mus musculus GN=Cox4i1 PE=1 SV=2	2	7	7	7	6	2	6	4	1	6	6	2	6	4	1	6	6	2	6	4	1	6	47.9	47.9	47.9	19.53	169	169;76	6	2	8	5	1	7	7.1099e-48	0.10804	0.25136	75.966	27	0.12316	0.46788	146.15
P12787	P12787	7	7	7	Cytochrome c oxidase subunit 5A, mitochondrial	Cox5a	>sp|P12787|COX5A_MOUSE Cytochrome c oxidase subunit 5A, mitochondrial OS=Mus musculus GN=Cox5a PE=1 SV=2	1	7	7	7	5	2	3	2	1	4	5	2	3	2	1	4	5	2	3	2	1	4	41.1	41.1	41.1	16.101	146	146	5	2	4	4	1	5	1.17e-94	0.05713	0.17749	73.633	21	0.048237	0.28295	116.97
Q9D881;P19536	Q9D881;P19536	6;6	6;6	6;6	Cytochrome c oxidase subunit 5B, mitochondrial	Cox5b	>tr|Q9D881|Q9D881_MOUSE Cytochrome c oxidase subunit 5B, mitochondrial OS=Mus musculus GN=Cox5b PE=2 SV=1;>sp|P19536|COX5B_MOUSE Cytochrome c oxidase subunit 5B, mitochondrial OS=Mus musculus GN=Cox5b PE=1 SV=1	2	6	6	6	4	4	5	3	5	4	4	4	5	3	5	4	4	4	5	3	5	4	46.5	46.5	46.5	13.847	129	129;128	11	6	8	7	7	7	3.2992e-86	0.33639	0.96453	67.917	37	0.27214	1.2085	73.121
Q9DCW5;P43024	Q9DCW5;P43024	2;2	2;2	2;2	Cytochrome c oxidase subunit 6A, mitochondrial;Cytochrome c oxidase subunit 6A1, mitochondrial	Cox6a1	>tr|Q9DCW5|Q9DCW5_MOUSE Cytochrome c oxidase subunit 6A, mitochondrial OS=Mus musculus GN=Cox6a1 PE=2 SV=1;>sp|P43024|CX6A1_MOUSE Cytochrome c oxidase subunit 6A1, mitochondrial OS=Mus musculus GN=Cox6a1 PE=1 SV=2	2	2	2	2	1	0	1	2	0	1	1	0	1	2	0	1	1	0	1	2	0	1	14.3	14.3	14.3	12.483	112	112;111	1		2	2		2	3.3727e-22	0.32351	0.34144	42.914	7	0.2758	0.44733	81.032
P56391	P56391	7	7	7	Cytochrome c oxidase subunit 6B1	Cox6b1	>sp|P56391|CX6B1_MOUSE Cytochrome c oxidase subunit 6B1 OS=Mus musculus GN=Cox6b1 PE=1 SV=2	1	7	7	7	7	4	5	7	5	4	7	4	5	7	5	4	7	4	5	7	5	4	70.9	70.9	70.9	10.071	86	86	9	5	6	10	6	7	3.6478e-180	0.022084	0.16703	41.185	43	0.018419	0.19882	55.604
Q9CPQ1;D3Z6E1	Q9CPQ1	5;2	5;2	5;2	Cytochrome c oxidase subunit 6C	Cox6c	>sp|Q9CPQ1|COX6C_MOUSE Cytochrome c oxidase subunit 6C OS=Mus musculus GN=Cox6c PE=1 SV=3	2	5	5	5	0	0	4	1	0	4	0	0	4	1	0	4	0	0	4	1	0	4	60.5	60.5	60.5	8.4689	76	76;48			4	1		4	5.1043e-13	0.30499	0.39704	53.977	9	0.27307	0.42263	119.56
P48771	P48771	2	2	2	Cytochrome c oxidase subunit 7A2, mitochondrial	Cox7a2	>sp|P48771|CX7A2_MOUSE Cytochrome c oxidase subunit 7A2, mitochondrial OS=Mus musculus GN=Cox7a2 PE=1 SV=2	1	2	2	2	0	0	2	0	0	2	0	0	2	0	0	2	0	0	2	0	0	2	27.7	27.7	27.7	9.2908	83	83			2			3	7.0778e-70	0.69034	1.0071	0.60015	2	1.0355	2.2913	5.1625
J3QNB4;P17665	J3QNB4;P17665	1;1	1;1	1;1	Cytochrome c oxidase subunit 7C, mitochondrial	Cox7c	>tr|J3QNB4|J3QNB4_MOUSE Protein Gm20091 OS=Mus musculus GN=Gm20091 PE=4 SV=1;>sp|P17665|COX7C_MOUSE Cytochrome c oxidase subunit 7C, mitochondrial OS=Mus musculus GN=Cox7c PE=1 SV=1	2	1	1	1	0	0	1	0	0	1	0	0	1	0	0	1	0	0	1	0	0	1	14.3	14.3	14.3	7.3757	63	63;63			2			1	0.0044466	0.27687	0.30637	9.1209	3	0.67739	0.95951	64.946
O89001	O89001	8	8	8	Carboxypeptidase D	Cpd	>sp|O89001|CBPD_MOUSE Carboxypeptidase D OS=Mus musculus GN=Cpd PE=1 SV=2	1	8	8	8	0	0	7	0	0	5	0	0	7	0	0	5	0	0	7	0	0	5	5.9	5.9	5.9	152.4	1377	1377			9			6	2.1433e-20	3.3646	3.0491	33.929	14	2.8728	3.3558	26.66
Q00493	Q00493	23	23	23	Carboxypeptidase E	Cpe	>sp|Q00493|CBPE_MOUSE Carboxypeptidase E OS=Mus musculus GN=Cpe PE=1 SV=2	1	23	23	23	12	6	19	8	5	23	12	6	19	8	5	23	12	6	19	8	5	23	61.8	61.8	61.8	53.255	476	476	22	7	32	14	6	35	0	3.9411	9.6803	80.019	111	3.048	8.6848	89.364
E9Q969;E9Q5X2;D3YUJ4;Q812E0	E9Q969;E9Q5X2;D3YUJ4;Q812E0	6;6;6;6	1;1;1;1	1;1;1;1	Cytoplasmic polyadenylation element-binding protein 2	Cpeb2	>tr|E9Q969|E9Q969_MOUSE Cytoplasmic polyadenylation element-binding protein 2 OS=Mus musculus GN=Cpeb2 PE=4 SV=1;>tr|E9Q5X2|E9Q5X2_MOUSE Cytoplasmic polyadenylation element-binding protein 2 OS=Mus musculus GN=Cpeb2 PE=4 SV=1;>tr|D3YUJ4|D3YUJ4_MOUSE Cytopl	4	6	1	1	0	0	5	0	0	3	0	0	1	0	0	0	0	0	1	0	0	0	8.4	2.2	2.2	107.34	1014	1014;992;529;521			1				1.5013e-20	NaN	NaN	NaN	1	NaN	NaN	NaN
Q7TN99;Q7TN99-2;D3Z5R9;Q7TN99-3;D3Z1R6;Q7TN99-4;F6T0J8;Q7TN99-5	Q7TN99;Q7TN99-2;D3Z5R9;Q7TN99-3;D3Z1R6;Q7TN99-4;F6T0J8;Q7TN99-5	6;6;6;6;6;6;5;3	2;2;2;2;2;2;1;2	1;1;1;1;1;1;0;1	Cytoplasmic polyadenylation element-binding protein 3	Cpeb3	>sp|Q7TN99|CPEB3_MOUSE Cytoplasmic polyadenylation element-binding protein 3 OS=Mus musculus GN=Cpeb3 PE=1 SV=1;>sp|Q7TN99-2|CPEB3_MOUSE Isoform 2 of Cytoplasmic polyadenylation element-binding protein 3 OS=Mus musculus GN=Cpeb3;>tr|D3Z5R9|D3Z5R9_MOUSE Cyt	8	6	2	1	1	1	4	0	0	3	1	1	1	0	0	1	1	1	0	0	0	0	10.6	3.4	1.8	78.334	716	716;708;699;693;685;685;415;561	1	1	1			1	3.4355e-20	1.2021	2.8652	69.996	4	2.451	3.7655	76.363
Q7TN98;Q7TN98-2;Q5SU48;Q7TN98-3;Q7TN98-5;Q7TN98-4;Q5SU47	Q7TN98;Q7TN98-2;Q5SU48;Q7TN98-3;Q7TN98-5;Q7TN98-4;Q5SU47	6;6;6;6;6;6;6	6;6;6;6;6;6;6	2;2;2;2;2;2;2	Cytoplasmic polyadenylation element-binding protein 4	Cpeb4	>sp|Q7TN98|CPEB4_MOUSE Cytoplasmic polyadenylation element-binding protein 4 OS=Mus musculus GN=Cpeb4 PE=2 SV=1;>sp|Q7TN98-2|CPEB4_MOUSE Isoform 2 of Cytoplasmic polyadenylation element-binding protein 4 OS=Mus musculus GN=Cpeb4;>tr|Q5SU48|Q5SU48_MOUSE Cyt	7	6	6	2	0	0	4	0	0	4	0	0	4	0	0	4	0	0	1	0	0	2	10.3	10.3	3.2	80.121	729	729;721;712;711;704;703;392			5			5	9.1967e-20	3.0839	2.9404	80.8	10	2.6672	3.5419	90.676
P63040;D3YZ72	P63040	6;1	5;1	5;1	Complexin-1	Cplx1	>sp|P63040|CPLX1_MOUSE Complexin-1 OS=Mus musculus GN=Cplx1 PE=1 SV=1	2	6	5	5	5	4	5	4	2	3	4	3	4	3	1	2	4	3	4	3	1	2	51.5	43.3	43.3	15.122	134	134;77	6	4	7	4	1	3	6.1836e-92	0.20261	0.95779	88.599	24	0.36381	1.1856	85.686
P84086	P84086	7	7	6	Complexin-2	Cplx2	>sp|P84086|CPLX2_MOUSE Complexin-2 OS=Mus musculus GN=Cplx2 PE=1 SV=1	1	7	7	6	5	2	6	5	3	5	5	2	6	5	3	5	4	1	5	4	2	4	48.5	48.5	40.3	15.394	134	134	9	4	11	6	3	6	2.3692e-117	0.19305	1.0289	119.42	39	0.30322	1.3454	103.36
Q8R1B5	Q8R1B5	1	1	1	Complexin-3	Cplx3	>sp|Q8R1B5|CPLX3_MOUSE Complexin-3 OS=Mus musculus GN=Cplx3 PE=1 SV=1	1	1	1	1	1	1	0	0	1	0	1	1	0	0	1	0	1	1	0	0	1	0	12	12	12	17.585	158	158	1	1			1		0.0007282	NaN	NaN	NaN	1	NaN	NaN	NaN
Q8BLR2;Q9D6C8	Q8BLR2;Q9D6C8	4;4	3;3	3;3	Copine-4	Cpne4	>sp|Q8BLR2|CPNE4_MOUSE Copine-4 OS=Mus musculus GN=Cpne4 PE=1 SV=1;>tr|Q9D6C8|Q9D6C8_MOUSE Copine-4 OS=Mus musculus GN=Cpne4 PE=2 SV=1	2	4	3	3	1	0	3	1	0	3	1	0	2	1	0	2	1	0	2	1	0	2	8.8	7.2	7.2	62.407	557	557;475	1		2	1		2	9.8674e-13	0.64073	0.58821	27.345	4	0.42574	0.50118	32.866
Q8JZW4;B2RS65;Q9DC53;Q1RLL3	Q8JZW4;B2RS65;Q9DC53;Q1RLL3	3;2;2;2	2;1;1;1	2;1;1;1	Copine-5;Copine-8;Copine-9	Cpne5;Cpne8;Cpne9	>sp|Q8JZW4|CPNE5_MOUSE Copine-5 OS=Mus musculus GN=Cpne5 PE=2 SV=1;>tr|B2RS65|B2RS65_MOUSE Copine VIII OS=Mus musculus GN=Cpne8 PE=2 SV=1;>sp|Q9DC53|CPNE8_MOUSE Copine-8 OS=Mus musculus GN=Cpne8 PE=2 SV=2;>sp|Q1RLL3|CPNE9_MOUSE Copine-9 OS=Mus musculus GN=	4	3	2	2	2	0	1	2	0	2	2	0	0	2	0	1	2	0	0	2	0	1	6.2	4.7	4.7	65.592	593	593;577;564;553	2			2		1	2.8867e-09	0.1595	0.87776	92.62	5	0.13755	0.62981	28.298
Q0VE82	Q0VE82	6	5	5	Copine-7	Cpne7	>sp|Q0VE82|CPNE7_MOUSE Copine-7 OS=Mus musculus GN=Cpne7 PE=2 SV=1	1	6	5	5	2	1	3	1	0	3	2	1	2	1	0	2	2	1	2	1	0	2	12.9	11.3	11.3	61.89	557	557	2	1	3	1		3	2.2319e-15	0.57171	0.57647	61.709	4	0.82521	1.0483	80.505
P36552	P36552	1	1	1	Coproporphyrinogen-III oxidase, mitochondrial	Cpox	>sp|P36552|HEM6_MOUSE Coproporphyrinogen-III oxidase, mitochondrial OS=Mus musculus GN=Cpox PE=1 SV=2	1	1	1	1	0	0	0	0	0	1	0	0	0	0	0	1	0	0	0	0	0	1	2.9	2.9	2.9	49.714	443	443						1	0.0040922	NaN	NaN	NaN	1	NaN	NaN	NaN
Q9QXK7	Q9QXK7	1	1	1	Cleavage and polyadenylation specificity factor subunit 3	Cpsf3	>sp|Q9QXK7|CPSF3_MOUSE Cleavage and polyadenylation specificity factor subunit 3 OS=Mus musculus GN=Cpsf3 PE=1 SV=2	1	1	1	1	0	0	1	0	0	1	0	0	1	0	0	1	0	0	1	0	0	1	1.5	1.5	1.5	77.504	684	684			1			1	0.0049263	4.2748	3.8246	0.95291	2	2.7829	3.3854	11.53
H3BJW3;H3BJ30;Q6NVF9;H3BKW0	H3BJW3;H3BJ30;Q6NVF9;H3BKW0	1;1;1;1	1;1;1;1	1;1;1;1	Cleavage and polyadenylation specificity factor subunit 6	Cpsf6	>tr|H3BJW3|H3BJW3_MOUSE Cleavage and polyadenylation-specificity factor subunit 6 OS=Mus musculus GN=Cpsf6 PE=4 SV=1;>tr|H3BJ30|H3BJ30_MOUSE Cleavage and polyadenylation-specificity factor subunit 6 OS=Mus musculus GN=Cpsf6 PE=4 SV=1;>sp|Q6NVF9|CPSF6_MOUSE	4	1	1	1	1	0	0	0	0	0	1	0	0	0	0	0	1	0	0	0	0	0	2.7	2.7	2.7	63.413	588	588;552;551;182	1						0.0006122	NaN	NaN	NaN	1	NaN	NaN	NaN
F8VPR5;P45481;B2RWS6;E9PYJ8	F8VPR5;P45481;B2RWS6;E9PYJ8	3;3;2;2	3;3;2;2	3;3;2;2	CREB-binding protein;Histone acetyltransferase p300	Crebbp;Ep300	>tr|F8VPR5|F8VPR5_MOUSE CREB-binding protein OS=Mus musculus GN=Crebbp PE=4 SV=1;>sp|P45481|CBP_MOUSE CREB-binding protein OS=Mus musculus GN=Crebbp PE=1 SV=3;>sp|B2RWS6|EP300_MOUSE Histone acetyltransferase p300 OS=Mus musculus GN=Ep300 PE=1 SV=1;>tr|E9PY	4	3	3	3	0	1	1	2	0	1	0	1	1	2	0	1	0	1	1	2	0	1	1.6	1.6	1.6	265.56	2441	2441;2441;2415;2412		1	1	2		1	1.2023e-06	1.7152	3.5692	98.32	5	1.2368	3.4459	109.65
O88668;K4DI63	O88668;K4DI63	1;1	1;1	1;1	Protein CREG1	Creg1	>sp|O88668|CREG1_MOUSE Protein CREG1 OS=Mus musculus GN=Creg1 PE=2 SV=1;>tr|K4DI63|K4DI63_MOUSE Cellular repressor of E1A-stimulated genes 1, isoform CRA_a OS=Mus musculus GN=Creg1 PE=4 SV=1	2	1	1	1	0	0	1	0	0	1	0	0	1	0	0	1	0	0	1	0	0	1	5	5	5	24.452	220	220;94			1			1	0.00013586	2.858	2.6871	33.74	2	2.2524	2.7656	26.517
Q8BGC9	Q8BGC9	1	1	1	Protein CREG2	Creg2	>sp|Q8BGC9|CREG2_MOUSE Protein CREG2 OS=Mus musculus GN=Creg2 PE=1 SV=1	1	1	1	1	0	0	1	0	0	1	0	0	1	0	0	1	0	0	1	0	0	1	5.9	5.9	5.9	31.764	288	288			1			1	0.0023961	3.3034	2.8187	45.13	2	1.9333	2.2558	65.472
P27699-5;D3Z2U7;Q01147;F6QKL8;D3Z7M6;Q01147-2;P27699-6;E9PWV9;F6W4F5;P27699-7;Q62347;F6Q346;P27699-8;P81269;P27699-2;P27699-10;F6U9F5;Q99JF1;D3Z6A5;Q78Z98;D3Z326;D3Z7P7	P27699-5;D3Z2U7;Q01147;F6QKL8;D3Z7M6;Q01147-2;P27699-6;E9PWV9;F6W4F5;P27699-7;Q62347;F6Q346;P27699-8;P81269;P27699-2;P27699-10;F6U9F5;Q99JF1;D3Z6A5;Q78Z98;D3Z326;D3Z7P7	2;2;2;2;2;2;2;2;2;2;2;2;2;2;2;2;2;2;2;2;2;2	2;2;2;2;2;2;2;2;2;2;2;2;2;2;2;2;2;2;2;2;2;2	2;2;2;2;2;2;2;2;2;2;2;2;2;2;2;2;2;2;2;2;2;2	Cyclic AMP-responsive element-binding protein 1;Cyclic AMP-dependent transcription factor ATF-1	Crem;Creb1;Atf1	>sp|P27699-5|CREM_MOUSE Isoform 5 of cAMP-responsive element modulator OS=Mus musculus GN=Crem;>tr|D3Z2U7|D3Z2U7_MOUSE cAMP-responsive element modulator OS=Mus musculus GN=Crem PE=4 SV=1;>sp|Q01147|CREB1_MOUSE Cyclic AMP-responsive element-binding protein	22	2	2	2	0	0	2	0	0	2	0	0	2	0	0	2	0	0	2	0	0	2	4.6	4.6	4.6	37.303	345	345;341;341;335;329;327;308;304;298;294;287;284;282;269;245;233;223;120;119;108;102;95			2			2	1.53e-14	NaN	NaN	NaN	1	NaN	NaN	NaN
Q9DCT8	Q9DCT8	3	3	3	Cysteine-rich protein 2	Crip2	>sp|Q9DCT8|CRIP2_MOUSE Cysteine-rich protein 2 OS=Mus musculus GN=Crip2 PE=1 SV=1	1	3	3	3	2	1	1	2	2	1	2	1	1	2	2	1	2	1	1	2	2	1	26.4	26.4	26.4	22.727	208	208	2	2	1	2	3	1	6.275e-08	0.36369	0.30414	99.618	5	0.078956	0.46874	3.7985
Q8BZQ2;Q8BZQ2-2	Q8BZQ2;Q8BZQ2-2	4;4	4;4	4;4	Cysteine-rich secretory protein LCCL domain-containing 2	Crispld2	>sp|Q8BZQ2|CRLD2_MOUSE Cysteine-rich secretory protein LCCL domain-containing 2 OS=Mus musculus GN=Crispld2 PE=1 SV=1;>sp|Q8BZQ2-2|CRLD2_MOUSE Isoform 2 of Cysteine-rich secretory protein LCCL domain-containing 2 OS=Mus musculus GN=Crispld2	2	4	4	4	0	0	4	0	0	3	0	0	4	0	0	3	0	0	4	0	0	3	9.5	9.5	9.5	55.432	495	495;494			4			3	3.3655e-11	1.6687	1.5615	72.978	7	1.8839	2.347	63.434
Q64010;Q5ND50;Q64010-2;Q8JZR2;F7D232;Q3TQV3	Q64010;Q5ND50;Q64010-2;Q8JZR2;F7D232	15;12;12;12;8;4	15;12;12;12;8;4	15;12;12;12;8;4	Adapter molecule crk	Crk	>sp|Q64010|CRK_MOUSE Adapter molecule crk OS=Mus musculus GN=Crk PE=1 SV=1;>tr|Q5ND50|Q5ND50_MOUSE Adapter molecule crk OS=Mus musculus GN=Crk PE=2 SV=2;>sp|Q64010-2|CRK_MOUSE Isoform Crk-I of Adapter molecule crk OS=Mus musculus GN=Crk;>tr|Q8JZR2|Q8JZR2_M	6	15	15	15	11	1	8	7	1	9	11	1	8	7	1	9	11	1	8	7	1	9	65.5	65.5	65.5	33.814	304	304;261;204;204;224;82	12	1	8	7	1	9	3.5153e-141	0.14214	0.32004	118.69	32	0.14086	0.41179	118.61
P47941	P47941	3	3	3	Crk-like protein	Crkl	>sp|P47941|CRKL_MOUSE Crk-like protein OS=Mus musculus GN=Crkl PE=1 SV=2	1	3	3	3	1	0	1	0	2	1	1	0	1	0	2	1	1	0	1	0	2	1	14.2	14.2	14.2	33.83	303	303	1		1		2	1	1.1965e-07	0.60212	0.87991	29.617	5	0.74193	1.1319	74.156
P97427	P97427	23	1	1	Dihydropyrimidinase-related protein 1	Crmp1	>sp|P97427|DPYL1_MOUSE Dihydropyrimidinase-related protein 1 OS=Mus musculus GN=Crmp1 PE=1 SV=1	1	23	1	1	12	8	14	15	8	18	1	0	1	1	0	0	1	0	1	1	0	0	51.9	1.6	1.6	62.167	572	572	2		1	1			0	0.2102	0.96207	40.71	4	0.35977	1.8862	87.881
Q8CJ40;Q8CJ40-3;Q8CJ40-2	Q8CJ40;Q8CJ40-3;Q8CJ40-2	1;1;1	1;1;1	1;1;1	Rootletin	Crocc	>sp|Q8CJ40|CROCC_MOUSE Rootletin OS=Mus musculus GN=Crocc PE=1 SV=2;>sp|Q8CJ40-3|CROCC_MOUSE Isoform 3 of Rootletin OS=Mus musculus GN=Crocc;>sp|Q8CJ40-2|CROCC_MOUSE Isoform 2 of Rootletin OS=Mus musculus GN=Crocc	3	1	1	1	1	0	1	0	0	1	1	0	1	0	0	1	1	0	1	0	0	1	0.4	0.4	0.4	226.94	2009	2009;1988;1845	1		1			1	0.004389	2.6992	3.3583	71.83	3	1.2746	1.835	55.598
Q68ED7	Q68ED7	4	4	4	CREB-regulated transcription coactivator 1	Crtc1	>sp|Q68ED7|CRTC1_MOUSE CREB-regulated transcription coactivator 1 OS=Mus musculus GN=Crtc1 PE=2 SV=1	1	4	4	4	1	1	3	1	1	2	1	1	3	1	1	2	1	1	3	1	1	2	8.7	8.7	8.7	66.944	630	630	1	1	3	1	1	2	3.0977e-14	0.8921	1.0042	40.296	9	0.59258	1.0677	82.655
P23927	P23927	5	5	5	Alpha-crystallin B chain	Cryab	>sp|P23927|CRYAB_MOUSE Alpha-crystallin B chain OS=Mus musculus GN=Cryab PE=1 SV=2	1	5	5	5	0	0	4	1	0	4	0	0	4	1	0	4	0	0	4	1	0	4	29.1	29.1	29.1	20.069	175	175			4	1		5	1.8892e-15	2.6538	3.2169	90.268	10	4.5178	6.9096	122.49
O54983	O54983	12	12	12	Thiomorpholine-carboxylate dehydrogenase	Crym	>sp|O54983|CRYM_MOUSE Thiomorpholine-carboxylate dehydrogenase OS=Mus musculus GN=Crym PE=1 SV=1	1	12	12	12	6	2	12	5	1	10	6	2	12	5	1	10	6	2	12	5	1	10	41.9	41.9	41.9	33.523	313	313	6	5	17	5	2	14	9.3643e-186	0.57861	0.81865	59.789	45	0.45303	0.79437	59.267
P47199;D3YUG9;D3Z2X0;D3Z4Q4;D3YWU6	P47199;D3YUG9;D3Z2X0;D3Z4Q4;D3YWU6	2;1;1;1;1	2;1;1;1;1	2;1;1;1;1	Quinone oxidoreductase	Cryz	>sp|P47199|QOR_MOUSE Quinone oxidoreductase OS=Mus musculus GN=Cryz PE=2 SV=1;>tr|D3YUG9|D3YUG9_MOUSE Quinone oxidoreductase (Fragment) OS=Mus musculus GN=Cryz PE=4 SV=1;>tr|D3Z2X0|D3Z2X0_MOUSE Quinone oxidoreductase (Fragment) OS=Mus musculus GN=Cryz PE=4	5	2	2	2	0	0	1	0	1	0	0	0	1	0	1	0	0	0	1	0	1	0	10.3	10.3	10.3	35.268	331	331;173;152;137;98			1		1		0.00083034	NaN	NaN	NaN	1	NaN	NaN	NaN
Q9CZU6;Q80X68	Q9CZU6	13;5	13;5	13;5	Citrate synthase, mitochondrial	Cs	>sp|Q9CZU6|CISY_MOUSE Citrate synthase, mitochondrial OS=Mus musculus GN=Cs PE=1 SV=1	2	13	13	13	5	2	11	6	1	9	5	2	11	6	1	9	5	2	11	6	1	9	26.7	26.7	26.7	51.736	464	464;466	5	2	15	6	1	12	7.7194e-90	0.16336	0.23343	88.45	37	0.11503	0.23627	263.49
Q9JKB3;Q9JKB3-2	Q9JKB3;Q9JKB3-2	1;1	1;1	1;1	DNA-binding protein A	Csda	>sp|Q9JKB3|DBPA_MOUSE DNA-binding protein A OS=Mus musculus GN=Csda PE=1 SV=2;>sp|Q9JKB3-2|DBPA_MOUSE Isoform 2 of DNA-binding protein A OS=Mus musculus GN=Csda	2	1	1	1	0	0	1	0	0	0	0	0	1	0	0	0	0	0	1	0	0	0	5.3	5.3	5.3	38.813	361	361;292			1				0.0056539	NaN	NaN	NaN	0	NaN	NaN	NaN
Q91W50	Q91W50	7	7	7	Cold shock domain-containing protein E1	Csde1	>sp|Q91W50|CSDE1_MOUSE Cold shock domain-containing protein E1 OS=Mus musculus GN=Csde1 PE=2 SV=1	1	7	7	7	2	2	5	2	1	5	2	2	5	2	1	5	2	2	5	2	1	5	10.2	10.2	10.2	88.79	798	798	2	2	5	2	1	5	1.8716e-18	1.2643	1.8173	67.251	14	1.0439	1.5356	53.879
Q9DC28;Q9DC28-2;Q9JMK2;Q3TYE1;F7A4U8;A8Y2Z9;A8Y2Z5	Q9DC28;Q9DC28-2;Q9JMK2;Q3TYE1;F7A4U8;A8Y2Z9;A8Y2Z5	2;2;1;1;1;1;1	2;2;1;1;1;1;1	2;2;1;1;1;1;1	Casein kinase I isoform delta;Casein kinase I isoform epsilon	Csnk1d;Csnk1e	>sp|Q9DC28|KC1D_MOUSE Casein kinase I isoform delta OS=Mus musculus GN=Csnk1d PE=1 SV=2;>sp|Q9DC28-2|KC1D_MOUSE Isoform 2 of Casein kinase I isoform delta OS=Mus musculus GN=Csnk1d;>sp|Q9JMK2|KC1E_MOUSE Casein kinase I isoform epsilon OS=Mus musculus GN=Cs	7	2	2	2	0	1	2	1	0	1	0	1	2	1	0	1	0	1	2	1	0	1	6.3	6.3	6.3	47.316	415	415;409;416;368;218;142;118		1	2	1		1	4.6712e-07	0.72023	0.61248	26.487	3	0.6215	0.73793	69.789
Q60737;A2ANR6;Q6NSS6	Q60737	6;2;2	6;2;2	6;2;2	Casein kinase II subunit alpha	Csnk2a1	>sp|Q60737|CSK21_MOUSE Casein kinase II subunit alpha OS=Mus musculus GN=Csnk2a1 PE=1 SV=2	3	6	6	6	1	1	5	1	0	5	1	1	5	1	0	5	1	1	5	1	0	5	23	23	23	45.133	391	391;131;77	1	1	5	1		6	2.515e-27	0.95833	0.89197	31.309	14	0.65414	0.90137	65.696
O54833	O54833	2	2	2	Casein kinase II subunit alpha	Csnk2a2	>sp|O54833|CSK22_MOUSE Casein kinase II subunit alpha OS=Mus musculus GN=Csnk2a2 PE=2 SV=1	1	2	2	2	0	0	2	0	0	2	0	0	2	0	0	2	0	0	2	0	0	2	5.7	5.7	5.7	41.215	350	350			2			3	2.5072e-05	0.68946	0.68119	22.283	5	1.0704	1.3492	60.574
P67871;G3UZX4;G3UZJ5;G3UWL3;G3UZA4;G3UXG7;G3UWU5	P67871;G3UZX4;G3UZJ5;G3UWL3;G3UZA4;G3UXG7	5;4;4;4;4;3;2	5;4;4;4;4;3;2	5;4;4;4;4;3;2	Casein kinase II subunit beta	Csnk2b	>sp|P67871|CSK2B_MOUSE Casein kinase II subunit beta OS=Mus musculus GN=Csnk2b PE=1 SV=1;>tr|G3UZX4|G3UZX4_MOUSE Casein kinase II subunit beta OS=Mus musculus GN=Csnk2b PE=4 SV=1;>tr|G3UZJ5|G3UZJ5_MOUSE Casein kinase II subunit beta OS=Mus musculus GN=Csnk	7	5	5	5	1	0	3	0	0	5	1	0	3	0	0	5	1	0	3	0	0	5	27	27	27	24.942	215	215;257;186;125;123;164;58	1		4			5	8.4704e-85	0.85797	1.0135	31.802	9	0.56899	0.93796	29.907
P97315	P97315	10	10	10	Cysteine and glycine-rich protein 1	Csrp1	>sp|P97315|CSRP1_MOUSE Cysteine and glycine-rich protein 1 OS=Mus musculus GN=Csrp1 PE=1 SV=3	1	10	10	10	6	9	6	6	5	9	6	9	6	6	5	9	6	9	6	6	5	9	64.2	64.2	64.2	20.583	193	193	7	11	10	7	7	17	0	0.11288	0.20043	50.144	50	0.075188	0.19016	88.372
P21460;A2APX3	P21460;A2APX3	5;4	5;4	5;4	Cystatin-C	Cst3	>sp|P21460|CYTC_MOUSE Cystatin-C OS=Mus musculus GN=Cst3 PE=2 SV=2;>tr|A2APX3|A2APX3_MOUSE Cystatin C (Fragment) OS=Mus musculus GN=Cst3 PE=4 SV=1	2	5	5	5	4	3	5	3	3	4	4	3	5	3	3	4	4	3	5	3	3	4	32.9	32.9	32.9	15.531	140	140;102	5	4	9	4	4	7	7.5864e-189	5.7176	11.198	82.213	32	4.0789	10.418	87.041
Q8BIQ5;Q8BIQ5-2;A2AEK1;A2AEJ8	Q8BIQ5;Q8BIQ5-2;A2AEK1;A2AEJ8	5;5;4;3	1;1;1;1	1;1;1;1	Cleavage stimulation factor subunit 2	Cstf2	>sp|Q8BIQ5|CSTF2_MOUSE Cleavage stimulation factor subunit 2 OS=Mus musculus GN=Cstf2 PE=1 SV=2;>sp|Q8BIQ5-2|CSTF2_MOUSE Isoform 2 of Cleavage stimulation factor subunit 2 OS=Mus musculus GN=Cstf2;>tr|A2AEK1|A2AEK1_MOUSE AlphaCstF-64 variant 4 OS=Mus muscu	4	5	1	1	0	0	1	0	0	5	0	0	0	0	0	1	0	0	0	0	0	1	12.4	1.9	1.9	61.341	580	580;510;554;184						1	6.149e-13	NaN	NaN	NaN	1	NaN	NaN	NaN
P29268;H3BJW0	P29268;H3BJW0	3;2	3;2	3;2	Connective tissue growth factor	Ctgf	>sp|P29268|CTGF_MOUSE Connective tissue growth factor OS=Mus musculus GN=Ctgf PE=2 SV=3;>tr|H3BJW0|H3BJW0_MOUSE Connective tissue growth factor OS=Mus musculus GN=Ctgf PE=4 SV=1	2	3	3	3	0	0	2	0	0	2	0	0	2	0	0	2	0	0	2	0	0	2	8.9	8.9	8.9	37.824	348	348;293			2			2	3.083e-05	1.93	1.6363	53.058	3	1.129	1.3959	67.919
E9Q1U6;Q6PEE2-2;Q6PEE2	E9Q1U6;Q6PEE2-2;Q6PEE2	5;5;5	5;5;5	5;5;5	CBP80/20-dependent translation initiation factor	Ctif	>tr|E9Q1U6|E9Q1U6_MOUSE CBP80/20-dependent translation initiation factor OS=Mus musculus GN=Ctif PE=4 SV=1;>sp|Q6PEE2-2|CTIF_MOUSE Isoform 2 of CBP80/20-dependent translation initiation factor OS=Mus musculus GN=Ctif;>sp|Q6PEE2|CTIF_MOUSE CBP80/20-dependen	3	5	5	5	0	1	3	1	0	5	0	1	3	1	0	5	0	1	3	1	0	5	8.5	8.5	8.5	70.273	623	623;623;600		1	5	1		5	4.055e-25	2.6159	2.4677	49.478	10	1.736	2.351	49.432
P26231	P26231	9	4	4	Catenin alpha-1	Ctnna1	>sp|P26231|CTNA1_MOUSE Catenin alpha-1 OS=Mus musculus GN=Ctnna1 PE=1 SV=1	1	9	4	4	5	1	4	5	1	4	2	0	2	0	0	2	2	0	2	0	0	2	12.5	5.5	5.5	100.11	906	906	2		3			2	4.7364e-37	1.2152	1.1864	17.15	5	0.86418	1.0984	135.02
E0CXB9;Q61301;Q61301-3;Q61301-2;Q8BS72	E0CXB9;Q61301;Q61301-3;Q61301-2	14;14;14;14;6	14;14;14;14;6	9;9;9;9;4	Catenin alpha-2	Ctnna2	>tr|E0CXB9|E0CXB9_MOUSE Catenin alpha-2 OS=Mus musculus GN=Ctnna2 PE=4 SV=1;>sp|Q61301|CTNA2_MOUSE Catenin alpha-2 OS=Mus musculus GN=Ctnna2 PE=1 SV=3;>sp|Q61301-3|CTNA2_MOUSE Isoform 3 of Catenin alpha-2 OS=Mus musculus GN=Ctnna2;>sp|Q61301-2|CTNA2_MOUSE	5	14	14	9	8	4	4	11	4	4	8	4	4	11	4	4	5	3	2	6	3	2	18.7	18.7	12.2	106.73	966	966;953;918;905;356	8	4	6	11	4	5	5.807e-179	0.22941	0.69677	75.61	31	0.32431	0.65739	110.79
E9Q8Z8;E9Q8Z6;E9Q8Z5;P30999;G3X9V2;P30999-3;E9Q904;P30999-2;E9Q901;E9Q903;D3Z2H2;E9Q8Z9;E9Q8Z4;E9Q905;E9Q907;E9Q906;D3Z7H6;E9Q986;D3Z2H7	E9Q8Z8;E9Q8Z6;E9Q8Z5;P30999;G3X9V2;P30999-3;E9Q904;P30999-2;E9Q901;E9Q903;D3Z2H2;E9Q8Z9;E9Q8Z4;E9Q905;E9Q907;E9Q906;D3Z7H6;E9Q986;D3Z2H7	5;5;5;5;5;5;5;5;5;5;5;5;5;4;4;4;4;4;3	5;5;5;5;5;5;5;5;5;5;5;5;5;4;4;4;4;4;3	5;5;5;5;5;5;5;5;5;5;5;5;5;4;4;4;4;4;3	Catenin delta-1	Ctnnd1	>tr|E9Q8Z8|E9Q8Z8_MOUSE Catenin delta-1 OS=Mus musculus GN=Ctnnd1 PE=4 SV=1;>tr|E9Q8Z6|E9Q8Z6_MOUSE Catenin delta-1 OS=Mus musculus GN=Ctnnd1 PE=4 SV=1;>tr|E9Q8Z5|E9Q8Z5_MOUSE Catenin delta-1 OS=Mus musculus GN=Ctnnd1 PE=4 SV=1;>sp|P30999|CTND1_MOUSE Caten	19	5	5	5	1	1	3	1	1	4	1	1	3	1	1	4	1	1	3	1	1	4	5.7	5.7	5.7	108.17	967	967;961;940;938;932;917;913;911;907;892;884;878;868;866;860;839;837;830;609	1	1	3	1	1	4	3.8559e-12	0.97627	0.91343	30.774	11	0.72997	0.92061	99.046
O35927;E9QKH8;O35927-2	O35927;E9QKH8;O35927-2	17;17;17	17;17;17	14;14;14	Catenin delta-2	Ctnnd2	>sp|O35927|CTND2_MOUSE Catenin delta-2 OS=Mus musculus GN=Ctnnd2 PE=1 SV=1;>tr|E9QKH8|E9QKH8_MOUSE Catenin delta-2 OS=Mus musculus GN=Ctnnd2 PE=4 SV=1;>sp|O35927-2|CTND2_MOUSE Isoform 2 of Catenin delta-2 OS=Mus musculus GN=Ctnnd2	3	17	17	14	7	7	7	8	3	7	7	7	7	8	3	7	7	6	5	7	3	5	17.7	17.7	15.6	135	1247	1247;1246;1222	7	7	7	8	3	7	3.1256e-63	0.51386	0.53764	178.06	30	0.30241	0.42662	109.33
G3X8T3;P16675	G3X8T3;P16675	4;4	4;4	4;4	Lysosomal protective protein;Lysosomal protective protein 32 kDa chain;Lysosomal protective protein 20 kDa chain	Ctsa	>tr|G3X8T3|G3X8T3_MOUSE Lysosomal protective protein OS=Mus musculus GN=Ctsa PE=4 SV=1;>sp|P16675|PPGB_MOUSE Lysosomal protective protein OS=Mus musculus GN=Ctsa PE=1 SV=1	2	4	4	4	0	0	4	0	0	4	0	0	4	0	0	4	0	0	4	0	0	4	10	10	10	55.726	492	492;474			4			4	3.2274e-15	1.8252	2.0846	23.558	7	1.3188	1.8577	28.304
P18242;F6Y6L6;F8WIR1	P18242;F6Y6L6;F8WIR1	9;7;5	9;7;5	9;7;5	Cathepsin D	Ctsd	>sp|P18242|CATD_MOUSE Cathepsin D OS=Mus musculus GN=Ctsd PE=1 SV=1;>tr|F6Y6L6|F6Y6L6_MOUSE Cathepsin D (Fragment) OS=Mus musculus GN=Ctsd PE=3 SV=1;>tr|F8WIR1|F8WIR1_MOUSE Cathepsin D OS=Mus musculus GN=Ctsd PE=3 SV=1	3	9	9	9	6	2	7	5	2	9	6	2	7	5	2	9	6	2	7	5	2	9	27.8	27.8	27.8	44.953	410	410;278;274	7	2	11	5	2	13	3.9508e-28	0.66731	0.7345	31.431	39	0.50474	0.95003	52.1
P06797	P06797	7	7	7	Cathepsin L1;Cathepsin L1 heavy chain;Cathepsin L1 light chain	Ctsl1	>sp|P06797|CATL1_MOUSE Cathepsin L1 OS=Mus musculus GN=Ctsl1 PE=1 SV=2	1	7	7	7	0	0	5	0	1	7	0	0	5	0	1	7	0	0	5	0	1	7	25.7	25.7	25.7	37.547	334	334			6		1	8	4.3865e-83	2.8379	2.9673	92.577	13	1.6621	3.5445	96.945
Q3UD32;O70370	Q3UD32;O70370	8;8	8;8	8;8	Cathepsin S	Ctss	>tr|Q3UD32|Q3UD32_MOUSE Cathepsin S OS=Mus musculus GN=Ctss PE=2 SV=1;>sp|O70370|CATS_MOUSE Cathepsin S OS=Mus musculus GN=Ctss PE=2 SV=2	2	8	8	8	2	3	7	1	3	6	2	3	7	1	3	6	2	3	7	1	3	6	36.4	36.4	36.4	38.863	343	343;340	2	3	7	1	3	6	6.0064e-81	2.7472	4.2661	38.004	19	1.7202	4.15	52.573
Q60598;Q921L6	Q60598;Q921L6	17;17	17;17	17;17	Src substrate cortactin	Cttn	>sp|Q60598|SRC8_MOUSE Src substrate cortactin OS=Mus musculus GN=Cttn PE=1 SV=2;>tr|Q921L6|Q921L6_MOUSE Cortactin, isoform CRA_a OS=Mus musculus GN=Cttn PE=2 SV=1	2	17	17	17	10	5	12	9	3	9	10	5	12	9	3	9	10	5	12	9	3	9	34.6	34.6	34.6	61.249	546	546;509	12	5	13	10	3	11	1.9717e-85	0.19003	0.33119	83.363	51	0.14566	0.37281	114.56
G3X9L7;D6RI37;D3Z1E3;D3Z551;F6Q1W8	G3X9L7;D6RI37	9;9;3;3;2	9;9;3;3;2	9;9;3;3;2		Cttnbp2	>tr|G3X9L7|G3X9L7_MOUSE MCG141483 OS=Mus musculus GN=Cttnbp2 PE=4 SV=1;>tr|D6RI37|D6RI37_MOUSE Protein Cttnbp2 OS=Mus musculus GN=Cttnbp2 PE=4 SV=1	5	9	9	9	4	2	5	4	2	4	4	2	5	4	2	4	4	2	5	4	2	4	7.3	7.3	7.3	178.77	1648	1648;630;160;94;1139	4	2	6	4	2	4	2.346e-51	0.99423	0.92973	43.761	16	0.96624	1.2241	83.934
Q9CXX9	Q9CXX9	2	2	2	CUE domain-containing protein 2	Cuedc2	>sp|Q9CXX9|CUED2_MOUSE CUE domain-containing protein 2 OS=Mus musculus GN=Cuedc2 PE=2 SV=1	1	2	2	2	1	1	2	2	1	1	1	1	2	2	1	1	1	1	2	2	1	1	9.2	9.2	9.2	31.852	284	284	1	1	3	2	1	1	1.5938e-09	3.3367	10.107	79.744	9	2.5468	9.4068	91.863
Q9D4H8;Q9D4H8-2	Q9D4H8	3;1	3;1	3;1	Cullin-2	Cul2	>sp|Q9D4H8|CUL2_MOUSE Cullin-2 OS=Mus musculus GN=Cul2 PE=1 SV=2	2	3	3	3	0	0	2	0	0	3	0	0	2	0	0	3	0	0	2	0	0	3	4.7	4.7	4.7	86.876	745	745;706			2			3	1.1668e-09	0.56658	0.50129	41.658	3	0.75472	0.92045	18.78
Q9JLV5;E9Q4T8;F6UY44	Q9JLV5;E9Q4T8;F6UY44	4;4;2	4;4;2	4;4;2	Cullin-3	Cul3	>sp|Q9JLV5|CUL3_MOUSE Cullin-3 OS=Mus musculus GN=Cul3 PE=1 SV=1;>tr|E9Q4T8|E9Q4T8_MOUSE Cullin-3 OS=Mus musculus GN=Cul3 PE=3 SV=1;>tr|F6UY44|F6UY44_MOUSE Cullin-3 (Fragment) OS=Mus musculus GN=Cul3 PE=3 SV=1	3	4	4	4	0	0	2	0	0	2	0	0	2	0	0	2	0	0	2	0	0	2	6.1	6.1	6.1	88.947	768	768;702;111			2			2	3.1159e-06	1.2318	1.1721	82.329	3	0.56351	0.70945	91.963
Q9CQ89;D5MCW4	Q9CQ89;D5MCW4	1;1	1;1	1;1	Protein CutA	Cuta	>sp|Q9CQ89|CUTA_MOUSE Protein CutA OS=Mus musculus GN=Cuta PE=2 SV=3;>tr|D5MCW4|D5MCW4_MOUSE Protein CutA OS=Mus musculus GN=Cuta PE=2 SV=1	2	1	1	1	1	0	0	0	0	0	1	0	0	0	0	0	1	0	0	0	0	0	7.9	7.9	7.9	18.865	177	177;154	1						0.0019243	NaN	NaN	NaN	1	NaN	NaN	NaN
P97792;P97792-2	P97792;P97792-2	1;1	1;1	1;1	Coxsackievirus and adenovirus receptor homolog	Cxadr	>sp|P97792|CXAR_MOUSE Coxsackievirus and adenovirus receptor homolog OS=Mus musculus GN=Cxadr PE=1 SV=1;>sp|P97792-2|CXAR_MOUSE Isoform 2 of Coxsackievirus and adenovirus receptor homolog OS=Mus musculus GN=Cxadr	2	1	1	1	0	0	1	0	0	0	0	0	1	0	0	0	0	0	1	0	0	0	3.6	3.6	3.6	39.947	365	365;352			1				0.0052505	NaN	NaN	NaN	0	NaN	NaN	NaN
P17515;D3YW23	P17515;D3YW23	1;1	1;1	1;1	C-X-C motif chemokine 10	Cxcl10	>sp|P17515|CXL10_MOUSE C-X-C motif chemokine 10 OS=Mus musculus GN=Cxcl10 PE=1 SV=1;>tr|D3YW23|D3YW23_MOUSE C-X-C motif chemokine 10 OS=Mus musculus GN=Cxcl10 PE=4 SV=1	2	1	1	1	0	0	1	0	0	1	0	0	1	0	0	1	0	0	1	0	0	1	12.2	12.2	12.2	10.789	98	98;93			2			1	6.3218e-06	9.2315	7.5465	9.3379	3	5.2276	6.0915	9.1076
F2Z456;Q9DCN2;Q9DCN2-2	F2Z456;Q9DCN2;Q9DCN2-2	1;1;1	1;1;1	1;1;1	NADH-cytochrome b5 reductase 3;NADH-cytochrome b5 reductase 3 membrane-bound form;NADH-cytochrome b5 reductase 3 soluble form	Cyb5r3	>tr|F2Z456|F2Z456_MOUSE NADH-cytochrome b5 reductase 3 OS=Mus musculus GN=Cyb5r3 PE=4 SV=1;>sp|Q9DCN2|NB5R3_MOUSE NADH-cytochrome b5 reductase 3 OS=Mus musculus GN=Cyb5r3 PE=1 SV=3;>sp|Q9DCN2-2|NB5R3_MOUSE Isoform 2 of NADH-cytochrome b5 reductase 3 OS=Mus	3	1	1	1	0	0	1	0	0	1	0	0	1	0	0	1	0	0	1	0	0	1	3.8	3.8	3.8	34.929	313	313;301;278			1			1	0.00010806	0.49503	0.45531	8.5473	2	0.37785	0.56604	2.5067
Q9D0M3;Q9D0M3-2	Q9D0M3;Q9D0M3-2	7;7	7;7	7;7	Cytochrome c1, heme protein, mitochondrial	Cyc1	>sp|Q9D0M3|CY1_MOUSE Cytochrome c1, heme protein, mitochondrial OS=Mus musculus GN=Cyc1 PE=1 SV=1;>sp|Q9D0M3-2|CY1_MOUSE Isoform 2 of Cytochrome c1, heme protein, mitochondrial OS=Mus musculus GN=Cyc1	2	7	7	7	6	1	6	2	0	6	6	1	6	2	0	6	6	1	6	2	0	6	27.1	27.1	27.1	35.327	325	325;266	8	1	7	3		8	1.4809e-52	0.13002	0.18495	89.667	23	0.098395	0.18395	98.228
Q7TMB8;Q7TMB8-2	Q7TMB8;Q7TMB8-2	11;10	3;3	3;3	Cytoplasmic FMR1-interacting protein 1	Cyfip1	>sp|Q7TMB8|CYFP1_MOUSE Cytoplasmic FMR1-interacting protein 1 OS=Mus musculus GN=Cyfip1 PE=1 SV=1;>sp|Q7TMB8-2|CYFP1_MOUSE Isoform 2 of Cytoplasmic FMR1-interacting protein 1 OS=Mus musculus GN=Cyfip1	2	11	3	3	2	0	10	1	0	7	0	0	3	0	0	2	0	0	3	0	0	2	10.1	3	3	145.24	1253	1253;1251			3			2	1.5347e-38	7.0822	5.6886	172.68	3	2.6232	3.0007	2.5533
Q5SQX6;F6QD74;E9PZS0;G3UZI5	Q5SQX6;F6QD74	21;17;2;1	21;17;2;1	13;11;0;0	Cytoplasmic FMR1-interacting protein 2	Cyfip2	>sp|Q5SQX6|CYFP2_MOUSE Cytoplasmic FMR1-interacting protein 2 OS=Mus musculus GN=Cyfip2 PE=1 SV=2;>tr|F6QD74|F6QD74_MOUSE Cytoplasmic FMR1-interacting protein 2 (Fragment) OS=Mus musculus GN=Cyfip2 PE=4 SV=1	4	21	21	13	2	0	17	1	0	14	2	0	17	1	0	14	0	0	10	0	0	9	19.7	19.7	12.7	145.66	1253	1253;948;451;230	2		18	1		16	8.1667e-90	0.23298	0.27285	80.919	34	0.25961	0.32979	96.987
Q99LF4	Q99LF4	9	9	9	tRNA-splicing ligase RtcB homolog	D10Wsu52e	>sp|Q99LF4|RTCB_MOUSE tRNA-splicing ligase RtcB homolog OS=Mus musculus GN=D10Wsu52e PE=2 SV=1	1	9	9	9	1	0	9	3	1	7	1	0	9	3	1	7	1	0	9	3	1	7	22.2	22.2	22.2	55.249	505	505	1		9	3	1	8	1.8948e-51	1.3181	1.4464	34.708	22	0.8006	1.3314	55.662
F6ZGR6;D3YZ21	F6ZGR6;D3YZ21	3;3	3;3	3;3		D430041D05Rik	>tr|F6ZGR6|F6ZGR6_MOUSE Protein D430041D05Rik (Fragment) OS=Mus musculus GN=D430041D05Rik PE=4 SV=1;>tr|D3YZ21|D3YZ21_MOUSE Protein D430041D05Rik OS=Mus musculus GN=D430041D05Rik PE=4 SV=1	2	3	3	3	2	2	2	1	2	2	2	2	2	1	2	2	2	2	2	1	2	2	3	3	3	181.02	1678	1678;1414	2	2	2	1	2	2	1.621e-13	0.44022	0.89587	57.678	8	0.34773	1.1238	52.58
Q62165	Q62165	4	4	4	Dystroglycan;Alpha-dystroglycan;Beta-dystroglycan	Dag1	>sp|Q62165|DAG1_MOUSE Dystroglycan OS=Mus musculus GN=Dag1 PE=1 SV=4	1	4	4	4	0	0	1	0	0	3	0	0	1	0	0	3	0	0	1	0	0	3	5.8	5.8	5.8	96.904	893	893			2			3	6.1015e-09	6.0165	5.6715	192.6	3	3.6945	4.7441	143.81
Q922B2	Q922B2	6	6	6	Aspartate--tRNA ligase, cytoplasmic	Dars	>sp|Q922B2|SYDC_MOUSE Aspartate--tRNA ligase, cytoplasmic OS=Mus musculus GN=Dars PE=2 SV=2	1	6	6	6	0	0	4	0	0	4	0	0	4	0	0	4	0	0	4	0	0	4	12.4	12.4	12.4	57.147	501	501			4			4	1.0017e-11	0.61356	0.54119	48.354	5	1.617	2.0378	150.3
Q3UGB5;Q9JII5;Q9JII5-2;D3Z4J1	Q3UGB5;Q9JII5;Q9JII5-2;D3Z4J1	3;3;3;2	3;3;3;2	3;3;3;2	DAZ-associated protein 1	Dazap1	>tr|Q3UGB5|Q3UGB5_MOUSE DAZ associated protein 1, isoform CRA_b OS=Mus musculus GN=Dazap1 PE=2 SV=1;>sp|Q9JII5|DAZP1_MOUSE DAZ-associated protein 1 OS=Mus musculus GN=Dazap1 PE=2 SV=2;>sp|Q9JII5-2|DAZP1_MOUSE Isoform 2 of DAZ-associated protein 1 OS=Mus mu	4	3	3	3	2	0	2	1	0	2	2	0	2	1	0	2	2	0	2	1	0	2	11.6	11.6	11.6	43.157	406	406;406;405;171	2		2	1		2	9.4561e-11	0.87073	1.3994	88.88	7	1.7511	5.1836	108.42
Q9QXS6;Q9QXS6-2;Q9QXS6-3;F7CPL2	Q9QXS6;Q9QXS6-2;Q9QXS6-3	23;20;19;5	23;20;19;5	23;20;19;5	Drebrin	Dbn1	>sp|Q9QXS6|DREB_MOUSE Drebrin OS=Mus musculus GN=Dbn1 PE=1 SV=4;>sp|Q9QXS6-2|DREB_MOUSE Isoform A2 of Drebrin OS=Mus musculus GN=Dbn1;>sp|Q9QXS6-3|DREB_MOUSE Isoform E2 of Drebrin OS=Mus musculus GN=Dbn1	4	23	23	23	11	4	14	8	6	12	11	4	14	8	6	12	11	4	14	8	6	12	35.8	35.8	35.8	77.286	706	706;368;660;169	14	4	16	10	8	13	0	0.16523	0.32225	104.55	58	0.099714	0.30131	126.97
P61963	P61963	5	5	5	DDB1- and CUL4-associated factor 7	Dcaf7	>sp|P61963|DCAF7_MOUSE DDB1- and CUL4-associated factor 7 OS=Mus musculus GN=Dcaf7 PE=2 SV=1	1	5	5	5	0	0	4	0	0	5	0	0	4	0	0	5	0	0	4	0	0	5	17.3	17.3	17.3	38.926	342	342			4			5	3.5357e-12	1.5605	1.4966	62.213	9	1.144	1.3989	73.328
Q8N7N5;Q8N7N5-2	Q8N7N5;Q8N7N5-2	2;1	2;1	2;1	DDB1- and CUL4-associated factor 8	Dcaf8	>sp|Q8N7N5|DCAF8_MOUSE DDB1- and CUL4-associated factor 8 OS=Mus musculus GN=Dcaf8 PE=1 SV=1;>sp|Q8N7N5-2|DCAF8_MOUSE Isoform 2 of DDB1- and CUL4-associated factor 8 OS=Mus musculus GN=Dcaf8	2	2	2	2	0	0	2	0	0	2	0	0	2	0	0	2	0	0	2	0	0	2	4.1	4.1	4.1	66.031	591	591;411			2			2	1.2564e-05	2.6261	2.3708	14.045	3	1.6668	2.0201	7.9074
Q9JLM8;Q80VB6;Q9JLM8-2;H7BX36	Q9JLM8;Q80VB6;Q9JLM8-2	16;10;10;7	16;10;10;7	14;8;8;7	Serine/threonine-protein kinase DCLK1	Dclk1	>sp|Q9JLM8|DCLK1_MOUSE Serine/threonine-protein kinase DCLK1 OS=Mus musculus GN=Dclk1 PE=1 SV=1;>tr|Q80VB6|Q80VB6_MOUSE Dclk1 protein OS=Mus musculus GN=Dclk1 PE=2 SV=1;>sp|Q9JLM8-2|DCLK1_MOUSE Isoform 2 of Serine/threonine-protein kinase DCLK1 OS=Mus musc	4	16	16	14	4	1	11	11	1	13	4	1	11	11	1	13	4	1	9	9	1	11	24.6	24.6	22.2	84.152	756	756;363;363;422	5	1	12	12	1	16	6.7205e-77	0.75309	0.88653	61.889	40	0.57578	0.98959	65.83
Q6PGN3-3;Q6PGN3;Q6PGN3-2;Q6PGN3-4;Q6PGN3-5;Q6PGN3-6	Q6PGN3-3;Q6PGN3;Q6PGN3-2;Q6PGN3-4;Q6PGN3-5;Q6PGN3-6	2;2;2;2;2;2	2;2;2;2;2;2	2;2;2;2;2;2	Serine/threonine-protein kinase DCLK2	Dclk2	>sp|Q6PGN3-3|DCLK2_MOUSE Isoform 3 of Serine/threonine-protein kinase DCLK2 OS=Mus musculus GN=Dclk2;>sp|Q6PGN3|DCLK2_MOUSE Serine/threonine-protein kinase DCLK2 OS=Mus musculus GN=Dclk2 PE=1 SV=1;>sp|Q6PGN3-2|DCLK2_MOUSE Isoform 2 of Serine/threonine-prot	6	2	2	2	0	0	2	0	0	0	0	0	2	0	0	0	0	0	2	0	0	0	3.4	3.4	3.4	84.479	771	771;756;755;715;714;708			2				0.00010068	NaN	NaN	NaN	1	NaN	NaN	NaN
O08788;E9Q3M3;E9Q586;D3YX34;O08788-2	O08788;E9Q3M3;E9Q586;D3YX34;O08788-2	18;18;17;17;16	18;18;17;17;16	18;18;17;17;16	Dynactin subunit 1	Dctn1	>sp|O08788|DCTN1_MOUSE Dynactin subunit 1 OS=Mus musculus GN=Dctn1 PE=1 SV=3;>tr|E9Q3M3|E9Q3M3_MOUSE Dynactin subunit 1 OS=Mus musculus GN=Dctn1 PE=4 SV=1;>tr|E9Q586|E9Q586_MOUSE Dynactin subunit 1 OS=Mus musculus GN=Dctn1 PE=4 SV=1;>tr|D3YX34|D3YX34_MOUSE	5	18	18	18	5	4	13	4	4	13	5	4	13	4	4	13	5	4	13	4	4	13	20.1	20.1	20.1	141.67	1281	1281;1264;1239;1142;1243	5	4	14	4	4	16	6.2723e-69	0.88761	0.89029	73.095	45	0.6011	0.82814	83.3
Q9QZB9;H3BJ75	Q9QZB9	3;1	3;1	3;1	Dynactin subunit 5	Dctn5	>sp|Q9QZB9|DCTN5_MOUSE Dynactin subunit 5 OS=Mus musculus GN=Dctn5 PE=1 SV=1	2	3	3	3	3	1	1	0	1	1	3	1	1	0	1	1	3	1	1	0	1	1	17	17	17	20.14	182	182;54	3	1	1		1	1	4.1359e-07	0.22035	0.53057	62.38	5	0.19124	1.1704	189.22
Q9WUB4;D3Z6H3;F6XWI6;D3Z6A1	Q9WUB4;D3Z6H3;F6XWI6;D3Z6A1	2;2;1;1	2;2;1;1	2;2;1;1	Dynactin subunit 6	Dctn6	>sp|Q9WUB4|DCTN6_MOUSE Dynactin subunit 6 OS=Mus musculus GN=Dctn6 PE=1 SV=1;>tr|D3Z6H3|D3Z6H3_MOUSE Dynactin 6, isoform CRA_b OS=Mus musculus GN=Dctn6 PE=4 SV=1;>tr|F6XWI6|F6XWI6_MOUSE Dynactin subunit 6 (Fragment) OS=Mus musculus GN=Dctn6 PE=4 SV=1;>tr|D	4	2	2	2	2	0	0	1	0	1	2	0	0	1	0	1	2	0	0	1	0	1	11.6	11.6	11.6	20.67	190	190;185;163;103	2			1		1	7.8409e-05	1.5631	2.4032	170.75	3	0.12323	0.88023	57.15
Q9QZ73;Q3UT23;D3Z2L7;D3Z0B8;D3YUG2	Q9QZ73;Q3UT23;D3Z2L7;D3Z0B8;D3YUG2	2;2;2;2;1	2;2;2;2;1	2;2;2;2;1	DCN1-like protein 1	Dcun1d1	>sp|Q9QZ73|DCNL1_MOUSE DCN1-like protein 1 OS=Mus musculus GN=Dcun1d1 PE=2 SV=1;>tr|Q3UT23|Q3UT23_MOUSE DCN1-like protein 1 OS=Mus musculus GN=Dcun1d1 PE=2 SV=1;>tr|D3Z2L7|D3Z2L7_MOUSE DCN1-like protein 1 (Fragment) OS=Mus musculus GN=Dcun1d1 PE=4 SV=1;>tr	5	2	2	2	0	0	1	0	0	1	0	0	1	0	0	1	0	0	1	0	0	1	7.3	7.3	7.3	30.097	259	259;244;220;214;115			1			1	5.1825e-05	0.38538	0.36055	72.706	2	0.28071	0.34455	29.89
Q99LD8;O08972	Q99LD8;O08972	5;3	4;2	4;2	N(G),N(G)-dimethylarginine dimethylaminohydrolase 2	Ddah2	>sp|Q99LD8|DDAH2_MOUSE N(G),N(G)-dimethylarginine dimethylaminohydrolase 2 OS=Mus musculus GN=Ddah2 PE=1 SV=1;>tr|O08972|O08972_MOUSE Dimethylarginine dimethylaminohydrolase 2, isoform CRA_a OS=Mus musculus GN=Ddah2 PE=2 SV=1	2	5	4	4	2	2	0	3	3	1	1	1	0	2	2	0	1	1	0	2	2	0	23.2	20.4	20.4	29.645	285	285;244	1	1		2	2		7.1765e-11	0.20022	0.47236	105.56	6	0.31994	1.8286	42.075
Q3U1J4	Q3U1J4	3	3	3	DNA damage-binding protein 1	Ddb1	>sp|Q3U1J4|DDB1_MOUSE DNA damage-binding protein 1 OS=Mus musculus GN=Ddb1 PE=1 SV=2	1	3	3	3	0	0	1	0	0	3	0	0	1	0	0	3	0	0	1	0	0	3	2.6	2.6	2.6	126.85	1140	1140			1			3	9.2804e-07	0.9442	0.88837	32.114	4	0.54192	0.6706	7.6743
O35215;G3UYJ7;G3UZN1	O35215;G3UYJ7;G3UZN1	10;6;5	10;6;5	10;6;5	D-dopachrome decarboxylase	Ddt;Gm20441	>sp|O35215|DOPD_MOUSE D-dopachrome decarboxylase OS=Mus musculus GN=Ddt PE=1 SV=3;>tr|G3UYJ7|G3UYJ7_MOUSE Protein Gm20441 (Fragment) OS=Mus musculus GN=Gm20441 PE=4 SV=1;>tr|G3UZN1|G3UZN1_MOUSE D-dopachrome decarboxylase OS=Mus musculus GN=Ddt PE=4 SV=1	3	10	10	10	6	3	5	7	3	8	6	3	5	7	3	8	6	3	5	7	3	8	95.8	95.8	95.8	13.077	118	118;252;73	7	3	5	8	3	8	6.7814e-89	0.14328	0.29142	158.47	32	0.18535	0.33536	153.38
Q91VR5	Q91VR5	15	15	15	ATP-dependent RNA helicase DDX1	Ddx1	>sp|Q91VR5|DDX1_MOUSE ATP-dependent RNA helicase DDX1 OS=Mus musculus GN=Ddx1 PE=1 SV=1	1	15	15	15	4	1	11	4	1	12	4	1	11	4	1	12	4	1	11	4	1	12	24.9	24.9	24.9	82.499	740	740	4	1	11	4	1	15	7.9901e-66	1.1814	1.2389	37.575	34	0.95862	1.3427	43.223
F8WJA0;Q9ESV0	F8WJA0;Q9ESV0	6;6	6;6	6;6	ATP-dependent RNA helicase DDX24	Ddx24	>tr|F8WJA0|F8WJA0_MOUSE ATP-dependent RNA helicase DDX24 OS=Mus musculus GN=Ddx24 PE=3 SV=1;>sp|Q9ESV0|DDX24_MOUSE ATP-dependent RNA helicase DDX24 OS=Mus musculus GN=Ddx24 PE=1 SV=2	2	6	6	6	0	0	6	0	0	3	0	0	6	0	0	3	0	0	6	0	0	3	9.1	9.1	9.1	101.37	903	903;857			8			4	1.1907e-29	4.7737	4.5649	116.94	7	3.4053	4.4542	112.79
Q9Z1N5;Q8VDW0;Q8VDW0-2;G3UXI6;D6RHT5	Q9Z1N5;Q8VDW0	7;5;3;2;1	7;5;3;2;1	7;5;3;2;1	Spliceosome RNA helicase Ddx39b;ATP-dependent RNA helicase DDX39A	Ddx39b;Ddx39a	>sp|Q9Z1N5|DX39B_MOUSE Spliceosome RNA helicase Ddx39b OS=Mus musculus GN=Ddx39b PE=1 SV=1;>sp|Q8VDW0|DX39A_MOUSE ATP-dependent RNA helicase DDX39A OS=Mus musculus GN=Ddx39a PE=2 SV=1	5	7	7	7	1	0	6	1	0	6	1	0	6	1	0	6	1	0	6	1	0	6	16.8	16.8	16.8	49.035	428	428;427;182;148;208	1		7	1		6	2.9773e-22	0.90818	0.98732	70.638	14	0.66953	0.98744	35.706
Q62167;P16381	Q62167;P16381	27;23	26;22	5;2	ATP-dependent RNA helicase DDX3X;Putative ATP-dependent RNA helicase Pl10	Ddx3x;D1Pas1	>sp|Q62167|DDX3X_MOUSE ATP-dependent RNA helicase DDX3X OS=Mus musculus GN=Ddx3x PE=1 SV=3;>sp|P16381|DDX3L_MOUSE Putative ATP-dependent RNA helicase Pl10 OS=Mus musculus GN=D1Pas1 PE=1 SV=1	2	27	26	5	7	3	22	11	2	20	7	2	21	10	2	19	2	0	3	2	0	4	46.5	44.9	11.2	73.101	662	662;660	7	2	28	10	2	26	8.3587e-212	3.2739	4.4036	46.286	70	2.2843	4.2685	48.047
Q62095;Q3V086;Q61496	Q62095	25;2;2	3;0;0	3;0;0	ATP-dependent RNA helicase DDX3Y	Ddx3y	>sp|Q62095|DDX3Y_MOUSE ATP-dependent RNA helicase DDX3Y OS=Mus musculus GN=Ddx3y PE=1 SV=2	3	25	3	3	5	3	22	9	2	18	0	0	3	0	0	2	0	0	3	0	0	2	41	5.5	5.5	73.427	658	658;728;702			4			3	4.068e-166	5.31	7.5603	43.223	6	3.5034	6.3202	49.181
Q810A7;Q810A7-2	Q810A7;Q810A7-2	5;5	5;5	5;5	ATP-dependent RNA helicase DDX42	Ddx42	>sp|Q810A7|DDX42_MOUSE ATP-dependent RNA helicase DDX42 OS=Mus musculus GN=Ddx42 PE=1 SV=3;>sp|Q810A7-2|DDX42_MOUSE Isoform 2 of ATP-dependent RNA helicase DDX42 OS=Mus musculus GN=Ddx42	2	5	5	5	0	0	4	0	0	4	0	0	4	0	0	4	0	0	4	0	0	4	6.4	6.4	6.4	101.96	929	929;810			4			4	3.987e-15	1.7293	1.491	21.974	4	1.3893	1.639	54.039
Q569Z5;F8WHR6;Q569Z5-2	Q569Z5;F8WHR6;Q569Z5-2	2;1;1	2;1;1	2;1;1	Probable ATP-dependent RNA helicase DDX46	Ddx46	>sp|Q569Z5|DDX46_MOUSE Probable ATP-dependent RNA helicase DDX46 OS=Mus musculus GN=Ddx46 PE=1 SV=2;>tr|F8WHR6|F8WHR6_MOUSE Probable ATP-dependent RNA helicase DDX46 OS=Mus musculus GN=Ddx46 PE=4 SV=1;>sp|Q569Z5-2|DDX46_MOUSE Isoform 2 of Probable ATP-depe	3	2	2	2	1	0	1	0	0	1	1	0	1	0	0	1	1	0	1	0	0	1	2.3	2.3	2.3	117.45	1032	1032;1028;1027	1		1			1	1.0967e-05	1.3475	2.9637	184.82	2	0.62227	1.7875	168.95
Q8BTS0;Q61656;B1ARB9;B1ARC0;B1ARB8	Q8BTS0;Q61656	32;32;8;7;5	32;32;8;7;5	23;23;7;7;5	Probable ATP-dependent RNA helicase DDX5	Ddx5	>tr|Q8BTS0|Q8BTS0_MOUSE DEAD (Asp-Glu-Ala-Asp) box polypeptide 5 OS=Mus musculus GN=Ddx5 PE=2 SV=1;>sp|Q61656|DDX5_MOUSE Probable ATP-dependent RNA helicase DDX5 OS=Mus musculus GN=Ddx5 PE=1 SV=2	5	32	32	23	16	6	28	16	5	30	16	6	28	16	5	30	12	3	21	10	3	21	50.2	50.2	36.3	69.265	615	615;614;183;168;91	18	6	41	20	5	45	0	3.3023	5.2879	63.297	124	2.5066	5.5769	76.234
P54823	P54823	3	3	3	Probable ATP-dependent RNA helicase DDX6	Ddx6	>sp|P54823|DDX6_MOUSE Probable ATP-dependent RNA helicase DDX6 OS=Mus musculus GN=Ddx6 PE=2 SV=1	1	3	3	3	0	0	2	0	0	3	0	0	2	0	0	3	0	0	2	0	0	3	9.7	9.7	9.7	54.191	483	483			3			4	2.1266e-07	2.9647	2.4667	22.224	7	2.3146	2.601	29.383
Q9CQJ6;E9Q0G1	Q9CQJ6;E9Q0G1	2;2	2;2	2;2	Density-regulated protein	Denr	>sp|Q9CQJ6|DENR_MOUSE Density-regulated protein OS=Mus musculus GN=Denr PE=2 SV=1;>tr|E9Q0G1|E9Q0G1_MOUSE Density-regulated protein (Fragment) OS=Mus musculus GN=Denr PE=4 SV=1	2	2	2	2	2	1	0	1	1	0	2	1	0	1	1	0	2	1	0	1	1	0	13.1	13.1	13.1	22.166	198	198;183	2	1		1	1		5.7963e-06	0.21567	0.81696	157.74	2	NaN	NaN	NaN
Q6NS52;Q6NS52-2	Q6NS52;Q6NS52-2	4;4	4;4	4;4	Diacylglycerol kinase beta	Dgkb	>sp|Q6NS52|DGKB_MOUSE Diacylglycerol kinase beta OS=Mus musculus GN=Dgkb PE=2 SV=2;>sp|Q6NS52-2|DGKB_MOUSE Isoform 2 of Diacylglycerol kinase beta OS=Mus musculus GN=Dgkb	2	4	4	4	0	0	0	1	0	3	0	0	0	1	0	3	0	0	0	1	0	3	6.9	6.9	6.9	90.271	802	802;795				1		3	1.4847e-11	0.77812	0.7055	64.687	4	0.73446	1.0024	25.784
Q91WG7;Q8C413;F2Z409	Q91WG7;Q8C413	6;6;1	6;6;1	6;6;1	Diacylglycerol kinase gamma	Dgkg	>sp|Q91WG7|DGKG_MOUSE Diacylglycerol kinase gamma OS=Mus musculus GN=Dgkg PE=2 SV=1;>tr|Q8C413|Q8C413_MOUSE Diacylglycerol kinase gamma OS=Mus musculus GN=Dgkg PE=2 SV=1	3	6	6	6	2	0	5	2	0	3	2	0	5	2	0	3	2	0	5	2	0	3	9.6	9.6	9.6	88.522	788	788;749;392	2		6	2		4	2.3375e-19	0.88087	1.2349	48.542	14	0.5951	1.5266	48.028
A2AHK0;A2AHJ7;Q80UP3	A2AHK0;A2AHJ7;Q80UP3	3;3;3	3;3;3	2;2;2	Diacylglycerol kinase zeta	Dgkz	>tr|A2AHK0|A2AHK0_MOUSE Diacylglycerol kinase zeta OS=Mus musculus GN=Dgkz PE=4 SV=1;>tr|A2AHJ7|A2AHJ7_MOUSE Diacylglycerol kinase zeta OS=Mus musculus GN=Dgkz PE=4 SV=1;>sp|Q80UP3|DGKZ_MOUSE Diacylglycerol kinase zeta OS=Mus musculus GN=Dgkz PE=1 SV=2	3	3	3	2	1	0	1	0	0	2	1	0	1	0	0	2	0	0	1	0	0	1	3.2	3.2	1.9	125.13	1123	1123;946;929	1		1			2	2.9815e-05	0.67117	0.59815	44.664	2	0.30293	0.37153	63.589
E9QNN1;O70133-2;O70133;O70133-3	E9QNN1;O70133-2;O70133;O70133-3	16;15;15;14	16;15;15;14	16;15;15;14	ATP-dependent RNA helicase A	Dhx9	>tr|E9QNN1|E9QNN1_MOUSE ATP-dependent RNA helicase A OS=Mus musculus GN=Dhx9 PE=4 SV=1;>sp|O70133-2|DHX9_MOUSE Isoform 2 of ATP-dependent RNA helicase A OS=Mus musculus GN=Dhx9;>sp|O70133|DHX9_MOUSE ATP-dependent RNA helicase A OS=Mus musculus GN=Dhx9 PE=1	4	16	16	16	6	1	13	5	1	11	6	1	13	5	1	11	6	1	13	5	1	11	14.7	14.7	14.7	149.69	1384	1384;1381;1380;1164	6	1	20	6	1	20	1.6559e-76	0.72405	0.80964	57.937	53	0.51484	0.69654	59.446
Q8C9B9	Q8C9B9	1	1	1	Death-inducer obliterator 1	Dido1	>sp|Q8C9B9|DIDO1_MOUSE Death-inducer obliterator 1 OS=Mus musculus GN=Dido1 PE=1 SV=4	1	1	1	1	0	0	0	0	0	1	0	0	0	0	0	1	0	0	0	0	0	1	0.6	0.6	0.6	247.17	2256	2256						1	0.00060668	NaN	NaN	NaN	1	NaN	NaN	NaN
Q3UH60	Q3UH60	2	2	2	Disco-interacting protein 2 homolog B	Dip2b	>sp|Q3UH60|DIP2B_MOUSE Disco-interacting protein 2 homolog B OS=Mus musculus GN=Dip2b PE=1 SV=1	1	2	2	2	0	2	0	0	2	0	0	2	0	0	2	0	0	2	0	0	2	0	2.2	2.2	2.2	171.12	1574	1574		2			2		2.04e-05	0.13822	0.42545	116.92	3	1.8406	13.83	283.24
Q5PR73	Q5PR73	2	2	2	GTP-binding protein Di-Ras2	Diras2	>sp|Q5PR73|DIRA2_MOUSE GTP-binding protein Di-Ras2 OS=Mus musculus GN=Diras2 PE=2 SV=1	1	2	2	2	0	0	1	0	0	2	0	0	1	0	0	2	0	0	1	0	0	2	11.6	11.6	11.6	22.498	199	199			1			2	2.1668e-07	2.7586	2.4213	109.5	3	0.32257	0.38581	20.171
Q8CIP5	Q8CIP5	8	8	8	Protein dispatched homolog 2	Disp2	>sp|Q8CIP5|DISP2_MOUSE Protein dispatched homolog 2 OS=Mus musculus GN=Disp2 PE=2 SV=1	1	8	8	8	0	0	6	0	0	6	0	0	6	0	0	6	0	0	6	0	0	6	7	7	7	147.94	1345	1345			7			6	1.5702e-30	6.5886	6.8309	50.88	11	4.1672	5.4784	43.356
Q9QUN9	Q9QUN9	2	2	2	Dickkopf-related protein 3	Dkk3	>sp|Q9QUN9|DKK3_MOUSE Dickkopf-related protein 3 OS=Mus musculus GN=Dkk3 PE=1 SV=1	1	2	2	2	0	0	2	0	0	1	0	0	2	0	0	1	0	0	2	0	0	1	6.3	6.3	6.3	38.387	349	349			2			1	1.4091e-05	3.5775	3.7152	36.629	3	2.3902	3.298	41.85
Q8BMF4	Q8BMF4	12	12	12	Dihydrolipoyllysine-residue acetyltransferase component of pyruvate dehydrogenase complex, mitochondrial	Dlat	>sp|Q8BMF4|ODP2_MOUSE Dihydrolipoyllysine-residue acetyltransferase component of pyruvate dehydrogenase complex, mitochondrial OS=Mus musculus GN=Dlat PE=1 SV=2	1	12	12	12	7	6	9	8	5	11	7	6	9	8	5	11	7	6	9	8	5	11	26.6	26.6	26.6	67.941	642	642	9	7	12	11	6	15	3.5273e-157	0.12203	0.18266	113.45	58	0.12992	0.35226	114.13
O08749	O08749	15	15	15	Dihydrolipoyl dehydrogenase, mitochondrial	Dld	>sp|O08749|DLDH_MOUSE Dihydrolipoyl dehydrogenase, mitochondrial OS=Mus musculus GN=Dld PE=1 SV=2	1	15	15	15	11	5	10	11	5	13	11	5	10	11	5	13	11	5	10	11	5	13	33.6	33.6	33.6	54.272	509	509	14	6	15	14	5	19	8.26e-179	0.22115	0.32575	83.674	67	0.15188	0.32862	79.122
Q811D0-3;E9Q9H0;Q811D0;Q811D0-2;H7BWY4;D3Z3B8;F6UDT8	Q811D0-3;E9Q9H0;Q811D0;Q811D0-2;H7BWY4;D3Z3B8	17;17;17;17;17;16;8	11;11;11;11;11;10;7	11;11;11;11;11;10;7	Disks large homolog 1	Dlg1	>sp|Q811D0-3|DLG1_MOUSE Isoform 3 of Disks large homolog 1 OS=Mus musculus GN=Dlg1;>tr|E9Q9H0|E9Q9H0_MOUSE Disks large homolog 1 OS=Mus musculus GN=Dlg1 PE=4 SV=1;>sp|Q811D0|DLG1_MOUSE Disks large homolog 1 OS=Mus musculus GN=Dlg1 PE=1 SV=1;>sp|Q811D0-2|DL	7	17	11	11	10	7	11	8	2	5	7	5	6	6	2	3	7	5	6	6	2	3	21.3	15.3	15.3	102.98	927	927;912;905;893;872;834;358	7	5	6	6	2	3	2.6205e-89	0.23413	0.57133	117.7	23	0.16713	0.96942	116.56
Q62108-2;Q62108;Q62108-3;G3UZL5;B1AR31;E9PXG2;F6TPQ6;E9Q3Z8;J3KMS4	Q62108-2;Q62108;Q62108-3	22;22;22;8;4;2;1;1;1	21;21;21;7;4;2;1;1;1	20;20;20;6;4;2;1;1;1	Disks large homolog 4	Dlg4	>sp|Q62108-2|DLG4_MOUSE Isoform 2 of Disks large homolog 4 OS=Mus musculus GN=Dlg4;>sp|Q62108|DLG4_MOUSE Disks large homolog 4 OS=Mus musculus GN=Dlg4 PE=1 SV=1;>sp|Q62108-3|DLG4_MOUSE Isoform 3 of Disks large homolog 4 OS=Mus musculus GN=Dlg4	9	22	21	20	9	7	12	13	5	9	8	7	11	12	5	9	8	6	10	12	5	9	35.5	33.9	33	85.422	767	767;724;721;205;248;107;185;165;51	9	8	11	13	5	9	1.6432e-153	0.17034	0.31857	111.34	46	0.14968	0.39704	132.21
Q9D415;Q9D415-3;Q9D415-2;D3Z709;Q9D415-4;D3Z508;D3Z6F4;E9QAR5;Q3UVU8;Q9D415-5;Q9D415-6	Q9D415;Q9D415-3;Q9D415-2;D3Z709;Q9D415-4;D3Z508;D3Z6F4;E9QAR5;Q3UVU8;Q9D415-5	15;15;14;14;13;12;12;11;11;8;5	15;15;14;14;13;12;12;11;11;8;5	14;14;13;13;12;11;11;10;10;8;5	Disks large-associated protein 1	Dlgap1	>sp|Q9D415|DLGP1_MOUSE Disks large-associated protein 1 OS=Mus musculus GN=Dlgap1 PE=1 SV=3;>sp|Q9D415-3|DLGP1_MOUSE Isoform 3 of Disks large-associated protein 1 OS=Mus musculus GN=Dlgap1;>sp|Q9D415-2|DLGP1_MOUSE Isoform 2 of Disks large-associated protei	11	15	15	14	5	4	12	5	3	11	5	4	12	5	3	11	5	4	12	5	3	10	17.6	17.6	16.8	110.37	992	992;964;982;944;934;692;666;682;636;538;397	5	4	12	5	3	12	2.2921e-57	0.87342	1.705	40.494	40	0.78763	1.945	51.3
Q0VF59;Q8BJ42;Q8BJ42-2	Q0VF59;Q8BJ42;Q8BJ42-2	6;6;5	5;5;4	5;5;4	Disks large-associated protein 2	Dlgap2	>tr|Q0VF59|Q0VF59_MOUSE Disks large-associated protein 2 OS=Mus musculus GN=Dlgap2 PE=2 SV=1;>sp|Q8BJ42|DLGP2_MOUSE Disks large-associated protein 2 OS=Mus musculus GN=Dlgap2 PE=1 SV=2;>sp|Q8BJ42-2|DLGP2_MOUSE Isoform 2 of Disks large-associated protein 2	3	6	5	5	0	2	0	2	2	2	0	2	0	2	2	1	0	2	0	2	2	1	6.7	5.9	5.9	119.27	1060	1060;1059;1045		2		2	2	1	1.0776e-15	0.30347	0.5562	46.406	6	0.32141	0.94297	89.073
B1AZP2;B1AZP2-2;B7ZNS2;B1AZP2-3;E9PUF2;F6YMR0;I1E4X0;H3BJD4;H3BJW9	B1AZP2;B1AZP2-2;B7ZNS2;B1AZP2-3	10;10;10;5;3;3;3;2;1	10;10;10;5;3;3;3;2;1	10;10;10;5;3;3;3;2;1	Disks large-associated protein 4	Dlgap4	>sp|B1AZP2|DLGP4_MOUSE Disks large-associated protein 4 OS=Mus musculus GN=Dlgap4 PE=1 SV=1;>sp|B1AZP2-2|DLGP4_MOUSE Isoform 2 of Disks large-associated protein 4 OS=Mus musculus GN=Dlgap4;>tr|B7ZNS2|B7ZNS2_MOUSE Disks large-associated protein 4 OS=Mus mus	9	10	10	10	5	4	6	4	1	3	5	4	6	4	1	3	5	4	6	4	1	3	13.8	13.8	13.8	108.04	992	992;989;975;453;285;266;244;110;122	7	4	9	6	1	4	5.626e-60	0.67796	1.0098	70.853	24	0.581	1.1325	103.56
P11531;A2A9Z2;A2A9Z1	P11531;A2A9Z2;A2A9Z1	2;2;2	2;2;2	2;2;2	Dystrophin	Dmd	>sp|P11531|DMD_MOUSE Dystrophin OS=Mus musculus GN=Dmd PE=1 SV=3;>tr|A2A9Z2|A2A9Z2_MOUSE Dystrophin OS=Mus musculus GN=Dmd PE=2 SV=1;>tr|A2A9Z1|A2A9Z1_MOUSE Dystrophin OS=Mus musculus GN=Dmd PE=4 SV=1	3	2	2	2	0	0	1	0	0	2	0	0	1	0	0	2	0	0	1	0	0	2	0.7	0.7	0.7	425.83	3678	3678;617;604			1			2	3.971e-05	1.3379	1.1365	63.252	3	0.95015	1.1656	67.553
B0V2P5;Q8BPN8;Q8BPN8-2;F6RYL8;B0V2P6;Q8BPN8-3	B0V2P5;Q8BPN8;Q8BPN8-2;F6RYL8	18;18;18;14;7;4	18;18;18;14;7;4	18;18;18;14;7;4	DmX-like protein 2	Dmxl2	>tr|B0V2P5|B0V2P5_MOUSE DmX-like protein 2 OS=Mus musculus GN=Dmxl2 PE=4 SV=1;>sp|Q8BPN8|DMXL2_MOUSE DmX-like protein 2 OS=Mus musculus GN=Dmxl2 PE=1 SV=3;>sp|Q8BPN8-2|DMXL2_MOUSE Isoform 2 of DmX-like protein 2 OS=Mus musculus GN=Dmxl2;>tr|F6RYL8|F6RYL8_M	6	18	18	18	2	0	10	0	1	12	2	0	10	0	1	12	2	0	10	0	1	12	7.4	7.4	7.4	340.69	3054	3054;3032;3022;2235;1311;933	2		10		1	12	1.3026e-46	0.29436	0.30549	81.589	20	0.37638	0.45439	124.87
E9Q7N9;H3BLD7	E9Q7N9;H3BLD7	1;1	1;1	1;1		Dnahc11	>tr|E9Q7N9|E9Q7N9_MOUSE Protein Dnahc11 OS=Mus musculus GN=Dnahc11 PE=4 SV=2;>tr|H3BLD7|H3BLD7_MOUSE Protein Dnahc11 (Fragment) OS=Mus musculus GN=Dnahc11 PE=4 SV=2	2	1	1	1	1	0	0	0	0	0	1	0	0	0	0	0	1	0	0	0	0	0	0.3	0.3	0.3	516.31	4488	4488;1688	1						0.0055183	NaN	NaN	NaN	1	NaN	NaN	NaN
P63037;B1AXY1;B1AXY0;B1AXX9	P63037;B1AXY1	10;6;4;3	10;6;4;3	10;6;4;3	DnaJ homolog subfamily A member 1	Dnaja1	>sp|P63037|DNJA1_MOUSE DnaJ homolog subfamily A member 1 OS=Mus musculus GN=Dnaja1 PE=1 SV=1;>tr|B1AXY1|B1AXY1_MOUSE DnaJ (Hsp40) homolog, subfamily A, member 1 (Fragment) OS=Mus musculus GN=Dnaja1 PE=4 SV=1	4	10	10	10	4	2	7	4	2	8	4	2	7	4	2	8	4	2	7	4	2	8	29.5	29.5	29.5	44.868	397	397;278;208;128	6	2	9	5	2	8	2.2542e-67	1.5578	2.7443	63.502	30	2.2168	3.5136	79.408
Q99M87;Q99M87-2;Q99M87-3	Q99M87;Q99M87-2;Q99M87-3	5;4;4	5;4;4	5;4;4	DnaJ homolog subfamily A member 3, mitochondrial	Dnaja3	>sp|Q99M87|DNJA3_MOUSE DnaJ homolog subfamily A member 3, mitochondrial OS=Mus musculus GN=Dnaja3 PE=1 SV=1;>sp|Q99M87-2|DNJA3_MOUSE Isoform 2 of DnaJ homolog subfamily A member 3, mitochondrial OS=Mus musculus GN=Dnaja3;>sp|Q99M87-3|DNJA3_MOUSE Isoform 3	3	5	5	5	5	1	2	2	0	1	5	1	2	2	0	1	5	1	2	2	0	1	12.3	12.3	12.3	52.443	480	480;453;429	5	1	2	2		2	1.0743e-12	0.30169	0.56472	97.133	10	0.39294	1.1408	131.32
Q9JMC3;D3Z1U5	Q9JMC3;D3Z1U5	2;1	2;1	2;1	DnaJ homolog subfamily A member 4	Dnaja4	>sp|Q9JMC3|DNJA4_MOUSE DnaJ homolog subfamily A member 4 OS=Mus musculus GN=Dnaja4 PE=2 SV=1;>tr|D3Z1U5|D3Z1U5_MOUSE DnaJ homolog subfamily A member 4 (Fragment) OS=Mus musculus GN=Dnaja4 PE=4 SV=1	2	2	2	2	0	0	2	1	0	0	0	0	2	1	0	0	0	0	2	1	0	0	5.3	5.3	5.3	44.901	397	397;207			3	1			8.5555e-05	1.1378	1.1371	47.683	4	1.4917	1.8642	65.484
Q9QYJ3	Q9QYJ3	11	11	10	DnaJ homolog subfamily B member 1	Dnajb1	>sp|Q9QYJ3|DNJB1_MOUSE DnaJ homolog subfamily B member 1 OS=Mus musculus GN=Dnajb1 PE=2 SV=3	1	11	11	10	3	0	10	3	1	8	3	0	10	3	1	8	2	0	9	2	1	7	32.6	32.6	29.1	38.167	340	340	3		11	3	1	8	3.4635e-46	3.2904	4.9779	86.178	23	3.4527	7.7689	84.099
Q9QYI5;Q9QYI5-2;F6YRQ2	Q9QYI5;Q9QYI5-2	3;2;1	2;1;0	2;1;0	DnaJ homolog subfamily B member 2	Dnajb2	>sp|Q9QYI5|DNJB2_MOUSE DnaJ homolog subfamily B member 2 OS=Mus musculus GN=Dnajb2 PE=2 SV=2;>sp|Q9QYI5-2|DNJB2_MOUSE Isoform 2 of DnaJ homolog subfamily B member 2 OS=Mus musculus GN=Dnajb2	3	3	2	2	1	1	1	0	0	1	1	1	0	0	0	0	1	1	0	0	0	0	11.9	8.3	8.3	30.614	277	277;259;231	1	1					4.4179e-07	0.33054	1.0969	255.83	2	0.47218	2.2836	13.9
Q9D832	Q9D832	10	9	9	DnaJ homolog subfamily B member 4	Dnajb4	>sp|Q9D832|DNJB4_MOUSE DnaJ homolog subfamily B member 4 OS=Mus musculus GN=Dnajb4 PE=2 SV=1	1	10	9	9	1	2	7	2	1	10	0	2	6	1	1	9	0	2	6	1	1	9	32	28.5	28.5	37.781	337	337		2	9	1	1	12	1.5251e-35	3.7328	4.5098	40.871	21	4.0524	6.3854	40.262
A2AG30;O89114	A2AG30;O89114	4;4	4;4	4;4	DnaJ homolog subfamily B member 5	Dnajb5	>tr|A2AG30|A2AG30_MOUSE DnaJ (Hsp40) homolog subfamily B member 5 OS=Mus musculus GN=Dnajb5 PE=4 SV=1;>sp|O89114|DNJB5_MOUSE DnaJ homolog subfamily B member 5 OS=Mus musculus GN=Dnajb5 PE=2 SV=1	2	4	4	4	0	0	4	0	0	2	0	0	4	0	0	2	0	0	4	0	0	2	12.6	12.6	12.6	43.018	382	382;348			6			4	3.4507e-10	4.6576	4.2994	78.562	9	2.7744	3.4255	73.519
O54946;O54946-2;G3X8S5;Q9QYI8	O54946;O54946-2;G3X8S5	4;4;3;1	4;4;3;1	3;3;3;1	DnaJ homolog subfamily B member 6	Dnajb6	>sp|O54946|DNJB6_MOUSE DnaJ homolog subfamily B member 6 OS=Mus musculus GN=Dnajb6 PE=1 SV=4;>sp|O54946-2|DNJB6_MOUSE Isoform B of DnaJ homolog subfamily B member 6 OS=Mus musculus GN=Dnajb6;>tr|G3X8S5|G3X8S5_MOUSE DnaJ homolog subfamily B member 6 OS=Mus	4	4	4	3	0	0	4	1	0	1	0	0	4	1	0	1	0	0	3	1	0	0	12.3	12.3	9.6	39.807	365	365;242;261;312			4	1		1	7.5231e-10	1.4331	1.6088	50.529	5	1.357	1.9797	50.322
Q9QYI6	Q9QYI6	3	3	3	DnaJ homolog subfamily B member 9	Dnajb9	>sp|Q9QYI6|DNJB9_MOUSE DnaJ homolog subfamily B member 9 OS=Mus musculus GN=Dnajb9 PE=2 SV=2	1	3	3	3	0	1	3	1	1	1	0	1	3	1	1	1	0	1	3	1	1	1	16.7	16.7	16.7	25.616	222	222		1	5	1	1	1	3.7473e-17	3.2942	3.3545	23.307	9	2.7188	3.363	39.246
P60904;G5E8T0;A2AUE1	P60904;G5E8T0;A2AUE1	4;4;4	4;4;4	4;4;4	DnaJ homolog subfamily C member 5	Dnajc5	>sp|P60904|DNJC5_MOUSE DnaJ homolog subfamily C member 5 OS=Mus musculus GN=Dnajc5 PE=1 SV=1;>tr|G5E8T0|G5E8T0_MOUSE DnaJ (Hsp40) homolog, subfamily C, member 5, isoform CRA_b OS=Mus musculus GN=Dnajc5 PE=4 SV=1;>tr|A2AUE1|A2AUE1_MOUSE DnaJ (Hsp40) homolog	3	4	4	4	1	1	3	2	1	1	1	1	3	2	1	1	1	1	3	2	1	1	24.2	24.2	24.2	22.101	198	198;167;141	1	1	3	2	1	1	2.8421e-14	0.061815	0.13891	98.489	9	0.13521	0.32028	114.64
Q8JZM4	Q8JZM4	1	1	1	Delta and Notch-like epidermal growth factor-related receptor	Dner	>sp|Q8JZM4|DNER_MOUSE Delta and Notch-like epidermal growth factor-related receptor OS=Mus musculus GN=Dner PE=1 SV=1	1	1	1	1	0	0	1	0	0	1	0	0	1	0	0	1	0	0	1	0	0	1	1.9	1.9	1.9	78.747	737	737			1			1	8.4883e-07	2.2387	1.9485	14.379	2	1.2839	1.53	7.5079
P39053-3;P39053-5;P39053;P39053-6;P39053-2;F6TH70;F6W8Z8;D6RH60;F6RRH9;G3UY64	P39053-3;P39053-5;P39053;P39053-6;P39053-2	43;41;40;39;39;7;5;3;2;1	43;41;40;39;39;7;5;3;2;1	3;1;0;0;0;1;0;0;1;0	Dynamin-1	Dnm1	>sp|P39053-3|DYN1_MOUSE Isoform 3 of Dynamin-1 OS=Mus musculus GN=Dnm1;>sp|P39053-5|DYN1_MOUSE Isoform 5 of Dynamin-1 OS=Mus musculus GN=Dnm1;>sp|P39053|DYN1_MOUSE Dynamin-1 OS=Mus musculus GN=Dnm1 PE=1 SV=2;>sp|P39053-6|DYN1_MOUSE Isoform 6 of Dynamin-1 O	10	43	43	3	23	9	33	17	9	33	23	9	33	17	9	33	1	0	1	1	0	2	55.6	55.6	4.2	95.926	851	851;851;867;864;861;148;283;59;53;69	29	11	50	23	11	45	0	0.50084	0.67533	84.483	162	0.38291	0.68299	68.575
E9PUD2;Q8K1M6-3;Q8K1M6-5	E9PUD2;Q8K1M6-3	12;12;4	12;12;4	1;1;1		Dnm1l	>tr|E9PUD2|E9PUD2_MOUSE Dynamin-1-like protein OS=Mus musculus GN=Dnm1l PE=3 SV=1;>sp|Q8K1M6-3|DNM1L_MOUSE Isoform 3 of Dynamin-1-like protein OS=Mus musculus GN=Dnm1l	3	12	12	1	5	0	10	3	1	8	5	0	10	3	1	8	1	0	0	0	0	0	19.9	19.9	1.3	79.532	712	712;699;221	5		12	3	1	11	7.9003e-44	0.47274	0.46069	81.799	29	0.37868	0.49423	70.853
G3X9G4;Q3TCR7;F8WIV5;P39054;P39054-2;Q3T9X3;G3UZZ3;G3UXX2	G3X9G4;Q3TCR7;F8WIV5;P39054;P39054-2;Q3T9X3;G3UZZ3	11;11;10;10;10;10;9;3	4;4;3;3;3;3;3;1	2;2;1;1;1;1;1;1	Dynamin-2	Dnm2	>tr|G3X9G4|G3X9G4_MOUSE Dynamin-2 OS=Mus musculus GN=Dnm2 PE=3 SV=1;>tr|Q3TCR7|Q3TCR7_MOUSE Dynamin-2 OS=Mus musculus GN=Dnm2 PE=2 SV=1;>tr|F8WIV5|F8WIV5_MOUSE Dynamin-2 OS=Mus musculus GN=Dnm2 PE=3 SV=2;>sp|P39054|DYN2_MOUSE Dynamin-2 OS=Mus musculus GN=D	8	11	4	2	6	1	8	4	1	9	1	0	3	1	0	3	1	0	2	1	0	1	11.3	3.9	2	98.073	870	870;869;870;870;866;860;807;248	1		4	1		4	7.2043e-61	0.81295	0.84415	44.006	10	0.55956	0.75685	43.365
E9QLL2;Q8BZ98;Q8BZ98-2	E9QLL2;Q8BZ98;Q8BZ98-2	9;9;9	2;2;2	2;2;2	Dynamin-3	Dnm3	>tr|E9QLL2|E9QLL2_MOUSE Dynamin-3 OS=Mus musculus GN=Dnm3 PE=3 SV=1;>sp|Q8BZ98|DYN3_MOUSE Dynamin-3 OS=Mus musculus GN=Dnm3 PE=1 SV=1;>sp|Q8BZ98-2|DYN3_MOUSE Isoform 2 of Dynamin-3 OS=Mus musculus GN=Dnm3	3	9	2	2	3	2	7	3	1	8	0	0	2	1	0	1	0	0	2	1	0	1	11.8	3.6	3.6	97.272	863	863;863;859			3	1		2	3.9535e-74	0.62528	0.56171	136.89	5	0.39512	0.47929	9.303
Q9Z2W0	Q9Z2W0	3	3	3	Aspartyl aminopeptidase	Dnpep	>sp|Q9Z2W0|DNPEP_MOUSE Aspartyl aminopeptidase OS=Mus musculus GN=Dnpep PE=2 SV=2	1	3	3	3	1	0	1	0	0	3	1	0	1	0	0	3	1	0	1	0	0	3	5.9	5.9	5.9	52.206	473	473	1		1			3	1.774e-05	0.92486	1.1241	115.66	5	0.42629	1.2647	63.594
P59764;F8VPQ1;Q8CIQ7;F6YXW9	P59764;F8VPQ1;Q8CIQ7;F6YXW9	2;1;1;1	2;1;1;1	2;1;1;1	Dedicator of cytokinesis protein 4;Dedicator of cytokinesis protein 3	Dock4;Dock3	>sp|P59764|DOCK4_MOUSE Dedicator of cytokinesis protein 4 OS=Mus musculus GN=Dock4 PE=1 SV=1;>tr|F8VPQ1|F8VPQ1_MOUSE Dedicator of cytokinesis protein 3 OS=Mus musculus GN=Dock3 PE=4 SV=1;>sp|Q8CIQ7|DOCK3_MOUSE Dedicator of cytokinesis protein 3 OS=Mus musc	4	2	2	2	0	0	0	0	0	2	0	0	0	0	0	2	0	0	0	0	0	2	1	1	1	226.55	1978	1978;2030;2027;241						3	0.00042887	1.14	1.0104	6.3387	2	0.71954	0.88487	20.086
Q99LN9;F6TY47;D3Z6Y9;Q99LN9-2;D3Z7J7;D3YZM0	Q99LN9;F6TY47;D3Z6Y9;Q99LN9-2;D3Z7J7	3;2;2;2;2;1	3;2;2;2;2;1	3;2;2;2;2;1	Deoxyhypusine hydroxylase	Dohh	>sp|Q99LN9|DOHH_MOUSE Deoxyhypusine hydroxylase OS=Mus musculus GN=Dohh PE=2 SV=2;>tr|F6TY47|F6TY47_MOUSE Deoxyhypusine hydroxylase (Fragment) OS=Mus musculus GN=Dohh PE=4 SV=1;>tr|D3Z6Y9|D3Z6Y9_MOUSE Deoxyhypusine hydroxylase OS=Mus musculus GN=Dohh PE=4	6	3	3	3	0	0	2	1	0	2	0	0	2	1	0	2	0	0	2	1	0	2	11.3	11.3	11.3	32.905	302	302;225;213;200;188;74			2	1		3	2.4444e-13	2.3743	3.6039	70.386	4	1.3799	2.7762	120.47
D3Z5N6;Q61103;F8WIP7	D3Z5N6;Q61103;F8WIP7	2;2;1	2;2;1	2;2;1	Zinc finger protein ubi-d4	Dpf2	>tr|D3Z5N6|D3Z5N6_MOUSE Zinc finger protein ubi-d4 OS=Mus musculus GN=Dpf2 PE=4 SV=1;>sp|Q61103|REQU_MOUSE Zinc finger protein ubi-d4 OS=Mus musculus GN=Dpf2 PE=1 SV=1;>tr|F8WIP7|F8WIP7_MOUSE Zinc finger protein ubi-d4 (Fragment) OS=Mus musculus GN=Dpf2 PE	3	2	2	2	0	0	1	0	0	2	0	0	1	0	0	2	0	0	1	0	0	2	5.9	5.9	5.9	45.854	405	405;391;214			1			2	0.00011709	2.3548	2.212	10.979	2	2.4353	2.9858	27.799
E9QN98;Q6NXK7;D3Z5I7	E9QN98;Q6NXK7;D3Z5I7	5;5;5	3;3;3	3;3;3	Inactive dipeptidyl peptidase 10	Dpp10	>tr|E9QN98|E9QN98_MOUSE Inactive dipeptidyl peptidase 10 OS=Mus musculus GN=Dpp10 PE=4 SV=1;>sp|Q6NXK7|DPP10_MOUSE Inactive dipeptidyl peptidase 10 OS=Mus musculus GN=Dpp10 PE=2 SV=1;>tr|D3Z5I7|D3Z5I7_MOUSE Inactive dipeptidyl peptidase 10 OS=Mus musculus	3	5	3	3	2	0	2	3	0	2	0	0	2	1	0	1	0	0	2	1	0	1	5.5	3.4	3.4	91.129	800	800;797;746			2	1		1	1.3705e-11	0.51251	0.49093	91.458	4	0.3261	0.41018	134.88
O08553	O08553	27	27	22	Dihydropyrimidinase-related protein 2	Dpysl2	>sp|O08553|DPYL2_MOUSE Dihydropyrimidinase-related protein 2 OS=Mus musculus GN=Dpysl2 PE=1 SV=2	1	27	27	22	18	16	23	20	14	26	18	16	23	20	14	26	14	13	20	16	12	22	67.7	67.7	56.5	62.277	572	572	38	26	42	37	19	42	0	0.1329	0.26469	75.387	192	0.074198	0.2245	89.231
O35098-2;O35098;Q3TMU8;D3Z360	O35098-2;O35098;Q3TMU8	17;17;17;4	16;16;16;4	16;16;16;4	Dihydropyrimidinase-related protein 4	Dpysl4	>sp|O35098-2|DPYL4_MOUSE Isoform 2 of Dihydropyrimidinase-related protein 4 OS=Mus musculus GN=Dpysl4;>sp|O35098|DPYL4_MOUSE Dihydropyrimidinase-related protein 4 OS=Mus musculus GN=Dpysl4 PE=1 SV=1;>tr|Q3TMU8|Q3TMU8_MOUSE Dihydropyrimidinase-like 4 OS=Mus	4	17	16	16	12	4	10	10	3	15	11	3	9	9	3	14	11	3	9	9	3	14	39.6	36.9	36.9	64.337	593	593;572;572;157	15	5	11	10	3	14	9.8176e-291	0.19778	0.34008	112.14	52	0.20113	0.57391	102.33
D3YY09;Q9D6N5;G3UXH5;F6T9K1;D3YYC2	D3YY09;Q9D6N5;G3UXH5;F6T9K1;D3YYC2	1;1;1;1;1	1;1;1;1;1	1;1;1;1;1	Dr1-associated corepressor	Drap1	>tr|D3YY09|D3YY09_MOUSE Dr1-associated corepressor OS=Mus musculus GN=Drap1 PE=4 SV=1;>sp|Q9D6N5|NC2A_MOUSE Dr1-associated corepressor OS=Mus musculus GN=Drap1 PE=2 SV=3;>tr|G3UXH5|G3UXH5_MOUSE Dr1-associated corepressor OS=Mus musculus GN=Drap1 PE=4 SV=1;	5	1	1	1	1	0	0	0	0	0	1	0	0	0	0	0	1	0	0	0	0	0	5.2	5.2	5.2	23.161	212	212;205;185;182;162	1						0.001793	NaN	NaN	NaN	1	NaN	NaN	NaN
Q9QXB9	Q9QXB9	3	3	3	Developmentally-regulated GTP-binding protein 2	Drg2	>sp|Q9QXB9|DRG2_MOUSE Developmentally-regulated GTP-binding protein 2 OS=Mus musculus GN=Drg2 PE=1 SV=1	1	3	3	3	0	0	3	0	0	2	0	0	3	0	0	2	0	0	3	0	0	2	9.3	9.3	9.3	40.718	364	364			3			2	3.0518e-09	2.0826	1.8593	38.711	5	1.4228	1.8368	57.229
Q91ZU6-4;E9PXE5;Q91ZU6;E9Q9X1;Q91ZU6-3;Q91ZU6-2;E9QL23;Q91ZU6-5	Q91ZU6-4;E9PXE5;Q91ZU6;E9Q9X1;Q91ZU6-3;Q91ZU6-2;E9QL23	12;12;12;11;11;11;11;2	11;11;11;11;11;10;10;2	11;11;11;11;11;10;10;2	Dystonin	Dst	>sp|Q91ZU6-4|DYST_MOUSE Isoform 4 of Dystonin OS=Mus musculus GN=Dst;>tr|E9PXE5|E9PXE5_MOUSE Dystonin OS=Mus musculus GN=Dst PE=4 SV=1;>sp|Q91ZU6|DYST_MOUSE Dystonin OS=Mus musculus GN=Dst PE=1 SV=1;>tr|E9Q9X1|E9Q9X1_MOUSE Dystonin OS=Mus musculus GN=Dst P	8	12	11	11	1	1	8	1	0	6	1	1	7	1	0	6	1	1	7	1	0	6	2.1	1.9	1.9	835.07	7402	7402;7393;7389;7406;7396;5380;5379;2611	1	1	7	1		6	9.1952e-25	1.2168	1.4059	95.679	12	0.50534	1.4382	89.873
Q9R0P5	Q9R0P5	10	9	9	Destrin	Dstn	>sp|Q9R0P5|DEST_MOUSE Destrin OS=Mus musculus GN=Dstn PE=1 SV=3	1	10	9	9	6	5	6	7	3	8	5	5	6	6	3	7	5	5	6	6	3	7	63.6	59.4	59.4	18.521	165	165	6	5	6	6	4	8	3.6212e-195	0.2931	0.96975	53.17	33	0.13901	0.65586	72.852
Q9DD18;Q9DD18-2	Q9DD18;Q9DD18-2	3;2	3;2	3;2	D-tyrosyl-tRNA(Tyr) deacylase 1	Dtd1	>sp|Q9DD18|DTD1_MOUSE D-tyrosyl-tRNA(Tyr) deacylase 1 OS=Mus musculus GN=Dtd1 PE=1 SV=2;>sp|Q9DD18-2|DTD1_MOUSE Isoform 2 of D-tyrosyl-tRNA(Tyr) deacylase 1 OS=Mus musculus GN=Dtd1	2	3	3	3	2	2	2	2	2	3	2	2	2	2	2	3	2	2	2	2	2	3	18.7	18.7	18.7	23.384	209	209;201	2	2	3	3	2	3	1.1843e-36	0.24058	0.8291	30.735	15	0.16363	0.83359	27.336
Q9D2N4;Q9D2N4-2;Q8CFR5;Q9D2N4-3;Q9D2N4-4;Q9D2N4-7;Q9D2N4-5;Q9D2N4-6;O70585;G3UYM7;O70585-2;G3UZ87;Q8C8Z9;Q8K0N0;G3UY34;G3UXK0;G3UZJ3;G3UYK9	Q9D2N4;Q9D2N4-2;Q8CFR5;Q9D2N4-3;Q9D2N4-4;Q9D2N4-7	7;7;7;7;7;7;3;3;1;1;1;1;1;1;1;1;1;1	7;7;7;7;7;7;3;3;1;1;1;1;1;1;1;1;1;1	7;7;7;7;7;7;3;3;1;1;1;1;1;1;1;1;1;1	Dystrobrevin alpha	Dtna	>sp|Q9D2N4|DTNA_MOUSE Dystrobrevin alpha OS=Mus musculus GN=Dtna PE=1 SV=2;>sp|Q9D2N4-2|DTNA_MOUSE Isoform 2 of Dystrobrevin alpha OS=Mus musculus GN=Dtna;>tr|Q8CFR5|Q8CFR5_MOUSE Dystrobrevin alpha OS=Mus musculus GN=Dtna PE=2 SV=1;>sp|Q9D2N4-3|DTNA_MOUSE	18	7	7	7	0	1	6	2	0	3	0	1	6	2	0	3	0	1	6	2	0	3	12.5	12.5	12.5	84.066	746	746;688;682;570;567;513;374;371;659;626;615;609;608;602;596;566;559;490		1	7	3		3	1.7984e-25	1.8374	1.509	64.399	14	1.3269	1.4774	53.982
B1AQF4;Q9D7X3;H3BKL8	B1AQF4;Q9D7X3;H3BKL8	2;2;2	2;2;2	2;2;2	Dual specificity protein phosphatase 3	Dusp3	>tr|B1AQF4|B1AQF4_MOUSE Dual specificity phosphatase 3 (Vaccinia virus phosphatase VH1-related) OS=Mus musculus GN=Dusp3 PE=4 SV=1;>sp|Q9D7X3|DUS3_MOUSE Dual specificity protein phosphatase 3 OS=Mus musculus GN=Dusp3 PE=1 SV=1;>tr|H3BKL8|H3BKL8_MOUSE Dual-	3	2	2	2	1	0	2	0	1	1	1	0	2	0	1	1	1	0	2	0	1	1	14.3	14.3	14.3	23.223	210	210;185;145	1		3		1	1	9.2475e-13	1.082	1.0187	166.42	6	0.6607	1.0454	40.93
Q9JHU4;F6ZX84	Q9JHU4	42;2	42;2	42;2	Cytoplasmic dynein 1 heavy chain 1	Dync1h1	>sp|Q9JHU4|DYHC1_MOUSE Cytoplasmic dynein 1 heavy chain 1 OS=Mus musculus GN=Dync1h1 PE=1 SV=2	2	42	42	42	2	1	30	2	0	32	2	1	30	2	0	32	2	1	30	2	0	32	10.6	10.6	10.6	532.04	4644	4644;252	2	1	31	2		34	1.8197e-99	0.39504	0.38453	83.366	61	0.25304	0.35176	73.124
A2BFF9;A2BFF5;Q3TPJ8;O88487;A2BFF8	A2BFF9;A2BFF5;Q3TPJ8;O88487;A2BFF8	2;2;2;2;2	2;2;2;2;2	2;2;2;2;2	Cytoplasmic dynein 1 intermediate chain 2	Dync1i2	>tr|A2BFF9|A2BFF9_MOUSE Cytoplasmic dynein 1 intermediate chain 2 OS=Mus musculus GN=Dync1i2 PE=4 SV=1;>tr|A2BFF5|A2BFF5_MOUSE Cytoplasmic dynein 1 intermediate chain 2 OS=Mus musculus GN=Dync1i2 PE=4 SV=1;>tr|Q3TPJ8|Q3TPJ8_MOUSE Cytoplasmic dynein 1 inter	5	2	2	2	0	1	2	1	1	2	0	1	2	1	1	2	0	1	2	1	1	2	4.7	4.7	4.7	71.424	638	638;637;632;612;611		1	4	1	1	2	2.9834e-05	1.1056	1.0036	41.247	6	0.93389	1.1082	25.623
Q6PDL0	Q6PDL0	4	3	3	Cytoplasmic dynein 1 light intermediate chain 2	Dync1li2	>sp|Q6PDL0|DC1L2_MOUSE Cytoplasmic dynein 1 light intermediate chain 2 OS=Mus musculus GN=Dync1li2 PE=1 SV=2	1	4	3	3	2	0	3	0	0	1	1	0	3	0	0	1	1	0	3	0	0	1	11.8	9.1	9.1	54.218	492	492	1		4			1	6.6953e-10	1.2117	1.0889	64.91	4	1.0133	1.1185	20.069
P63168	P63168	3	1	1	Dynein light chain 1, cytoplasmic	Dynll1	>sp|P63168|DYL1_MOUSE Dynein light chain 1, cytoplasmic OS=Mus musculus GN=Dynll1 PE=1 SV=1	1	3	1	1	1	1	3	1	0	2	0	0	1	0	0	0	0	0	1	0	0	0	49.4	24.7	24.7	10.366	89	89			1				3.5722e-10	NaN	NaN	NaN	1	NaN	NaN	NaN
Q9D0M5;D6RIN4;G5E8Z1;Q80ZS7	Q9D0M5;D6RIN4	4;2;1;1	4;2;1;1	2;2;0;0	Dynein light chain 2, cytoplasmic	Dynll2	>sp|Q9D0M5|DYL2_MOUSE Dynein light chain 2, cytoplasmic OS=Mus musculus GN=Dynll2 PE=1 SV=1;>tr|D6RIN4|D6RIN4_MOUSE Dynein light chain 2, cytoplasmic OS=Mus musculus GN=Dynll2 PE=4 SV=1	4	4	4	2	2	1	4	1	0	4	2	1	4	1	0	4	1	0	2	0	0	2	57.3	57.3	32.6	10.35	89	89;53;89;89	2	1	4	1		4	1.3445e-15	0.20485	0.29322	40.604	10	0.19411	0.27963	87.644
Q61214;A1L341;Q9Z188-3;Q9Z188;Q9Z188-2;A9C478;A9C477	Q61214;A1L341;Q9Z188-3;Q9Z188;Q9Z188-2;A9C478;A9C477	2;2;2;2;2;2;2	2;2;2;2;2;2;2	2;2;2;2;2;2;2	Dual specificity tyrosine-phosphorylation-regulated kinase 1A;Dual specificity tyrosine-phosphorylation-regulated kinase 1B	Dyrk1a;Dyrk1b	>sp|Q61214|DYR1A_MOUSE Dual specificity tyrosine-phosphorylation-regulated kinase 1A OS=Mus musculus GN=Dyrk1a PE=1 SV=1;>tr|A1L341|A1L341_MOUSE Dual-specificity tyrosine-(Y)-phosphorylation regulated kinase 1a OS=Mus musculus GN=Dyrk1a PE=2 SV=1;>sp|Q9Z18	7	2	2	2	0	0	1	0	0	1	0	0	1	0	0	1	0	0	1	0	0	1	2.1	2.1	2.1	85.493	763	763;754;689;629;589;181;110			1			1	1.46e-05	NaN	NaN	NaN	1	NaN	NaN	NaN
Q9D903;A2ACZ1	Q9D903;A2ACZ1	2;1	2;1	2;1	Probable rRNA-processing protein EBP2	Ebna1bp2	>sp|Q9D903|EBP2_MOUSE Probable rRNA-processing protein EBP2 OS=Mus musculus GN=Ebna1bp2 PE=2 SV=1;>tr|A2ACZ1|A2ACZ1_MOUSE EBNA1 binding protein 2 (Fragment) OS=Mus musculus GN=Ebna1bp2 PE=4 SV=1	2	2	2	2	0	0	2	0	0	1	0	0	2	0	0	1	0	0	2	0	0	1	6.9	6.9	6.9	34.702	306	306;187			2			1	0.00051031	4.225	4.8274	29.647	2	3.9266	5.8296	33.337
Q9CS74	Q9CS74	1	1	1	Protein SGT1 homolog	Ecd	>sp|Q9CS74|SGT1_MOUSE Protein SGT1 homolog OS=Mus musculus GN=Ecd PE=2 SV=2	1	1	1	1	0	1	1	0	0	1	0	1	1	0	0	1	0	1	1	0	0	1	2	2	2	71.709	641	641		1	1			1	0.00090651	NaN	NaN	NaN	0	NaN	NaN	NaN
O35459;F7B227	O35459;F7B227	1;1	1;1	1;1	Delta(3,5)-Delta(2,4)-dienoyl-CoA isomerase, mitochondrial	Ech1	>sp|O35459|ECH1_MOUSE Delta(3,5)-Delta(2,4)-dienoyl-CoA isomerase, mitochondrial OS=Mus musculus GN=Ech1 PE=2 SV=1;>tr|F7B227|F7B227_MOUSE Delta(3,5)-Delta(2,4)-dienoyl-CoA isomerase, mitochondrial (Fragment) OS=Mus musculus GN=Ech1 PE=4 SV=1	2	1	1	1	0	0	1	0	0	1	0	0	1	0	0	1	0	0	1	0	0	1	4.9	4.9	4.9	36.118	327	327;177			1			1	0.0008791	0.74114	0.66316	22.509	2	0.23538	0.28609	23.321
P42125	P42125	3	3	3	Enoyl-CoA delta isomerase 1, mitochondrial	Eci1	>sp|P42125|ECI1_MOUSE Enoyl-CoA delta isomerase 1, mitochondrial OS=Mus musculus GN=Eci1 PE=2 SV=2	1	3	3	3	0	1	2	0	1	2	0	1	2	0	1	2	0	1	2	0	1	2	14.9	14.9	14.9	32.25	289	289		1	2		1	3	6.4634e-08	0.54481	0.51205	66.94	6	0.33031	0.39533	112.55
O35474;Q8C4U8;Q8C8K0;O35474-2	O35474;Q8C4U8;Q8C8K0	9;9;5;1	9;9;5;1	9;9;5;1	EGF-like repeat and discoidin I-like domain-containing protein 3	Edil3	>sp|O35474|EDIL3_MOUSE EGF-like repeat and discoidin I-like domain-containing protein 3 OS=Mus musculus GN=Edil3 PE=1 SV=2;>tr|Q8C4U8|Q8C4U8_MOUSE EGF-like repeat and discoidin I-like domain-containing protein 3 OS=Mus musculus GN=Edil3 PE=2 SV=1;>tr|Q8C8K	4	9	9	9	0	0	7	0	0	9	0	0	7	0	0	9	0	0	7	0	0	9	22.9	22.9	22.9	53.711	480	480;470;384;221			10			10	3.8129e-26	5.2233	5.5864	111.66	19	4.8254	6.5074	120.08
Q8BL66	Q8BL66	8	8	8	Early endosome antigen 1	Eea1	>sp|Q8BL66|EEA1_MOUSE Early endosome antigen 1 OS=Mus musculus GN=Eea1 PE=2 SV=2	1	8	8	8	5	2	1	5	2	2	5	2	1	5	2	2	5	2	1	5	2	2	6.8	6.8	6.8	160.91	1411	1411	5	2	1	5	2	2	1.0056e-36	0.29698	0.41057	124.28	6	0.35941	0.74365	99.85
P10126;D3YZ68;D3Z3I8	P10126;D3YZ68	19;12;9	19;12;9	11;7;4	Elongation factor 1-alpha 1	Eef1a1	>sp|P10126|EF1A1_MOUSE Elongation factor 1-alpha 1 OS=Mus musculus GN=Eef1a1 PE=1 SV=3;>tr|D3YZ68|D3YZ68_MOUSE Elongation factor 1-alpha 1 (Fragment) OS=Mus musculus GN=Eef1a1 PE=4 SV=1	3	19	19	11	10	6	16	9	2	16	10	6	16	9	2	16	5	3	8	5	0	9	42.9	42.9	25.5	50.113	462	462;249;186	16	6	22	14	2	21	2.9827e-152	0.77455	1.1595	62.35	76	0.65682	1.3884	111.47
O70251;G3UZ47;G3UX43	O70251	7;1;1	7;1;1	6;1;1	Elongation factor 1-beta	Eef1b	>sp|O70251|EF1B_MOUSE Elongation factor 1-beta OS=Mus musculus GN=Eef1b PE=1 SV=5	3	7	7	6	7	3	2	4	1	2	7	3	2	4	1	2	6	3	2	3	1	2	40.4	40.4	35.6	24.693	225	225;94;68	7	3	2	4	1	2	2.2551e-79	0.13398	0.48465	46.386	19	0.095025	0.53977	76.957
Q9D8N0	Q9D8N0	6	6	6	Elongation factor 1-gamma	Eef1g	>sp|Q9D8N0|EF1G_MOUSE Elongation factor 1-gamma OS=Mus musculus GN=Eef1g PE=1 SV=3	1	6	6	6	1	1	5	0	1	5	1	1	5	0	1	5	1	1	5	0	1	5	15.6	15.6	15.6	50.06	437	437	1	1	6		1	5	5.9214e-42	0.35997	0.41249	76.035	11	0.36138	0.56625	55.293
P58252	P58252	20	20	19	Elongation factor 2	Eef2	>sp|P58252|EF2_MOUSE Elongation factor 2 OS=Mus musculus GN=Eef2 PE=1 SV=2	1	20	20	19	9	3	16	7	1	14	9	3	16	7	1	14	8	3	15	7	1	13	26.8	26.8	25.6	95.313	858	858	9	3	21	7	1	16	3.6736e-95	1.0814	1.3875	65.637	52	0.93102	1.511	99.553
A2AH85;O08810;G3UZ34;G3UXK8	A2AH85;O08810;G3UZ34;G3UXK8	4;4;4;2	3;3;3;1	3;3;3;1	116 kDa U5 small nuclear ribonucleoprotein component	Eftud2	>tr|A2AH85|A2AH85_MOUSE 116 kDa U5 small nuclear ribonucleoprotein component OS=Mus musculus GN=Eftud2 PE=4 SV=1;>sp|O08810|U5S1_MOUSE 116 kDa U5 small nuclear ribonucleoprotein component OS=Mus musculus GN=Eftud2 PE=2 SV=1;>tr|G3UZ34|G3UZ34_MOUSE 116 kDa	4	4	3	3	1	0	3	0	0	3	0	0	2	0	0	2	0	0	2	0	0	2	4.6	3.6	3.6	109.49	972	972;971;962;85			2			2	2.3542e-08	1.0112	0.87626	64.058	3	0.69818	0.84753	55.352
P08046	P08046	6	6	5	Early growth response protein 1	Egr1	>sp|P08046|EGR1_MOUSE Early growth response protein 1 OS=Mus musculus GN=Egr1 PE=1 SV=2	1	6	6	5	0	0	5	0	0	5	0	0	5	0	0	5	0	0	4	0	0	5	13.3	13.3	11.6	56.589	533	533			7			7	4.8185e-20	4.8575	5.4069	71.781	13	4.849	6.3191	67.987
P08152;P08152-2;D3Z3K7	P08152;P08152-2;D3Z3K7	3;3;3	1;1;1	1;1;1	E3 SUMO-protein ligase EGR2	Egr2	>sp|P08152|EGR2_MOUSE E3 SUMO-protein ligase EGR2 OS=Mus musculus GN=Egr2 PE=1 SV=3;>sp|P08152-2|EGR2_MOUSE Isoform Short of E3 SUMO-protein ligase EGR2 OS=Mus musculus GN=Egr2;>tr|D3Z3K7|D3Z3K7_MOUSE E3 SUMO-protein ligase EGR2 OS=Mus musculus GN=Egr2 PE=	3	3	1	1	0	0	3	0	0	1	0	0	1	0	0	1	0	0	1	0	0	1	9.4	5.1	5.1	49.819	470	470;420;412			1			1	1.3881e-07	1.5165	1.2964	3.2222	2	2.3633	2.7791	8.5803
P43300;Q9WUF2	P43300	5;1	4;1	3;0	Early growth response protein 3	Egr3	>sp|P43300|EGR3_MOUSE Early growth response protein 3 OS=Mus musculus GN=Egr3 PE=2 SV=2	2	5	4	3	0	0	5	1	0	1	0	0	4	1	0	1	0	0	3	1	0	1	16.8	14.5	11.6	42.635	387	387;478			4	1		1	6.1674e-14	4.2186	5.4817	124.63	6	3.8958	6.5164	158.23
Q9WVK4;Q8BH64	Q9WVK4	10;2	4;1	4;1	EH domain-containing protein 1	Ehd1	>sp|Q9WVK4|EHD1_MOUSE EH domain-containing protein 1 OS=Mus musculus GN=Ehd1 PE=1 SV=1	2	10	4	4	0	2	8	1	0	8	0	0	3	0	0	3	0	0	3	0	0	3	21.3	9.2	9.2	60.602	534	534;543			3			3	3.6096e-24	1.1218	0.96561	28.715	5	0.99422	1.1347	43.042
Q9EQP2	Q9EQP2	4	2	2	EH domain-containing protein 4	Ehd4	>sp|Q9EQP2|EHD4_MOUSE EH domain-containing protein 4 OS=Mus musculus GN=Ehd4 PE=1 SV=1	1	4	2	2	1	0	4	1	0	2	0	0	2	0	0	0	0	0	2	0	0	0	8.5	4.8	4.8	61.48	541	541			2				2.9582e-15	NaN	NaN	NaN	1	NaN	NaN	NaN
Q3THJ3	Q3THJ3	1	1	1	Probable RNA-binding protein EIF1AD	Eif1ad	>sp|Q3THJ3|EIF1A_MOUSE Probable RNA-binding protein EIF1AD OS=Mus musculus GN=Eif1ad PE=2 SV=2	1	1	1	1	0	0	1	0	0	0	0	0	1	0	0	0	0	0	1	0	0	0	9.4	9.4	9.4	19.52	170	170			2				8.4049e-12	1.7743	1.4661	12.063	2	1.0784	1.2017	16.26
Q8BMJ3;Q60872;J3QNQ2;J3QPQ5;D3Z367;E9Q5G6;J3QMW5;J3QNT6;J3QP87;J3QPI8;J3QQ02;Q3TQZ4;Q3UT53;Q3UTA4;Q8BX20	Q8BMJ3;Q60872;J3QNQ2;J3QPQ5	4;3;2;2;1;1;1;1;1;1;1;1;1;1;1	4;3;2;2;1;1;1;1;1;1;1;1;1;1;1	4;3;2;2;1;1;1;1;1;1;1;1;1;1;1	Eukaryotic translation initiation factor 1A, X-chromosomal;Eukaryotic translation initiation factor 1A	Eif1ay;Eif1a	>sp|Q8BMJ3|IF1AX_MOUSE Eukaryotic translation initiation factor 1A, X-chromosomal OS=Mus musculus GN=Eif1ax PE=2 SV=3;>sp|Q60872|IF1A_MOUSE Eukaryotic translation initiation factor 1A OS=Mus musculus GN=Eif1a PE=2 SV=3;>tr|J3QNQ2|J3QNQ2_MOUSE Uncharacteriz	15	4	4	4	2	0	4	1	0	4	2	0	4	1	0	4	2	0	4	1	0	4	25	25	25	16.46	144	144;144;144;142;144;144;144;144;144;144;144;144;144;144;144	2		5	1		4	5.5402e-15	1.396	3.8395	58.152	12	1.1088	4.573	63.092
Q6ZWX6	Q6ZWX6	1	1	1	Eukaryotic translation initiation factor 2 subunit 1	Eif2s1	>sp|Q6ZWX6|IF2A_MOUSE Eukaryotic translation initiation factor 2 subunit 1 OS=Mus musculus GN=Eif2s1 PE=1 SV=3	1	1	1	1	1	0	0	1	0	0	1	0	0	1	0	0	1	0	0	1	0	0	3.8	3.8	3.8	36.108	315	315	1			1			0.00066787	0.92635	3.7674	37.786	2	0.52644	3.7027	16.84
P23116	P23116	1	1	1	Eukaryotic translation initiation factor 3 subunit A	Eif3a	>sp|P23116|EIF3A_MOUSE Eukaryotic translation initiation factor 3 subunit A OS=Mus musculus GN=Eif3a PE=1 SV=5	1	1	1	1	0	0	1	0	0	1	0	0	1	0	0	1	0	0	1	0	0	1	1	1	1	161.93	1344	1344			1			1	8.8642e-06	0.5276	0.48598	26.364	2	0.39695	0.50211	6.9643
Q8R1B4	Q8R1B4	2	2	2	Eukaryotic translation initiation factor 3 subunit C	Eif3c	>sp|Q8R1B4|EIF3C_MOUSE Eukaryotic translation initiation factor 3 subunit C OS=Mus musculus GN=Eif3c PE=1 SV=1	1	2	2	2	1	0	2	0	0	1	1	0	2	0	0	1	1	0	2	0	0	1	2.5	2.5	2.5	105.53	911	911	1		2			1	6.0975e-06	0.69824	0.83465	41.433	4	0.75082	1.1366	62.093
O70194	O70194	1	1	1	Eukaryotic translation initiation factor 3 subunit D	Eif3d	>sp|O70194|EIF3D_MOUSE Eukaryotic translation initiation factor 3 subunit D OS=Mus musculus GN=Eif3d PE=1 SV=2	1	1	1	1	1	0	1	0	0	1	1	0	1	0	0	1	1	0	1	0	0	1	2.2	2.2	2.2	63.988	548	548	1		1			1	0.00076539	NaN	NaN	NaN	0	NaN	NaN	NaN
Q9Z1D1	Q9Z1D1	3	3	3	Eukaryotic translation initiation factor 3 subunit G	Eif3g	>sp|Q9Z1D1|EIF3G_MOUSE Eukaryotic translation initiation factor 3 subunit G OS=Mus musculus GN=Eif3g PE=1 SV=2	1	3	3	3	2	0	0	2	0	0	2	0	0	2	0	0	2	0	0	2	0	0	13.4	13.4	13.4	35.638	320	320	2			2			2.1389e-10	0.26194	0.73947	33.749	4	0.20008	0.75011	47.629
Q9QZD9;A2AE03	Q9QZD9	5;2	5;2	5;2	Eukaryotic translation initiation factor 3 subunit I	Eif3i	>sp|Q9QZD9|EIF3I_MOUSE Eukaryotic translation initiation factor 3 subunit I OS=Mus musculus GN=Eif3i PE=1 SV=1	2	5	5	5	2	0	3	0	1	3	2	0	3	0	1	3	2	0	3	0	1	3	17.8	17.8	17.8	36.46	325	325;165	2		4		1	4	6.1619e-14	1.6566	1.8086	36.205	11	1.6161	2.0009	52.036
Q66JS6;Q3UGC7	Q66JS6;Q3UGC7	3;3	3;3	3;3	Eukaryotic translation initiation factor 3 subunit J	Eif3j	>sp|Q66JS6|EI3JB_MOUSE Eukaryotic translation initiation factor 3 subunit J-B OS=Mus musculus GN=Eif3j2 PE=2 SV=1;>sp|Q3UGC7|EI3JA_MOUSE Eukaryotic translation initiation factor 3 subunit J-A OS=Mus musculus GN=Eif3j1 PE=2 SV=1	2	3	3	3	2	0	2	3	0	2	2	0	2	3	0	2	2	0	2	3	0	2	12.9	12.9	12.9	29.485	263	263;261	2		2	3		3	2.7919e-11	0.43493	0.72542	64.424	8	0.47427	1.4602	33.87
P60843;E9Q561;D6RJ11;D6RJ60	P60843	12;2;2;2	12;2;2;2	6;0;0;0	Eukaryotic initiation factor 4A-I	Eif4a1	>sp|P60843|IF4A1_MOUSE Eukaryotic initiation factor 4A-I OS=Mus musculus GN=Eif4a1 PE=2 SV=1	4	12	12	6	0	0	10	0	0	10	0	0	10	0	0	10	0	0	6	0	0	4	29.8	29.8	15.3	46.153	406	406;312;97;96			11			11	1.5326e-52	2.2423	2.3937	61.949	21	1.7197	2.092	61.225
P10630-2;P10630;Q8BTU6	P10630-2;P10630;Q8BTU6	7;7;7	1;1;1	1;1;1	Eukaryotic initiation factor 4A-II	Eif4a2	>sp|P10630-2|IF4A2_MOUSE Isoform 2 of Eukaryotic initiation factor 4A-II OS=Mus musculus GN=Eif4a2;>sp|P10630|IF4A2_MOUSE Eukaryotic initiation factor 4A-II OS=Mus musculus GN=Eif4a2 PE=2 SV=2;>tr|Q8BTU6|Q8BTU6_MOUSE Eukaryotic initiation factor 4A-II OS=M	3	7	1	1	0	0	5	0	0	7	0	0	1	0	0	1	0	0	1	0	0	1	17.2	2.7	2.7	46.489	408	408;407;362			1			1	1.5804e-40	0.63133	0.5495	22.557	2	0.64781	0.77258	23.542
Q8BGD9	Q8BGD9	10	10	10	Eukaryotic translation initiation factor 4B	Eif4b	>sp|Q8BGD9|IF4B_MOUSE Eukaryotic translation initiation factor 4B OS=Mus musculus GN=Eif4b PE=1 SV=1	1	10	10	10	5	4	0	4	4	3	5	4	0	4	4	3	5	4	0	4	4	3	16.2	16.2	16.2	68.839	611	611	5	4		5	4	3	5.2128e-36	0.11754	0.13539	190.41	17	0.095669	0.29172	187.62
P63073	P63073	1	1	1	Eukaryotic translation initiation factor 4E	Eif4e	>sp|P63073|IF4E_MOUSE Eukaryotic translation initiation factor 4E OS=Mus musculus GN=Eif4e PE=1 SV=1	1	1	1	1	1	0	0	0	0	0	1	0	0	0	0	0	1	0	0	0	0	0	5.1	5.1	5.1	25.053	217	217	1						0.0022994	NaN	NaN	NaN	1	NaN	NaN	NaN
Q6NZJ6;E9PVC5;E9Q9E1;E9PVC6;Q6NZJ6-2;E9Q770;D3Z439;D3YWM1;D3YWY7	Q6NZJ6;E9PVC5;E9Q9E1;E9PVC6;Q6NZJ6-2;E9Q770	7;7;7;7;6;6;1;1;1	5;5;5;5;4;4;1;1;1	5;5;5;5;4;4;1;1;1	Eukaryotic translation initiation factor 4 gamma 1	Eif4g1	>sp|Q6NZJ6|IF4G1_MOUSE Eukaryotic translation initiation factor 4 gamma 1 OS=Mus musculus GN=Eif4g1 PE=1 SV=1;>tr|E9PVC5|E9PVC5_MOUSE Eukaryotic translation initiation factor 4 gamma 1 OS=Mus musculus GN=Eif4g1 PE=4 SV=1;>tr|E9Q9E1|E9Q9E1_MOUSE Eukaryotic	9	7	5	5	0	0	5	0	0	5	0	0	3	0	0	4	0	0	3	0	0	4	4.3	3.4	3.4	176.07	1600	1600;1594;1593;1553;1586;958;209;202;170			3			4	1.1638e-14	0.93259	1.0826	50.724	5	1.3902	1.8915	49.595
Q62448;G3XA17;Q62448-2;F7CBP1;F6TW20;F7DAB1	Q62448;G3XA17;Q62448-2;F7CBP1	14;13;13;12;3;1	14;13;13;12;3;1	14;13;13;12;3;1	Eukaryotic translation initiation factor 4 gamma 2	Eif4g2	>sp|Q62448|IF4G2_MOUSE Eukaryotic translation initiation factor 4 gamma 2 OS=Mus musculus GN=Eif4g2 PE=1 SV=2;>tr|G3XA17|G3XA17_MOUSE Eukaryotic translation initiation factor 4 gamma 2 OS=Mus musculus GN=Eif4g2 PE=4 SV=1;>sp|Q62448-2|IF4G2_MOUSE Isoform 2	6	14	14	14	0	0	13	0	0	10	0	0	13	0	0	10	0	0	13	0	0	10	20.2	20.2	20.2	102.1	906	906;906;868;868;161;102			15			12	1.3319e-41	2.1634	1.9713	68.405	20	2.3177	2.8829	61.652
Q80XI3-3;A2AMI2;Q80XI3;Q80XI3-4;Q80XI3-2;A2AMI7;A2AMI6	Q80XI3-3;A2AMI2;Q80XI3;Q80XI3-4;Q80XI3-2;A2AMI7	9;9;9;9;9;5;2	9;9;9;9;9;5;2	7;7;7;7;7;3;2	Eukaryotic translation initiation factor 4 gamma 3	Eif4g3	>sp|Q80XI3-3|IF4G3_MOUSE Isoform 3 of Eukaryotic translation initiation factor 4 gamma 3 OS=Mus musculus GN=Eif4g3;>tr|A2AMI2|A2AMI2_MOUSE Eukaryotic translation initiation factor 4 gamma 3 OS=Mus musculus GN=Eif4g3 PE=4 SV=1;>sp|Q80XI3|IF4G3_MOUSE Eukaryo	7	9	9	7	0	0	7	0	1	6	0	0	7	0	1	6	0	0	5	0	1	5	6.6	6.6	5.7	176.06	1590	1590;1579;1579;1578;1560;1002;509			7		1	7	9.8567e-26	1.6454	1.7006	38.713	15	1.144	1.5919	42.958
P59325	P59325	8	8	8	Eukaryotic translation initiation factor 5	Eif5	>sp|P59325|IF5_MOUSE Eukaryotic translation initiation factor 5 OS=Mus musculus GN=Eif5 PE=1 SV=1	1	8	8	8	3	1	6	4	0	6	3	1	6	4	0	6	3	1	6	4	0	6	22.6	22.6	22.6	48.968	429	429	3	1	6	4		6	1.6781e-55	2.4372	2.8144	55.172	18	2.1244	3.463	54.449
O55135;A6PWZ2	O55135;A6PWZ2	1;1	1;1	1;1	Eukaryotic translation initiation factor 6	Eif6	>sp|O55135|IF6_MOUSE Eukaryotic translation initiation factor 6 OS=Mus musculus GN=Eif6 PE=1 SV=2;>tr|A6PWZ2|A6PWZ2_MOUSE Eukaryotic translation initiation factor 6 (Fragment) OS=Mus musculus GN=Eif6 PE=4 SV=1	2	1	1	1	0	0	1	0	0	0	0	0	1	0	0	0	0	0	1	0	0	0	7.3	7.3	7.3	26.511	245	245;58			1				3.9344e-05	NaN	NaN	NaN	1	NaN	NaN	NaN
P70372	P70372	12	12	12	ELAV-like protein 1	Elavl1	>sp|P70372|ELAV1_MOUSE ELAV-like protein 1 OS=Mus musculus GN=Elavl1 PE=1 SV=2	1	12	12	12	6	2	10	6	2	8	6	2	10	6	2	8	6	2	10	6	2	8	44.8	44.8	44.8	36.169	326	326	8	3	15	6	2	11	7.0758e-75	1.2279	2.4497	43.278	44	1.3097	2.7687	51.425
B1AXZ5;B1AXZ4;Q80Y51;Q60899;Q3UR02;B1AXZ6;Q80UJ0;B1AXZ0	B1AXZ5;B1AXZ4;Q80Y51;Q60899;Q3UR02;B1AXZ6;Q80UJ0;B1AXZ0	8;8;8;8;8;7;7;7	5;5;5;5;5;5;5;5	2;2;2;2;2;2;2;2	ELAV-like protein 2	Elavl2	>tr|B1AXZ5|B1AXZ5_MOUSE ELAV (Embryonic lethal, abnormal vision, Drosophila)-like 2 (Hu antigen B) OS=Mus musculus GN=Elavl2 PE=4 SV=1;>tr|B1AXZ4|B1AXZ4_MOUSE ELAV (Embryonic lethal, abnormal vision, Drosophila)-like 2 (Hu antigen B) OS=Mus musculus GN=Ela	8	8	5	2	6	2	7	5	1	7	4	2	4	3	1	4	2	1	2	1	1	2	24.9	17.2	6.7	42.618	389	389;388;373;360;359;376;347;346	4	2	4	3	1	4	1.5618e-111	1.0174	1.9742	62.64	14	1.7241	2.3654	106.44
Q61701;A2A9S0;Q8BVA9;A2A9R6;A2A9R8;A2A9S2;Q61701-2;A2A9S3;A2A9R4;H3BLG7;A2A9R5;A2A9S1	Q61701;A2A9S0;Q8BVA9;A2A9R6;A2A9R8;A2A9S2;Q61701-2;A2A9S3	8;8;8;8;8;8;7;7;2;2;1;1	2;2;2;2;2;2;2;2;0;0;0;0	2;2;2;2;2;2;2;2;0;0;0;0	ELAV-like protein 4	Elavl4	>sp|Q61701|ELAV4_MOUSE ELAV-like protein 4 OS=Mus musculus GN=Elavl4 PE=1 SV=1;>tr|A2A9S0|A2A9S0_MOUSE ELAV (Embryonic lethal, abnormal vision, Drosophila)-like 4 (Hu antigen D) OS=Mus musculus GN=Elavl4 PE=4 SV=1;>tr|Q8BVA9|Q8BVA9_MOUSE ELAV (Embryonic le	12	8	2	2	4	1	7	5	0	7	0	0	2	1	0	2	0	0	2	1	0	2	25.2	6.8	6.8	42.368	385	385;383;380;371;366;366;358;356;138;125;95;92			3	1		2	1.1181e-28	2.0666	1.7578	18.149	5	1.6873	2.0527	19.706
Q68FM6	Q68FM6	2	2	2	Protein phosphatase 1 regulatory subunit 29	Elfn2	>sp|Q68FM6|PPR29_MOUSE Protein phosphatase 1 regulatory subunit 29 OS=Mus musculus GN=Elfn2 PE=1 SV=1	1	2	2	2	0	2	0	1	0	0	0	2	0	1	0	0	0	2	0	1	0	0	3.5	3.5	3.5	90.028	823	823		2		1			2.0097e-07	0.23899	0.82806	27.72	3	0.34988	1.7863	135.49
Q8BHL5;Q8BHL5-2;Q8BHL5-3;F6YXR3;Q8BPU7;Q8BPU7-2;F6XD63;Q8BPU7-4	Q8BHL5;Q8BHL5-2;Q8BHL5-3;F6YXR3	3;3;2;2;1;1;1;1	3;3;2;2;1;1;1;1	3;3;2;2;1;1;1;1	Engulfment and cell motility protein 2	Elmo2	>sp|Q8BHL5|ELMO2_MOUSE Engulfment and cell motility protein 2 OS=Mus musculus GN=Elmo2 PE=1 SV=1;>sp|Q8BHL5-2|ELMO2_MOUSE Isoform 2 of Engulfment and cell motility protein 2 OS=Mus musculus GN=Elmo2;>sp|Q8BHL5-3|ELMO2_MOUSE Isoform 3 of Engulfment and cell	8	3	3	3	0	0	2	0	0	3	0	0	2	0	0	3	0	0	2	0	0	3	4.2	4.2	4.2	83.886	732	732;720;798;290;727;247;194;162			2			3	1.9999e-06	1.2637	1.1429	29.375	4	0.74908	0.96398	7.3922
E9Q0K9;Q3V1U8	E9Q0K9;Q3V1U8	3;3	3;3	3;3	ELMO domain-containing protein 1	Elmod1	>tr|E9Q0K9|E9Q0K9_MOUSE ELMO domain-containing protein 1 OS=Mus musculus GN=Elmod1 PE=4 SV=1;>sp|Q3V1U8|ELMD1_MOUSE ELMO domain-containing protein 1 OS=Mus musculus GN=Elmod1 PE=2 SV=2	2	3	3	3	1	1	2	1	0	1	1	1	2	1	0	1	1	1	2	1	0	1	12	12	12	37.901	326	326;326	1	1	2	1		1	2.5663e-10	0.058497	0.2365	239.3	6	0.29389	1.0933	149.52
[truncated: 1,860 more rows]
[truncated: 153 more columns]

## Sheet: comparison
Supplementary Data 3. Complete mass spectrometry results from DHPG studies with comparison, FXS, WT, and differential analysis of DHPG targets
[truncated: 2,783 more rows]
[truncated: 73 more columns]

## Sheet: KO input output
[truncated: 7,276 more chars]
