# Supplementary material for: Altered steady state and activity-dependent de novo protein expression in fragile X syndrome
Source: Nat Commun. 2019 Apr 12;10:1710. doi: 10.1038/s41467-019-09553-8 (PMC6461708; doi:10.1038/s41467-019-09553-8)
Supplement: Supplementary file 6 — Supplementary Data 4 [file 41467_2019_9553_MOESM6_ESM.xlsx]

## Sheet: KO DHPG
Supplementary Data 4. Top 20 DAVID GO table of top Functional Clusters for KO DHPG consistently changed proteins. Proteins consistently changed in KO DHPG were compared to our hippocampal slice proteome database in DAVID 6.8.
Name	number	p value	FDR	related clusters	enrichment score
Cell membrane	50	8e-32	1e-28	Plasma membrane, membrane	23.99
Cadherin binding involved in cell-cell adhesion	24	7.3e-24	1.1e-20	Cell-cell adherens junction, cell-cell adhesion	19.82
Synapse	30	1.5e-21	2.1e-18	Synapse, Cell junction	16.92
Biosynthesis of antibiotics	15	1.9e-22	2.3e-19	Carbon metabolism, biosynthesis of amino acids	16.54
MAPK signaling pathway	12	2.5e-17	3.1e-14	T cell receptor signaling pathway, Neurotrophin signaling pathway	11.52
cAMP signaling pathway	10	1.6e-14	2e-11	cGMP-PKG signaling pathway, Adrenergic signaling in cardiomyocytes	11.05
Pathways in cancer	12	9.8e-16	1.3e-12	Ras signaling pathway, chemokine signaling pathway, Rap1 signaling pathway, Serotonergic synapse	10.24
Viral carcinogenesis	8	1.5e-10	1.9e-07	Hepatitis B, Epstein-Barr virus infection, Cell cycle	8.1
Ion transport	12	5.2e-13	8.7e-10	Pancreatic secretion, ATPase binding	7.69
Metal Ion binding	51	2.3e-12	3.3.E-9	Metal-bidning, Zinc	7.21
Synaptic vesicle cycle	8	1e-12	1.3e-09	Oxidative phosphorylation, Phagosome, Rheumatoid arthritis, Collecting duct acid secretion, ATPase binding, Proton transport, Hydrogen ion transport, ATP hydrolysis proton transport	6.85
Calcium signaling pathway	7	6.5e-10	8.2e-07	Glutamatergic synpase, long-term potentiation, Nitric oxide signaling pathway	6.81
Cell differentiation	16	1.1.E-9	1.8e-06	Differentiation, Neurogenesis, Multicellular organism development, Developmental protein	6.36
Rap1 signaling pathway	7	6.1e-09	7.6e-06	VEGF signaling pathway, GnRH signaling pathway	5.9
T cell receptor signaling pathway	7	3.8e-11	4.7e-08	Regulation of actin cytoskeleton, Focal adhesion, Proteoglycans in cancer, Renal cell carcinoma, GnRH signaling pathway, Vascular smooth muscel contraction, Positive regulation of neuron apoptotic process, Agrin in postsynaptic differentiation	5.87
Tight junction	9	2.1e-13	2.6e-10	Gap junction, Rap1 signaling pathway, Cholinergic synapse, Proteoglycans in cancer, Bacterial invasion of epithelial clels, Leukocyte transendothelial migration, Sphingolipid signaling pathway, Serotoniergic Synpase, Long-term Depression, Melanogenesis, Adherens junction, cell periphery, Thrombin signaling and protease-actived receptors, phospholipids as signaling intermediaries	5.86
Pancreatic secretion	7	3.8e-11	4.7e-08	Endocrine and other factor-related calcium reabsorption, Salivary secretion, Thyroid hormone signaling pathway, Gastric acid secretion, insulin secretion, Aldosterone-regulated sodium reabsorption, Thyroid hormone synthesis	5.6
Dopaminergic synapse	9	9.1e-13	1.1e-09	Alcoholism, Glutamatergic synapse, Chemokine signaling pathway, GABAergic synapse, Circadian entrainment, Cholinergic synpase, Serotonergic synapse, Retrograde endocannabinoid signaling, Morphine addiction, Signal transduction, G-protein coupled receptor signaling pathway, signal transducer activity, transducer, heterotrimeric G-protein complex	5.54
Long-term potentiation	6	1.3e-08	1.7e-05	VEGF signaling pathway, Natural killer cell mediated cytotoxicity	5.33
Oxidative phosphorylation	9	1.9e-12	2.4e-09	Alzheimer's disease, Parkinson's disease, Non-alcoholic fatty liver disease, Respiratory chain, Electron transport, Mitochondrial respiratory chain complex 1, Flavoprotein	5.22

## Sheet: WT DHPG
Supplementary Data 4. Top 20 DAVID GO table of top Functional Clusters for KO DHPG consistently changed proteins. Proteins consistently changed in KO DHPG were compared to our hippocampal slice proteome database in DAVID 6.8.
Name	number	p value	FDR	related clusters	enrichment score
Biosynthesis of antibiotics	21	3.8e-35	4.7e-32	Carbon metabolism, biosynthesis of amino acids	22.66
Metabolic pathways	48	1e-73	1.3e-70	Transit peptide, Mitochondrion, mitochondrion matrix	20.91
Cell junction	28	2.5e-21	3.3.E-18	Synapse	18.28
Cadherin binding in cell-cell adhesion	22	9.8e-21	1.4e-17	Cell-cell adherens junction, cell-cell adhesion	17.59
Differentiation	16	1.1e-12	1.4e-09	Multicellular organism development, cell differentiation, nervous system development, Neurogenesis, Developmental protein	10.11
Oxidative phosphorylation	17	5.9e-29	7.4e-26	Huntington's disease, Alzheimer's disease, Parkinson's disease, Non-alcoholic fatty liver disease, mitochondrion inner membrane, mitocohonfrial inner membrane, respiratory chain, electron tansport, respiratory chain, Oxioreductase activity acting on NAD(P)H, mitochondrial respiratory chain complex I, NADH dehydrogenase (ubiquinone), Ubiquinone	9.8
Salmonella infection	8	5e-13	6.2e-10	Oxytocin signaling pathway, Proteoglycans in cancer, Focal adhesion, regulation of actin cytoskeleton, Adherens junction, ErbB signaling pathway, Platelet activation	7.49
Oxidation-reduction process	28	1.5e-21	2.4e-18	Oxioreductase activity, NAD, Oxidoreductase, NAD binding, NAD(P)-binding domain	7.07
Biosynthesis of amino acids	12	1.6e-21	5.3e-20	Magnesium, Magnesium ion binding, Metal ion-binding site: Magnesium	6.76
Oxytocin signaling pathway	8	3e-11	3.8e-08	Wnt signaling pathway, Amphetamine addiction	6.31
Glycolysis/Gluconeogenesis	9	5.5e-16	7e-13	HIF-1 signaling pathway, Fructose and mannose metabolism, RNA degredation, Glycolysis, Glycolytic process	5.68
Ion transport	16	7.3e-19	1.2e-15	Phagosome, Synaptic vesicle cycle, Rheumatoid arthritis, proton transport, Collecting duct acid secretion, Hydrogen ion transport, Ion transport, ATPase activity, Mitochondrial proton-transporting ATP synthase complex, Hydrolase activity, hydrogen-exporting ATPase activity, Vacuolar proton-transporting v-type ATPase complex, Hydrogen ion transmembrane transporter activity, APT synthesis coupled p…	5.44
Cardiac muscle contraction	5	6.8e-07	0.00085	Hypertrophic cardiomyopathy (HCM), Dilated cardiomyopathy	5.26
Nucleotide binding	53	4.2e-15	6.1e-12	ATP-binding	5.11
Alcoholism	6	3.5e-07	0.00044	Chemokine signaling pathway, Ras signaling pathway	5.05
Protein processing in endoplasmic reticulum	11	3.4e-16	4.2e-13	Smooth endoplasmic reticulum, endoplasmic reticulum limen, protein folding, thioredoxin-like fold	4.42
Fatty acid degredation	4	1.1e-05	0.013	Valine leucine and isoleucine degredation, tryptophan metabolism, lysine degradation	4.16
MAPK signaling pathway	10	1.1.E-13	1.4e-10	Focal adhesion, osteoclast differentiation, GnRH signaling pathway, Hepatitis B, Neurotrophin signaling pathway, Pathways in cancer, Chemokine signaling pathway, B cell receptor signaling pathway, Natural killer mediated cytotoxicity, T cell receptor signaling pathway, choline metabolism in cancer, ErbB signaling pathway, Estrogen signaling pathway, Viral carcinogenesis, Glioma, Renal cell carcin…	3.92
mRNA processing	16	3.3.E-12	4.3e-09	mRNA splicing, RNA splicing, nucleic acid binding, RNA recognition motif domain, RRM2, RRM1, RRM, RRM2, Nucleotide-binding alpha-beta plait, RNA-binding	3.79
Endocytosis	8	2.8e-08	3.6e-05	Lipid-binding	3.75

## Sheet: Conserved WT KO DHPG
Supplementary Data 4. Top 20 DAVID GO table of top Functional Clusters for KO DHPG consistently changed proteins. Proteins consistently changed in KO DHPG were compared to our hippocampal slice proteome database in DAVID 6.8.
Name	number	p value	FDR	related clusters	enrichment score
Metabolic pathways	16	1.1e-24	1.2e-21	Biosynthesis of antibiotics, Carbon metabolism, Biosynthesis of amino acids, Citrate cyle, Transit Peptide, Tricarboxylic acid cycle, transit peptide:mitochondrion	7.61
Cell Membrane	12	2.3e-07	0.00028	Plasma membrane, Membrane	5.57
Oxidative Phosphorylation	6	6.8e-10	7.9e-07	Huntington's disease, Non-alcoholic fatty liver disease, Alzheimer's disase, Parkinson's disease, oxidation-reduction process,Mitochondrion inner membrane, Respiratory chain	4.9
Synapse	6	4.2e-05	0.05	Cell junction	3.81
Nucleotide binding	17	1.1e-06	0.0014	ATP-binding	3.74
Metal ion binding	16	2.8e-05	0.036	Metal binding, Zinc	3.15
Cell Projection	6	2.6e-05	0.031	Cytoskeleton, Growth cone, microtubule	2.83
Ion Transport	6	9.8e-06	0.00014	Pancreatic secretion, cGMP-PKG signaling pathway, Magnesium, Hydrolase activity, SM00831, Cation-transporting P-type ATPSase, P-type ATPase, HAD-like domain, Cation-transporting P-type ATPase	2.59
Transferase activity	6	3.6e-05	0.045	Phosphorylation, Kinase activity, Transferase, Kinase	2.32
Endoplasmic Reticulum	7	2.1e-05	0.025	Autophagaosome, Response to ER stress, ER membrane	2.31
Cadherin binding involved in cell-cell adhesion	4	0.0028	3.4	Cell-cell adherens junction, cell-cell adhesion	2.07
Oxidation-reduction process	7	1.6e-05	0.023	Oxioreductase activity, oxioreductase, NAD binding, NAD	2.03
Ion Transport	6	9.5e-08	0.00014	Pancreatic secretion, Integral component of plasma membrane, Lumenal, Cytoplasmic, Transmembrane helix, Transmembrane, Intergral component of membrane, Transmembrane region	1.86
Protein transport	6	0.0015	2.2	GTP binding	1.83
Recycling endosome membrane	3	0.018	20	Endosome	1.44
UBQ	3	0.034	26	Ubiquitin-like, Ubiquitin	1.37
Spliceosome	4	1.3e-05	0.015	Poly(A) RNA binding, mRNA splicing, intracellular ribonucleoprotein complex, mRNA processing, RNA splicing, RNA binding, nucleolus, nucleic acid binding, RNA-binding, Ribonucleoprotein	1.33
Regulation of cell cycle	3	0.039	43	transcription DNA-templated, Transcription regulation, Transcription	0.92
Glycoprotein	6	0.0022	2.5	Disulfide bond, Topological doman, Signal, transmembrane region, Glycosylation site:N-liked, Extracellular topological domain, Signal peptide	0.66
Transcription, DNA templated	5	0.1	78	DNA binding,	0.65
