# Supplementary material for: Altered steady state and activity-dependent de novo protein expression in fragile X syndrome
Source: Nat Commun. 2019 Apr 12;10:1710. doi: 10.1038/s41467-019-09553-8 (PMC6461708; doi:10.1038/s41467-019-09553-8)
Supplement: Supplementary file 7 — Supplementary Data 5 [file 41467_2019_9553_MOESM7_ESM.xlsx]

## Sheet: Title and explanation
Supplementary Data 5: Comparison with other published FXS and ASD databases. Comparison was made via databases derived from the literature (details in 'database list' tab).'Partial' overall is indicated if the majority of the protein id matched but there were slight is from differences. Individual overlaps with steady state and DHPG lists are indicated by the tab name.

## Sheet: Database list
Supplementary Data 5. List of reference ASD databases
Author name	Ascano et al (2012)	Ben-David et al. (2013)	Chang et al. (2015)	Codina-Sola Meta	Codina-Sola et al. (2015)	Cukier Meta	Cukier et al (2014)	Darnell et al (2013)	DeRubeis et al (2014)	Egawa et al (2015)	Hoeffer et al (2012)	Hu et al (2015)	Iossifov et al (2012)	Konopka et al (2012)	Lim et al (2013)	Liu et al (2013)	Nava et al (2012)	Neale Meta	Neale et al (2012)	Noh et al (2013)	O'Roak (Science) (2012)	Sanders et al (2012)	Shi et al (2013)	Tilot et al (2015)	Toma et al (2014)	Wang et al (2012)	Yu et al (2013)	Yuen et al (2015)	SFARI
Description	Autism Spectrum Disorder-associated FMRP targets in RIP-chip	Weighted gene co-expression analysis for genes disrupted by de novo SNVs	Overlap of FMRP Targets and ASD Candidate Genes	ASD Candidate Genes	Variants selected for validation after blood transcriptomic analysis	ASD Candidate Genes	Validated Variants in Genes Previously Implicated in ASD or Other Disorders	Overlap of FMRP Targets and ASD Candidate Genes	ASD risk genes with FDR < 0.05	6 novel rare missense variations identified by WES	mRNA expression levels in the blood of patients with FXS and PWP compared to controls	Likely causative protein truncating and missense variants	Likely Gene-Disrupting Mutations in Affected Children	Expression and confirmation of ASD-candidate genes during differentiation	Validated LoF variants	Genes with p-value < 0.01 from SKAT or Burden test	Next-generation sequencing in 12 unrelated families with two affected males	General list	Genes with double nonsynonymous hits across all three sources of data	ASD Candidate CNVs	Inherited severely disruptive variants	Genes with multiple hits	A list of prioritized non-coding variants that are shared between the two probands.	Downregulated in PTEN mice	Rare variants shared by the affected sibs in each of the ten multiplex families.	Autism suggestive and strong evidence genes that are significantly associated with dynamic 5-hmCs	Severe mutations	Summary of de novo exonic indels and SNVs	Searchable database for autism research
Genes	ADSL	TSPAN17	A2M	ABAT	FBXO39	A2BP1	ABCA13	AGRN	SCN2A	SLC7A11	FMR1	CLCN4	FAM91A1	A2BP1	CC2D2A	ABHD12	MXRA5	CACHD1	BRCA2	AATF	FOXP1	SCN2A	SYT11	CELF6	TCTEX1D1	CACNA1C	MECP2	ADAT1	ABAT
	AGAP1	TBR1	ABCA2	ACSL4	FFAR1	A2M	ABHD14A	ALDOA	SYNGAP1	ICA1	CYFIP1	CNKSR2	NRXN1	AHI1	LRRC69	ACSM3	TXLNG	CCDC18	CHD8	ABCC9	FOXP2	KATNAL2	DTL	GALNT13	RPS6KC1	DHCR7	NLGN4X	SLC25A46	ABCA7
	AHI1	DHRS4L1	ACACB	ADA	CDKL5	AADACL2	ABI3BP	ANAPC1	CHD8	DNAJC1		FRMPD4	ANK2	AUTS2a	ZNF883	ACVR2B	PHKA2	TMEM56	DNAH5	ADD1	GRIN2A	CHD8	E2F3	ARHGAP15	SCN1A	DMPK	PAH	NXPH1	ACTN4
	ALDH5A1	MLL3	ACTN4	ADARB1	BCAS3	ABAT	AGAP1	ANKRD11	ARID1B	C1S		KLHL15	NCKAP1	CACNA1C	SERPINA10	AKAP10	GPR64	VAV3	FAT1	AP1G1	GRIN2B	DNAH5	HIST1H4H	CHRNB3	IQSEC1	RAI1	VPS13B	MLXIPL	ACY1
	ANKRD11	CUL3	ADCY5	ADK	SYNGAP1	ABCA12	AP4M1	ANKRD11	ANK2	TRAPPC12		LAS1L	ATP1B1	CADPS2	DBF4B	AKR1D1	SAT1	STXBP3	KATNAL2	APBA2	LAMC3	KIAA0100	BTN3A2	NELL1	GABRA4	SHANK3	AMT	MIOS	ADA
	APC	TRPM5	AK1	ADORA2A	RTN3	ABCA13	CDH9	ANKRD17	SUV420H1	CLN8		RLIM	TRIP12	CNTNAP2	C17orf57	ALDH1L1	KIAA1210	TTF2	KIAA0100	AXIN1	SCN1A	KIAA0182	TRERF1	PCDH15	BTNL9	TSC2	PEX7	PKN3	ADAMTS18
	APP	KATNAL2	APAF1	ADRB2	C2orf70	ABCA2	CEP290	APC	DYRK1A			USP27X	WDFY3	CYFIP1	FLJ35220	ANKFN1	ODZ1	APH1A	KIAA0182	BAI2	ADCY5	MEGF11	MARCKS	ADCY5	BAT2	ATP10A	POMGNT1	LRFN3	ADARB1
	AUTS2	MBD	ATP2B4	ADSL	TYW3	ABCC12	CLCN2	ARID1B	GRIN2B			CDK16	KDM6B	DHCR7	UNC13A	ANKMY2	AFF2	POGZ	MEGF11	BAIAP2	ADNP	MYO7B	VCP	AGMO	ZNF311	AUTS2	SYNE1	TLN1	ADCY5
	CADM1	CNOT3	DST	AFF2	C18orf26	ABI3BP	CNTN5	ARNT2	ADNP			TAF1	DIP2C	EN2	ZNF780B	ANKRD17	NHS	SPRR2D	MYO7B	BCL2	AP3B2	NTNG1	FAM118B	DOCK10	TSC1	CACNA1H		KIF2A	ADK
	CADPS2	USP15	CACNA1B	AFF4	MYBPC2	ACLY	CPZ	AUTS2	TBR1				MLL5	FMR1	ZIM3	ANKRD37	IGSF1	CD247	NTNG1	C4orf41	AR1D1B	RFX8	KCNA1	PTCHD1	OBP2B	OXTR		PRRC2B	ADNP
	CHD7	SETD2	CACNA1D	AGBL4	SCN2A	ACP2	CSMD1	AUTS2	POGZ				DIP2A	FZD9a	KIAA1755	ANKRD55	MAGEA4	C1orf125	RFX8	CABP1	BRSK2	SLCO1C1	COQ5	SYN2	MUPCDH			KLHL30	ADORA2A
	CTTNBP2	IQGAP2	CACNA1E	AGMO	ZCCHC7	ACSL4 (FACL4)	DNAH9	BIRC6	CUL3				LMTK3	GABRB3	CC2D2A	APBA1	FAM3A	TDRD5	SPF1	CACNA1B	CHD7	SUV420H1	HIF1A	CADPS2	PHLDB1			ZNF318	ADORA3
	CUL4B	ETFB	CACNA1S	AGTR2	MEGF11	ADA	DLGAP2	CABIN1	KATNAL2				DST	GRIK2	C12orf64	ARFGAP2	MXRA5	CACNA1E	SCN2A	CACNA1F	CHD8	TRIO	SMG6	GPR37	SPATA19			EMILIN2	ADRB2
	DAPK1	SETBP1	CAD	AHI1	RBFOX1	ADAM22	F13A1	CACNA1G	BCL11A				MED13L	LIMK1a	C17orf57	ARRB2	CCDC22	NR5A2	SLCO1C1	CACNA1H	CNOT4	NAV2	MEOX1	GRIK2	ADAMTS20			FBXL6	ADSL
	DCUN1D1	RPS6KA3	CDH5	ALDH5A1	CUL3	ADAM33	FAT1	CDKL5	CACNA2D3				LRP2	MECP2	LILRA3	ASB15	PPP1R3F	PPP1R15B	SUV420H1	CADPS2	CTNNB1	SLC22A9	ACTG1	IL1RAPL1	RBM26			GDAP2	AFF2
	DDX11	POLRMT	CHD3	ALDH7A1	SMR3B	ADARB1	FBXO40	CENTG2	MIB1				UNC80	MET	C20orf71	ATG16L1	HUWE1	NFASC	TBR1	CALB2	CUL3	KANK1	DUSP10	KANK1	CYFIP1			ANK2	AFF4
	DHCR7	KIAA0100	CHRNA7	ALOX5AP	FKSG83	ADCY5	FRK	CENTG2	GABRB3				KIAA0232	NLGN3	FLG	BCL2L13	MAGEE1	USH2A	TRIO	CAMK2B	CUL5	ARHGEF10L	FAM43A	AHI1	CTU2			CUL2	AGAP1
	DIAPH3	ARID1B	CHRND	ANK3	GAS2	ADK	GRIN3B	CHN2	CTTNBP2				RABGGTA	NLGN4X	SULT1C3	BSCL2	KLHL13	SPAST	TUBA1A	CAMKK2	DYRK1A	EIF4G1	ZNF608	CHD2	ENO3			NKX3-1	AGBL4
	DLX1	CDC42BPB	CRKL	ANKRD11	TTC25	ADNP	HTR7	DAPK1	MLL3				ANO5	NRXN1	THSD7B	C14orf109	FGF13	ANTXR1		CAV1	HDGFRP2	MUC16	FSTL4	CNTN5	AZI1			THRA	AGMO
	DLX2	CUBN	CTNNB1	APBA2	URB1	ADORA2A	IQGAP2	DLGAP2	PTEN				TM4SF19	OXTR	ACTR3C	C18orf26	SLC6A8	ZNF638		CEP250	HDLBP	NF1	CYFIP2	CNTNAP2	CYP4F2			SMG6	AGTR2
	EEF1A1	DYRK1A	DCC	APC	MED13L	ADRB2	ITSN2	DLGAP2	RELN				SUV420H1	PLAUR	OR1J1	C1orf141	RENBP	CIAO1		CFTR	MBD5	LRP1	CYP7B1	CREBBP	ZNF440			ZNF208	AHI1
	EIF4E	BRWD1	DDB1	AR	MSLN	ADSL	JARID2	DNAJC6	ASXL3				TBC1D23	PRKCB1	PTCHD3	C1orf51	PLXNA3	FBLN7		CHRNA4	MDM2	RGS7	MOB3B	CTTNBP2	CABIN1			KRTAP13-3	ALDH1A3
	EN2	APH1A	DHX9	ARHGAP11B	TEK	AFF2	KIAA1949	DOPEY2					THSD7A	PTEN	PZP	C20orf26	RBM3	TBR1		CHRNA7	NLGN1	SNRNP200	ARID5B	DCX	BEND2			CAPN15	ALDH5A1
	ESR1	C20ORF111	DLG1	ARHGAP15	MED13L	AFF4	LLGL1	DSCAML1					RAD21L1	RELN	OR4M2	C2orf61	BCAP31	LASS6		CHRNB1	NOTCH3		KNTC1	DHCR7	HTR1D			MYO15A	ALOX5AP
	FBXO33	PPP1R15B	DLG2	ARHGEF6	KIAA0100	AGAP1	MYO1A	GAS7					NR3C2	SERPINE1	KRTAP4-8	C3AR1	CT47B1	DNAH7		CIT	NR4A2		STARD13	DMD	IVL			CAPN12	AMPD1
	FLT1	PRPF39	DLG4	ARID1B	MID2	AGBL4	MYOM2	GRIN2A					CBX4	SHANK3	ENDOV	C6	MXRA5	MOBKL3		CLIP2	NTNG1		TNFSF13B	FOXG1	SULT6B1			OS9	AMT
	FMR1	ITGA5	DNMT3A	ARNT2	CDC16	AGK	NRCAM	HERC2					NUAK1	SLC25A12	LILRA3	C6orf130	KAL1	CYP20A1		COX6A1	PRL1		RAD51B	FOXP1	SLC11A1			PALLD	ANK2
	G3BP1	MTMR12	DYRK1A	ARX	ARHGEF6	AGMO	NRXN2	HIPK3					ECM2	SLC6A4	C1orf127	C7orf47	TSPYL2	MDH1B		CPLX3	PDCD1		SEC11A	FOXP2	PRICKLE2			KIAA1217	ANK3
	G3BP2	PLXNB1	EGFR	ASMT	CACNA1E	AGTR2	OFCC1	HIVEP3					SCUBE2	TSC1	PRAMEF2	C8orf34	PHF8	ABCA12		CRELD2	PSEN1		LRRC28	HEPACAM	GRAMD1C			CNTN2	ANKRD11
	GABRB3	POGZ	EIF4A1	ASS1	TMEM62	AHI1	PLCD1	IDS					ZMYND11	TSC2	PGM1	CABS1	FAM123B	FN1		CRKL	PTEN		CBFA2T3	LAMC3	ANK2			BTAF1	ANKS1B
	GLO1	RELN	EIF4G1	ASTN2	CLTCL1	AHNAK2	PRICKLE1	KCNMA1					CACNA2D3	UBE3A	FAM71A	CASC4	PLXNB3	PLCD4		CSF2RA	RPS6KA3		SMG6	RELN	TIGD4			CA10	ANXA1
	GNAS	SMARCC2	EPHA1	ATP10A	BAZ1B	AK5	PRSS38	KLHL22					NFIA		C2orf63	CCDC138	SYN1	OBSL1		CSK	RUVBL1		TP53INP2	SLC16A3	LAP3			SLC12A6	AP1S2
	GOLGB1	SPAST	EPHB2	ATP13A4	ANK3	ALDH5A1	PRUNE2	MAP2					PHF2		VWA3B	CCDC60	APEX2	SPP2		CSNK1D	SPF1		NCOA3		ZNF498			PLEKHB2	APBA2
	HNRNPH2	SPP2	FANCA	ATP2B2	NCOR1	ALDH7A1	PTPRC	MAZ					SPATA13		DPP4	CCDC65	FUNDC2	ASB1		CTBP1	SESN2		MED15		TRIM4			PER2	APC
	HOMER1	ST3GAL6	FLNA	ATRNL1	GAP43	ALOX12B	RELN	MPRIP					DLL1		IFIH1	CD320	RENBP	SETD5		CTNND2	SETBP1		GRAMD3		GSDMD			PITPNM3	APH1A
	HUWE1	COL25A1	GABRB3	ATRX	KCNV1	ALOX5AP	SLC8A3	MYO16					PCDHA13		PTH2R	CDADC1	TMLHE	SMARCC1		DGCR8	SETD2		C5orf15		EPS8L2			MYO5A	APP
	ITGA4	ADNP	GNAS	ATXN7	MECP2	AMY2B	SLIT3	NBEA					TROVE2		ATP13A5	CEACAM16	TRO	PLXNB1		DHODH	SGSM3		LINC00251		COG3			DKK3	AR
	JMJD1C	UBR3	GRK5	AUTS2	ITGBL1	ANK3	SMARCC1	NF1					PAX5		UGT2A1	CELSR1	GABRE	DAG1		DLG1	TBL1XR1		RFC3		C16orf71			CCT7	ARHGAP11B
	KAT5	SLC7A7	GRIN2B	AVPR1A	GPATCH8	ANKRD11	STXBP5	NLGN3					SLC25A39		FAM81B	CENPT		NISCH		DLG4	TBR1		ZNF592		NF1			ING1	ARHGAP15
	KDM5C	DNAH5	GRM5	BAIAP2	SPPL2B	ANKRD12	SYNE1	NLGN3					UBN2		USP45	CFHR5		CADPS		DLGAP2	TSPAN16		MEF2A		DRP2			PRRC2C	ARHGAP24
	LAMB1	SUCLA2	GRM7	BCKDK	SCN2A	ANKRD35	SYNE2	NPAS2					PCOLCE		KIAA1919	CH25H		ST3GAL6		DLGAP3	UBE3C		FANCG		TCHH			CYP17A1	ARID1B
	LRRC1	SVIL	MSH6	BCL2	ADIPOR2	ANKS1A	SYN1	NRXN1					CTTNBP2		LPA	CHCHD6		MCM2		DLGAP4	USP15				POU2F1			HIST1H2AE	ARNT2
	MAP1B	ADAM33	GTF3C1	BDNF	HTR2A	ANTXR1	TOPORS	NRXN1					GIMAP8		UNC93A	CHRD		MUC4		DMRT3	ZPTP41				ADD2			TNFAIP3	ARX
	MARK1	CSDE1	HNRNPF	BRAF	GPR139	AOC3	TSPYL5	NRXN1					RIMS1		RNF32	CIAPIN1		GAK		DNAJC5	ZNF420				ITGAV			PCLO	ASH1L
	MBD1	FAM8A1	HRH2	BRCA2	MYL3	AP1S2	TTF2	NRXN3					MFRP		OR10V1	CIDEB		FBXL5		DNM1					FAM171B			PKN3	ASMT
	MBD3	MPHOSPH8	ITGB3	BTAF1	BEND4	AP3B2	UIMC1	NTRK3					ZFYVE26		RAD52	CLDN17		REST		DOC2A					FETUB			STAB2	ASS1
	MBD4	TCF3	ITPR1	BZRAP1	ZCCHC18	APAF1	VPS13B	ODZ3					BCL11A		KRT83	CLEC14A		GNRHR		DYNLL1					KIAA0226			NRN1L	ASTN2
	MBP	BTN1A1	JUP	C15orf43	FRMPD4	APBA2	WDR4	PCDH10					POGZ		OAS3	CLSTN2		UGT2B10		E2F1					NDST3			MPRIP	ASXL3
	MCPH1	EPHB2	KCNC1	C16orf68	MAOA	APC	WDR60	PCDH7					CSTF2T		OLFM4	CLUL1		GPRIN3		EEF1A2					C4orf41			EYS	ATG7
	MECP2	FCRL6	LIMK1	C3orf58	MED1	APH1A		PCDH9					FLG		CLYBL	COL28A1		METTL14		ELN					BAI3			FOCAD	ATP10A
	MED12	RAB2A	LLGL1	C4B	GRID1	APLF		PCDH9					TUBGCP4		NPC2	CRAT		INTU		EPB41L1					MYO1G			FAS	ATP2B2
	MET	RNF38	LRP1	CA6	CHRNB1	APLNR		PEG3					GALNTL4		RAGE	CREB3L4		FAT1		EXOC3					AKAP9			DCHS1	ATRNL1
	MTF1	SCN2A	LRP2	CACNA1B	FKBP14	APOC3		PER1					DYRK1A		ABCA10	CSGALNACT1		FAT1		FBXL20					DOCK4			NBEA	ATRX
	NBEA	SCP2	SMAD2	CACNA1C	ITGBL1	AR		PI4KA					ACACB		ZNF77	CSN1S1		SLC6A3		FHL2					C8orf74			DACH1	ATXN7
	NF1	SHANK2	MAPT	CACNA1D	ALS2CR8	ARHGAP11B		PLCB1					TRIM17		C1orf168	CSPG4		MTMR12		FLNC					YWHAZ			ADAMTS9	AUTS2
	NHS	NCKAP1	MDM2	CACNA1E	ERBB4	ARHGAP15		PPARGC1A					MTHFS		DNAH14	CYB5D2		DAB2		FOXP1					KANK1			SFRP2	AVPR1A
	NIPBL	SUV420H1	MST1R	CACNA1F	ZNF589	ARHGAP24		PRKCB					EFCAB5		VWA3B	CYB5RL		GPX8		FOXP2					KDM4C			ZZEF1	BAIAP2
	NRCAM	NFIA	MYH9	CACNA1G	OR9A4	ARHGEF10L		PRKCE					ATP10D		DNAH7	CYP11B2		MEF2C		FTSJ1					DNHD1			RTN4	BBS4
	NRP2	TROVE2	MYH10	CACNA1H	CLTCL1	ARHGEF6		PTEN					VCP		GBE1	CYTH3		CHD1		GABARAP					IGHMBP2			FYCO1	BCAS1
	NSD1	PAX5	MYH11	CADM1	RIT1	ARID1B		PTPRG							ATP13A5	DCAF13		FNIP1		GABRA5					MMP8			ERC2	BCKDK
	OPHN1	ZFYVE26	MYO9B	CADPS2	FAM164C	ARMC9		PTPRN2							WDR17	DECR2		PCDHB16		GABRB3					DYNC2H1			FNDC1	BCL11A
	PAX6	GALNTL4	NF1	CAMSAP2	C17orf105	ARNT		PTPRT							INTS8	DGKH		PWWP2A		GABRD					GLIPR1			PRRC2C	BCL2
	PCDH9	FAM91A1	DDR2	CAMTA1	OR2T10	ARNT2		RAPGEF4							SLC22A25	DKK1		ZNF311		GABRG3					AMZ2			DXO	BDNF
	PHF8	LRP2	OPRL1	CASC4	CISD3	ARX		RC3H1							RAD52	DLL1		KIAA1949		GAK					LCT			ZNF804B	BIN1
	PITX1	UNC80	PFKM	CASK	ZNF827	ASAH2		RELN							ZSCAN29	DNA2		LY6G6F		GATA1					RABL2A			EXTL1	BIRC6
	PPP2CB	NRXN1	PIK3R2	CBS	SLC35B3	ASB1		SEZ6L2							TMC3	DNAH8		ANKS1A		GCC2					PET112L			CACNA1B	BRAF
	PRKCB	ANK2	PMM2	CCDC64	PRR19	ASMT		SEZ6L2							KLK14	DNASE1L3		XPO5		GDI1					FAM200A			KMT2D	BRCA2
	PSMD10	KIAA0232	PRKCA	CD38	RC3H1	ASS1		SHANK2							SLC17A9	DSTYK		ZNF451		GMEB2					TJP2			IL25	BTAF1
	PTEN	RABGGTA	PRKG1	CD44	CYFIP1	ASTN1		SHANK3							CFHR2	DUSP14		TBX18		GNB1					IFIT1			CANX	BZRAP1
	RAB39B	ANO5	MAPK3	CD99L2	SLX4	ASTN2		SHANK3							DPP4	E4F1		ZNF292		GNB1L					TRIM29			HLA-E	C11orf30
	RAI1	ATP1B1	MAPK13	CDH10	CABYR	ATP10A		SHANK3							ATP13A5	EEPD1		IQCE		GNG13					PRICKLE1			CSAD	C12orf57
	RB1CC1	TBC1D23	PSEN1	CDH22	MYBPC2	ATP2B2		SLC24A2							UGT2A1	EML5		MACC1		GOSR2					ZNF140			OR6C76	C15orf43
	REEP3	WDFY3	PTEN	CDH8	C3orf23	ATP2B4		SLC8A2							MICB	ERAP1		CDCA7L		GRK5					AQP4			STXBP1	C3orf58
	RFWD2	RAD21L1	PTK7	CDH9	GSN	ATRNL1		SYNGAP1							LPA	ERICH1		INMT		GTF2I					DYM			GBF1	C4B
	ROBO1	NR3C2	PTPRK	CDKL5	EXOC6	ATRX		TAOK2							CCL26	ERMP1		ABCA13		HBA1					ZNF532			DAAM2	CA6
	RPL10	CBX4	PTPRM	CENTG2	DNAH5	ATXN7		TPPP							PLAT	ESRP1		ZNF107		HBA2					SIPA1L3			LAX1	CACNA1B
	RPS6KA2	NAPRT1	ROS1	CEP290	ANK3	AUTS2		TSC2							CYP2C18	EXOSC1		ADAM22		HCN2					NAPSA			SLC16A13	CACNA1C
	RPS6KB1	PPM1D	RPS6KA3	CEP41	CREBBP	AVPR1A		TSPAN7							CLYBL	EXTL3		ZKSCAN5		HCN4					GPR112			IPO9	CACNA1D
	SDC2	NUAK1	RPS6KB2	CHD7	SLC9A4	B3GALT6									SPTBN5	EYS		C7orf43		HDAC1					SRBD1			GSG1	CACNA1F
	SH3KBP1	ECM2	RYR1	CHD8	DMD	BAIAP2									KRT31	FAH		RELN		HEATR6					HK2			LRRC8D	CACNA1G
	SLC6A8	SCUBE2	SCN2A	CHRNA4	ACSM3	BCKDK									HAP1	FAM160B1		KIAA1549		HGS					TRPM8			PGC	CACNA1H
	SLC9A6	ZMYND11	SDHA	CHRNA7	FTSJ1	BCL2									ARSH	FAM71D		MYOM2		HNF1B					DNAH1			CPNE6	CACNA1I
	SUCLG2	CACNA2D3	SFPQ	CHRNB2	PPP2R2D	BCORL1									GAGE8	FAM83H		MCPH1		HSPB8					RFT1			KCNMA1	CACNA2D3
	TSC1	PHF2	TRA2B	CHST5	C15orf27	BIN1									KIAA2022	FANCE		KIAA1967		HTT					CCDC36			SNAP25	CACNB2
	TSC2	SPATA13	SMARCA2	CLTCL1	RSPRY1	BMP1									SATL1	FASTKD1		SNTG1		ID1					PDS5A			MYO5A	CADM1
	TSN	KDM6B	SPTAN1	CMIP	PLCG2	BRAF									GLRA4	FBXL22		SCRIB		IGLV3-21					RBM47			ZWILCH	CADM2
	TXNRD1	SLC25A39	STK11	CNR1	ZC3H18	BRCA2									GUCY2F	FBXO4		PLEC		IKBKG					KLHL8			BTBD10	CADPS2
	UBE2H	MED13L	TADA2A	CNTN3	C2orf88	BRD1									KIAA1210	FCAR		GLDC		IL2RA					ARSJ			DNAH10	CAMK4
	UBE3A	PCOLCE	TRIO	CNTN4	MYT1	BRSK2									MAP7D3	FGB		MPDZ		IL3RA					STOX2			LRRK2	CAMSAP2
	UBR1	GIMAP8	TSC2	CNTN5	DSPP	BRWD1									GPR112	FPGS		TOPORS		ITPR1					JMY			PCNXL2	CAMTA1
	UPF3B	DIP2C	TTN	CNTN6	MDC1	BSPRY									MAGEC3	FZD10		COL15A1		KAT2B					C8orf45			ALPI	CAPRIN1
	VASH1	MLL5	VCP	CNTNAP2	BCAP29	BTAF1									ITIH6	GABRA6		STXBP1		KCND2					PTPRD			RTN4R	CASC4
	XPC	DIP2A	SF1	CNTNAP3	CACNA1F	BTD									SATL1	GALNT9		SVIL		KHDRBS1					VWA2			KIF11	CBS
		CTTNBP2	CUL5	CNTNAP5	MTF1	BTN1A1									GLRA4	GCET2		JMJD1C		KIAA1468					TMEM9B			ATP11A	CC2D1A
		CSTF2T	TRRAP	COMT	NCKAP5L	BZRAP1									MAP7D3	GFRA2		KCNMA1		KLF13					ROBO3			RASGRP3	CCDC64
		TUBGCP4	AXIN1	CREBBP	TIPARP	C10orf90									MAGEC3	GK5		KCNMA1		KRAS					TSPAN32			RPS9	CD38
		ACACB	CUL3	CSNK1D	ALDH7A1	C12orf41									GYG2	GLRA2		MMRN2		KSR2					FAM55B			DIDO1	CD44
		TRIM17	PPM1D	CTNNA3	ARID1B	C15orf43									PIR	GPR101		MYOF		LCK					UBE3B			UBR4	CD99L2
		MTHFS	IKBKAP	CTTNBP2	CIT	C15orf62									KLHL34	GPR125		CCNJ		LDHB					HVCN1			ZNF213	CDC42BPB
		EFCAB5	CBX4	CUL3	LTA4H	C18orf26									PRDX4	GSTK1		C10orf90		LEP					LRP10			RNH1	CDH10
		DST	MADD	CXCR3	FOXN3	C1orf125									FTHL17	HAMP		NUP98		LIMK1					SPTBN5			TMEM247	CDH11
		ATP10D	CASK	CYFIP1	IL16	C20orf111									DUSP21	HAS1		DENND5A		LRPAP1					CCDC102B			ITSN1	CDH22
		VCP	RUVBL1	CYP11B1	PROCA1	C2orf42									ZNF157	HIST1H4H		MICALCL		LRRC4					ZNF154			KIF1B	CDH8
		RIMS1	TNKS	DAB1	AP2B1	C3									FAAH2	HLTF		LGR4		MAFG					TFIP11			C1orf226	CDH9
		BCL11A	EIF3G	DAPK1	PRKCSH	C3orf38									MTMR8	HOXB2		SLC1A2		MAPK1					RGAG1			PTPN21	CDKL5
			STK19	DBH	PRKRA	C3orf58									VSIG4	HOXC8		OR8H1		MAPK11					VANGL1			DSG2	CDKN1B
			BRSK2	DCTN5	TEX264	C4B									CXCR3	HS3ST6		APLNR		MAPK12					FASTKD2			OCRL	CECR2
			SMC3	DCUN1D1	NECAP2	C6orf174									PCDH11X	HYDIN		DPP3		MAPK3					RPN1			TDRD9	CELF4
			NOLC1	DCX	UBE3B	C7orf43									SRPX2	IFI16		MYO7A		MAPK8IP2					EPHB3			TDRD9	CELF6
			NRXN1	DDC	LAMA1	C9orf144B									DRP2	IGFLR1		CCDC90B		MAPT					CCDC127			ADSL	CEP290
			CDC42BPB	DDX11	CIC	C9orf30									VSIG1	IMPACT		PIWIL4		MBP					EGFLAM			PTDSS1	CEP41
			NCOR1	DDX53	LRP2	C9orf68									SLC25A43	INTS8		APOC3		MED15					POLK			ANKRD13D	CHD2
			UBE3C	DHCR7	SYNE1	CA6									SLC25A43	IRF3		MLL		MED21					MMRN2			ZMYM1	CHD7
			HDAC9	DIAPH3	HSPB11	CACHD1									ZNF75D	ITGB1BP1		KIRREL3		MED31					CASC4			METRNL	CHD8
			NUAK1	DISC1	ALDH3B2	CACNA1A									MMGT1	ITGB6		MANSC1		MET					RASL12			PARD3	CHRM3
			ABI2	DLG4	MYO16	CACNA1B									MCF2	KCND1		C12orf41		MIOX					SV2B			CACNB2	CHRNA7
			BAIAP2	DLGAP2	HOXD10	CACNA1C									AFF2	KCTD13		TUBA1A		MVP					CHST4			CAPG	CHRNB3
			MYBBP1A	DLX1	ALDH7A1	CACNA1D									MAMLD1	KIAA0415		ITGA5		NCK2					DSG1			ADAMTS9	CHST5
			HTATIP2	DLX2	ZFP62	CACNA1E									MECP2	KIF3B		SMARCC2		NCOA6					LRRC8E			IGF2R	CIB2
			POLQ	DLX6	TTC26	CACNA1F									TMLHE	KRTAP23-1		SLC39A5		NDN					MIIP			GRAMD1B	CLSTN3
			ZMYND11	DMD	MECP2	CACNA1G									ARSF	KRTAP27-1		STAT2		NECAB3					UBR4			LIG1	CLTCL1
			WDR4	DMPK		CACNA1H									DMD	LACE1		NAB2		NETO1					IFT172			DR1	CMIP
			IQGAP2	DNAH5		CACNA2D2									VSIG4	LAMC3		SRGAP1		NLGN2					GPD2			KLF12	CNR1
			SRCAP	DNER		CADM1									ERCC6L	LAPTM4B		ZFC3H1		NLGN3					ZAK			KMT2B	CNR2
			TLK2	DPP10		CADPS									SYTL4	LMO4		WDR66		NLGN4X					CD14			PROSC	CNTN3
			HNRNPUL1	DPP6		CADPS2									RNF128	LRRFIP2		DENR		NOS1					IRAK1BP1			MYH11	CNTN4
			CIT	DPYD		CAMSAP2									TEX13B	LRRTM1		splice jxn of ZMYM2		NOTCH1					WASF1			MYH6	CNTN5
			SUPT16H	DRD2		CAMTA1									SLC25A43	LYVE1		CDX2		NOTCH3					C6orf118			ALPK3	CNTN6
			DDX20	DRD3		CAP2									CT45A5	MCAM		BRCA2		NPLOC4					ABHD11			EBF2	CNTNAP2
			SYNRG	DRD4		CAPN10									CDR1	MED13L		BRCA2		NSF					ADCY8			ZNF266	CNTNAP3
			NLGN1	DUSP22		CARKD									HAUS7	MED14		SUCLA2		OPRL1					HIATL1			MYO9B	CNTNAP4
			SHANK2	DYRK1A		CASC4										METTL2A		MYCBP2		P2RX4					HOGA1			PCDH1	CNTNAP5
			RIMS1	EGR2		CASK										MRPL38		PRPF39		P2RX7					NLRP14			DNHD1	CREBBP
			CYFIP1	EHMT1		CBS										MRTO4		SYNE2		PAK2					ASAM			METTL16	CSMD1
			SYNE1	EIF4E		CCDC14										MTERFD2		DCAF4		PALM					NAT10			OSBPL7	CSNK1D
			DICER1	EML1		CCDC18										MTRR		SEL1L		PCSK1N					IFT81			SPHKAP	CTCF
			BRD4	EN2		CCDC64										MUC6		AHNAK2		PDE6G					ABCB9			BOD1L1	CTNNA3
			TSSK2	EP300		CCDC90B										MYEOV2		RTF1		PDRG1					GPR84			PTPRN	CTNNB1
			BRD1	EP400		CCNJ										MYO1C		FAM63B		PHLPPL					CLEC14A			MFI2	CTTNBP2
			L3MBTL1	EPC2		CD151										N4BP3		PIAS1		PLA2G1B					CHGA			LOXHD1	CUL3
			AGO1	EPHA6		CD247										NBPF3		ARNT2		PLCG2					PREX1			RAD21	CX3CR1
			STK36	EPHB2		CD38										NCAPG		CHD2		PML					TUBA8			FA2H	CXCR3
			VPS4A	EPHB6		CD44										NFASC		TRAF7		PPP1R3A					PAX7			KIAA1430	CYFIP1
			CTNNA3	ERBB4		CD72										NMI		MKL2		PRKCZ					ATP1A4			NEUROG3	CYP11B1
			MPP6	ERG		CD83										NOC2L		ABCC12		PRKG1					SNTG2			SLC38A10	DAB1
			UIMC1	ESR1		CD99L2										NPFF		ZDHHC1		PRKX					FLNB			SLC10A6	DAGLA
			NLGN3	ESR2		CDC42BPB										NPLOC4		RTN4RL1		PTPRZ1					SHOX2			DCAF4L1	DAPK1
			SNRK	ESRRB		CDCA7L										NRXN3		POLR2A		PXN					GRSF1			ABCF1	DAPP1
			TRPV5	EXT1		CDH10										NSD1		ALOX12B		RAB5A					MAML3			PP2D1	DCTN5
			ARID1B	F13A1		CDH18										NUBP1		PER1		RAC3					TMEM106B			APOA1BP	DCUN1D1
			EP400	FABP5		CDH22										NUP37		SLC6A4		RAN					SOSTDC1			KMT2D	DCX
			CHD8	FABP7		CDH5										NYNRIN		KRTAP9-3		RBBP4					ZMIZ2			TRAPPC10	DDC
			WNK2	FAT1		CDH8										OBP2A		AOC3		RFC5					C10orf122			SLC22A25	DDX11
			TBL1XR1	FBXO15		CDH9										OR13H1		DUSP3		RGS12					HRASLS5			DRAM1	DDX53
			PDGFD	FBXO33		CDHR5										P2RY13		CLTC		RGS19					KCTD21			GRIK1	DEAF1
			CLPB	FBXO40		CDKL5										PAWR		TBX4		RHOF					ZNF259			RBP7	DEPDC5
			KIF18A	FEZF1		CDON										PAX5		SMCHD1		RHOT2					ARHGEF12			WDR96	DGKZ
			TCF7L1	FEZF2		CDX2										PCDH7		MYO5B		RNF126					TECTA			CDC42EP4	DHCR7
			NAV2	FGD1		CECR1										PCDHA6		FGF22		RPLP0					KRT84			HJURP	DIAPH3
				FGFBP3		CELA1										PCDHB12		TCF3		SBF1					MAX			HEATR5B	DIP2A
				FHIT		CENTG2										PCDHB5		C3		SDC3					CCDC105			CCNT1	DISC1
				FLT1		CEP290 (NPHP6)										PCDHGA6		ELL		2016-09-05					ZNF347			NOTCH3	DLG1
				FMR1		CEP350										PDIA2		UPF1		SERPINB8					TMEM198			HYKK	DLG4
				FOLH1		CEP41										PDZRN4		ZNF155		SERPIND1					PAX3			MYBBP1A	DLGAP1
				FOXG1		CHD1										PF4V1		ZNF813		SEZ6L2					RUFY3			PM20D1	DLGAP2
				FOXP1		CHD2										PIGA		CST9		SF3B3					PJA2			NLGN1	DLGAP3
				FOXP2		CHD3										PIP4K2C		DUSP15		SFPQ					KCNQ5			PCDHGA10	DLX1
				FRK		CHD7										PLCB3		TOP1		SHANK2					MTO1			AZGP1	DLX2
				FRMPD4		CHD8										PNMA5		C20orf111		SLC35A2					NRG1			HPS6	DLX6
				FTSJ1		CHRNA7										POLR1D		KCNS1		SLC5A7					CSMD3			STXBP5L	DMD
				GABRA4		CHRND										PPL		ITGB2		SLC6A3					KCNQ3			LAMA3	DMPK
				GABRA5		CHST5										PQBP1		CECR1		SLC6A9					STIM1			ATG2B	DNAH10
				GABRB1		CIAO1										PRAM1		EWSR1		SMARCA2					SCUBE2			MCM6	DNAJC19
				GABRB3		CISH										PRKD2		CYTH4		SNAP29					P2RX4			USF2	DNER
				GABRG3		CLTC										PRPSAP1		SBF1						RXFP2			PIKFYVE	DNM1L
				GAD1		CLTCL1										PRR12		ELK1						GJB6			BSDC1	DOCK10
				GALNT13		CMIP										PSD4								MYH6			TACC1	DOCK4
				GALNT14		CNOT1										PZP								ZKSCAN2			FAM76B	DOLK
				GAMT		CNOT3										RAD50								STX10			ZNF263	DPP10
				GAN		CNOT4										RANBP6								KEAP1			LRRC7	DPP6
				GAP43		CNR1										RCOR2								PLTP			CBLL1	DPYD
				GAS2		CNST										RGS18								SMTN			ZNF681	DRD1
				GLO1		CNTN3										RGS5								KDM5C			COLEC10	DRD2
				GLRA2		CNTN4										RIMBP2								ALAS2			BHLHE40	DRD3
				GNA14		CNTN5										RIN2								FAAH2			SLC25A46	DSCAM
				GNAS		CNTN6										ROM1								METTL13			C16orf45	DST
				GNB1L		CNTNAP2										RP2								TEDDM1			SLC9A8	DUSP22
				GPC6		CNTNAP3										RSC1A1								GALNTL6			ZC3H3	DYDC1
				GPR139		CNTNAP5										S1PR4								GLCCI1			BRIP1	DYDC2
				GPX1		COL12A1										SCTR								ZC3H3			PIK3R5	DYRK1A
				GRIA3		COL15A1										SEMA5B								FBXO22			RELN	EEF1A2
				GRID1		COL25A1										SF3B3								ZFHX3			DRD4	EFR3A
				GRID2		CPZ										SFTA3								XRCC1			COL16A1	EGR2
				GRIK2		CREBBP										SH3GL1								LRRN4			NARF	EHMT1
				GRIN2A		CSDE1										SHISA5								RBL1			TJP3	EIF4E
				GRIN2B		CSMD1										SIDT2								MAP7D2			CCDC87	EIF4EBP2
				GRIN3B		CSNK1D										SLC22A14								FNDC7			PI4KA	EML1
				GRIP1		CST9										SLC24A3								LAMC1			MUC15	EN2
				GRM5		CTNNA3										SLC24A6								NCF2			RYR1	EP300
				GRM8		CTNNB1										SLC2A10								IGFN1			CUX2	EP400
				GRPR		CTNND2										SLC2A12								HYAL1			DNAH10	EPC2
				GSK3B		CTTNBP2										SLC30A4								MRPS22			DNAH10	EPHA6
				GSN		CUBN										SLC39A2			s					HES1			APLP2	EPHB2
				GSTM1		CUL3										SLC39A8								CCDC96			SHANK3	EPHB6
				GTF2I		CUL5										SLFN11								LMTK2				EPS8
				GUCY1A2		CXCR3										SMARCA2								SLC45A4				ERBB2IP
				HDAC4		CYFIP1										SNX27								NDOR1				ERBB4
				HEPACAM		CYP11B1										SPATS1								DCHS1				ERG
				HLA-A		CYP1A2										SPG11								GNB5				ESR1
				HLA-DRB1		CYP20A1										SPP1								ISG20				ESR2
				HMGN1		CYP4F3										STAP1								SLC4A1				ESRRB
				HNRNPH2		CYTH4										STK40								FAM104A				ETFB
				HOMER1		DAB1										STON2								DNM2				EXOC3
				HOXA1		DAB2										TATDN1								KLK1				EXOC5
				HOXB1		DAG1										TATDN3								ASXL1				EXOC6
				HRAS		DAPK1										TBCB								LAMA5				EXOC6B
				HS3ST5		DBNL										TEAD4								OGFR				EXT1
				HSD11B1		DBR1										TMBIM1								PPIL2				F13A1
				HTR1B		DCAF4										TMCO7								DDX17				FABP3
				HTR2A		DCTN5										TMEM132B								CELSR1				FABP5
				HTR3A		DCUN1D1										TMEM143								ASAM				FABP7
				HTR3C		DCX										TMEM184B								CYFIP1				FAM135B
				HTR7		DDC										TMEM87A								DNM2				FAN1
				ICA1		DDI2										TNFRSF10A								DSG1				FAT1
				IGF2		DDR2										TNFSF8								EGFLAM				FBXO15
				IL1R2		DDX11										TOLLIP								FLNB				FBXO33
				IL1RAPL1		DDX20										TPTE								KEAP1				FBXO40
				IL1RAPL2		DDX53										TRIM26								GABRA4				FER
				IMMP2L		DENND5A										TRPM8								GJB6				FEZF2
				INPP1		DENR										UBAC1								MYH6				FGA
				IQSEC2		DEPDC7										UBQLNL								P2RX4				FGD1
				ITGA4		DET1										UGGT1								PJA2				FGFBP3
				ITGB3		DGCR14										UPK1B								SCN1A				FHIT
				ITGB7		DGCR8										USP24								SV2B				FLT1
				JARID2		DHCR7										USP26								TJP2				FMR1
				JMJD1C		DHRS4L1										USP31												FOLH1
				KATNAL2		DIAPH3										VPS13B												FOXG1
				KCND2		DICER1										VPS33A												FOXP1
				KCNJ10		DISC1										VSTM2L												FOXP2
				KCNMA1		DLG4										WISP1												FRK
				KCTD13		DLGAP2										WNK3												FRMPD4
				KDM5C		DLX1										ZADH2												GABRA1
				KHDRBS2		DLX2										ZDBF2												GABRA3
				KIAA0100		DLX6										ZDHHC20												GABRA4
				KIAA0182		DMD										ZFAND1												GABRB1
				KIAA1586		DMPK										ZFP106												GABRB3
				KIF5C		DNAH11										ZMAT4												GABRQ
				KLC2		DNAH17										ZNF202												GAD1
				KRAS		DNAH5										ZNF434												GALNT13
				L1CAM		DNAH7										ZNF461												GALNT14
				LAMA1		DNAH9										ZNF470												GAN
				LAMB1		DNAJB9										ZNF544												GAP43
				LAMC3		DNAJC19										ZNF721												GAS2
				LMX1B		DNER										ZNF770												GATM
				LRFN5		DNM1L																						GDA
				LRP1		DNMT3A																						GIGYF1
				LRP2		DOM3Z																						GLO1
				LRRC1		DPP10																						GLRA2
				LRRC7		DPP3																						GNA14
				LZTS2		DPP4																						GNAS
				MACROD2		DPP6																						GNB1L
				MAGED1		DPYD																						GPC6
				MAOA		DRD2																						GPD2
				MAP2		DRD3																						GPHN
				MAP2K1		DUOXA1																						GPR139
				MAPK1		DUS1L																						GPR37
				MAPK3		DUSP15																						GPX1
				MAPK8IP2		DUSP22																						GRID1
				MARK1		DUSP3																						GRID2
				MBD1		DYRK1A																						GRID2IP
				MBD3		EBAG9																						GRIK2
				MBD4		EFR3A																						GRIK3
				MBD5		EGR2																						GRIN1
				MCC		EHD2																						GRIN2A
				MCPH1		EHMT1																						GRIN2B
				MDGA2		EIF2C1																						GRIP1
				MECP2		EIF3G																						GRM1
				MED12		EIF4E																						GRM4
				MEF2C		EIF4EBP2																						GRM5
				MEGF11		EIF4G1																						GRM8
				MET		ELK1																						GRPR
				MID1		ELL																						GSK3B
				MKKS		EML1																						GSN
				MKL2		EN2																						GSTM1
				MSN		EP300																						GTF2I
				MSR1		EP400																						GUCY1A2
				MTF1		EPC2																						HCFC1
				MTHFR		EPHA6																						HCN1
				MYO16		EPHB2																						HDAC4
				MYO1A		EPHB6																						HDAC6
				NBEA		ERBB4																						HEPACAM
				NCKAP5L		ERG																						HERC2
				NDNL2		ERV3-1																						HLA-A
				NDP		ESR1																						HLA-DRB1
				NDUFA5		ESR2																						HMGN1
				NF1		ESRRB																						HNRNPH2
				NFIA		ETFB																						HOMER1
				NFIX		EWSR1																						HOXA1
				NHS		EXT1																						HOXB1
				NIPA1		F13A1																						HRAS
				NIPA2		FABP5																						HS3ST5
				NIPBL		FABP7																						HSD11B1
				NLGN1		FAF2																						HTR1B
				NLGN3		FAM135B																						HTR2A
				NLGN4X		FAM45A																						HTR3A
				NLGN4Y		FAM63B																						HTR3C
				NOS1AP		FAM8A1																						HTR7
				NOS2A		FAT1																						HUWE1
				NPAS2		FBLN7																						HYDIN
				NRCAM		FBXL5																						ICA1
				NRP2		FBXL6																						IL16
				NRXN1		FBXO10																						IL1R2
				NRXN2		FBXO15																						IL1RAPL1
				NRXN3		FBXO18																						IL1RAPL2
				NSD1		FBXO33																						IMMP2L
				NTF3		FBXO40																						INADL
				NTF4		FBXW9																						INPP1
				NTNG1		FCRL6																						IQSEC2
				NTRK1		FER																						ITGA4
				NTRK3		FEZF2																						ITGB3
				NXPH1		FGD1																						ITGB7
				OCRL		FGD3																						JARID2
				ODF3L2		FGF22																						JMJD1C
				OPHN1		FGFBP3																						KANK1
				OPRM1		FGFR2																						KATNAL2
				OR1C1		FHIT																						KCND2
				OTX1		FLT1																						KCNJ10
				OXTR		FMR1																						KCNJ12
				PAFAH1B1		FN1																						KCNJ15
				PAH		FNIP1																						KCNJ2
				PARD3B		FOLH1																						KCNMA1
				PARK2		FOXG1																						KCNQ2
				PCDH10		FOXP1																						KCNQ3
				PCDH15		FOXP2																						KCNT1
				PCDH19		FREM3																						KCTD13
				PCDH8		FRK																						KDM5B
				PCDH9		FRMPD4																						KDM5C
				PCDHGA11		FRYL																						KDM6B
				PDE1C		FTSJ1																						KHDRBS2
				PDE4A		GABRA3																						KIAA1586
				PDE4B		GABRA4																						KIAA2022
				PDZD4		GABRA5																						KIF13B
				PECR		GABRB1																						KIF5C
				PER1		GABRB3																						KIT
				PEX7		GABRG1																						KLC2
				PIK3CG		GABRQ																						KMO
				PINX1		GAD1																						KMT2A
				PITX1		GAK																						KMT2C
				PLAUR		GALC																						KMT2E
				PLCB1		GALNT13																						KPTN
				PLCD1		GALNT14																						LAMA1
				PLN		GALNT9																						LAMB1
				POGZ		GAMT																						LAMC3
				POMGNT1		GAN																						LEP
				PON1		GAP43																						LIN7B
				PPP1R1B		GAS2																						LMX1B
				PPP1R3F		GATA3																						LPL
				PQBP1		GATM (AGAT)																						LRFN5
				PRKCB		GBP6																						LRP2
				PRKCB1		GJA10																						LRP2BP
				PRKX		GLDC																						LRPPRC
				PRUNE2		GLMN																						LRRC1
				PSD3		GLO1																						LRRC7
				PSMD10		GLRA2																						LZTS2
				PTCHD1		GMFG																						MACROD2
				PTEN		GNA11																						MAGED1
				PTGS2		GNA14																						MAGEL2
				PTPN11		GNAS																						MAL
				PTPRC		GNB1L																						MAOA
				PTPRT		GNL3L																						MAOB
				RAB11FIP5		GNRHR																						MAP2
				RAB39B		GOLGA3																						MAPK1
				RAI1		GON4L																						MAPK12
				RAPGEF4		GPC6																						MAPK3
				RASSF5		GPR114																						MAPK8IP2
				RB1CC1		GPR139																						MARK1
				RBFOX1		GPR146																						MBD1
				RBMS3		GPR89A																						MBD3
				REEP3		GPR98																						MBD4
				RELN		GPRIN3																						MBD5
				RFWD2		GPS1																						MBD6
				RGS7		GPX1																						MC4R
				RHOXF1		GPX8																						MCC
				RIMS3		GREB1L																						MCPH1
				RNF135		GRIA3																						MDGA2
				ROBO1		GRID1																						MECP2
				RORA		GRID2																						MED12
				RPE65		GRIK2																						MED13L
				RPGRIP1L		GRIK5																						MEF2C
				RPL10		GRIN2A																						MET
				RPP25		GRIN2B																						MIB1
				RPS6KA2		GRIN3B																						MKL2
				RPS6KA3		GRIP1																						MPP6
				SATB2		GRM5																						MSN
				SBF1		GRM7																						MSNP1AS
				SCFD2		GRM8																						MSR1
				SCN1A		GRPR																						MTF1
				SCN2A		GSK3B																						MTHFR
				SCN8A		GSN																						MTR
				SDC2		GSTM1																						MTX2
				SEMA5A		GTF2I																						MYH4
				SERPINE1		GTF2IRD1																						MYO16
				SEZ6L2		GUCY1A2																						MYO1A
				SGSH		GUCY2D																						MYO9B
				SH3KBP1		H2AFV																						MYOZ1
				SHANK1		HCFC1																						MYT1L
				SHANK2		HDAC4																						NAA15
				SHANK3		HDAC6																						NBEA
				SLC16A3		HDGFRP2																						NCKAP1
				SLC1A1		HDLBP																						NCKAP5
				SLC22A15		HEPACAM																						NCKAP5L
				SLC22A9		HERC2																						NDNL2
				SLC25A12		HIGD2A																						NDUFA5
				SLC30A5		HIST1H2AE																						NEFL
				SLC38A10		HLA-A																						NELL1
				SLC39A11		HLA-DRB1																						NF1
				SLC4A10		HLTF																						NFIA
				SLC6A4		HMGN1																						NIPA1
				SLC6A8		HMHA1																						NIPA2
				SLC9A6		HNRNPF																						NIPBL
				SLC9A9		HNRNPH2																						NLGN1
				SLCO1C1		HOMER1																						NLGN2
				SND1		HOXA1																						NLGN3
				SNRPN		HOXB1																						NLGN4X
				SNTG2		HRAS																						NLGN4Y
				SOX5		HS3ST5																						NOS1
				SPAST		HSD11B1																						NOS1AP
				ST7		HSPB2																						NOS2A
				ST8SIA2		HTATIP2																						NPAS2
				STK39		HTR1B																						NR3C2
				STXBP1		HTR2A																						NRCAM
				SUCLG2		HTR3A																						NRG1
				SUV420H1		HTR3C																						NRP2
				SYN1		HTR7																						NRXN1
				SYNE1		HUWE1																						NRXN2
				SYNGAP1		ICA1																						NRXN3
				SYT17		IGF2																						NSD1
				SYT3		IKBIP																						NTNG1
				TAF1C		IL1R2																						NTRK1
				TAF1L		IL1RAPL1																						NTRK3
				TBC1D5		IL1RAPL2																						NXF5
				TBL1X		IL20RB																						NXPH1
				TBR1		IMMP2L																						ODF3L2
				TBX1		INCENP																						OGT
				TDO2		INMT																						OPHN1
				TGM3		INPP1																						OPRM1
				TH		INPP5B																						OR1C1
				THRA		INTU																						OTX1
				TLK2		IQCE																						OXTR
				TMLHE		IQGAP2																						P2RX4
				TNIP2		IQGAP3																						PAFAH1B1
				TPH2		IQSEC2																						PAH
				TPO		IRF2BPL																						PARD3B
				TRIO		ISLR2																						PARK2
				TRIP12		ITGA11																						PAX5
				TSC1		ITGA2																						PCDH10
				TSC2		ITGA4																						PCDH15
				TSN		ITGA5																						PCDH19
				TSPAN7		ITGB2																						PCDH8
				TTN		ITGB3																						PCDH9
				TUBA1A		ITGB7																						PCDHA1
				TUBGCP5		ITSN2																						PCDHA10
				TYR		JARID1C																						PCDHA11
				UBE2H		JARID2																						PCDHA12
				UBE3A		JMJD1C																						PCDHA13
				UBE3B		KALRN																						PCDHA2
				UBL7		KANK1																						PCDHA3
				UBR7		KATNAL2																						PCDHA4
				UPF3B		KCND2																						PCDHA5
				UPP2		KCNJ10																						PCDHA6
				USP9Y		KCNMA1																						PCDHA7
				VASH1		KCNS1																						PCDHA8
				VIP		KCNT1																						PCDHA9
				VPS13B		KCTD13																						PCDHAC1
				WNK3		KDM5C																						PCDHAC2
				WNT2		KHDRBS2																						PCDHGA11
				XIRP1		KIAA0100																						PDE1C
				XPC		KIAA0182																						PDE4A
				XPO1		KIAA0317																						PDE4B
				YEATS2		KIAA0319																						PDZD4
				YTHDC2		KIAA0556																						PECR
				YWHAE		KIAA1432																						PER1
				ZBTB16		KIAA1462																						PEX7
				ZNF18		KIAA1549																						PHF2
				ZNF827		KIAA1586																					PHF8
				ZSWIM5		KIAA1949																					PIK3CG
						KIAA1967																					PIK3R2
						KIAA2022																					PINX1
						KIF5C																					PITX1
						KIRREL3																					PLAUR
						KLC2																					PLCB1
						KLHL3																					PLCD1
						KRAS																					PLN
						KRBA1																					PLXNA4
						KRT80																					POGZ
						KRTAP9-3																					POMGNT1
						L1CAM																					PON1
						L1TD1																					POT1
						L2HGDH																					PPFIA1
						L3MBTL1																					PPP1R1B
						LAMA1																					PPP1R3F
						LAMB1																					PRICKLE1
						LAMB2																					PRICKLE2
						LAMC3																					PRKCB
						LAMP2																					PRKD1
						LASS6																					PRODH
						LCN10																					PRSS38
						LGR4																					PRUNE2
						LIPE																					PSD3
						LLGL1																					PSMD10
						LMX1B																					PTCHD1
						LPHN1																					PTEN
						LRFN5																					PTGER3
						LRP1																					PTGS2
						LRP2																					PTPN11
						LRPPRC																					PTPRB
						LRRC1																					PTPRC
						LRRC7																					PTPRT
						LRRC8B																					PXDN
						LRRIQ1																					RAB11FIP5
						LRRK1																					RAB19
						LTBP1																					RAB39B
						LTN1																					RAI1
						LY6G6F																					RAPGEF4
						LZTS2																					RASD1
						MACC1																					RASSF5
						MACROD2																					RB1CC1
						MADD																					RBFOX1
						MAGED1																					RBM8A
						MANSC1																					RBMS3
						MAOA																					REEP3
						MAP2																					RELN
						MAP2K1 (MEK1)																					RERE
						MAP4																					RFWD2
						MAPK1																					RGS7
						MAPK3																					RHOXF1
						MAPK8IP2																					RIMS1
						MARK1																					RIMS3
						MARK2																					RNPS1
						MBD1																					ROBO1
						MBD3																					ROBO2
						MBD4																					RORA
						MBD5																					RPL10
						MBD6																					RPP25
						MCAM																					RPS6KA2
						MCC																					RPS6KA3
						MCM2																					SAE1
						MCPH1																					SATB2
						MDGA2																					SBF1
						MDH1B																					SCFD2
						MDM2																					SCN1A
						MDN1																					SCN2A
						MECP2																					SCN5A
						MED12																					SCN7A
						MEF2C																					SCN8A
						MEGF11																					SDC2
						MET																					SDK1
						METTL14																					SEMA5A
						METTL20																					SERPINE1
						MICALCL																					SETBP1
						MID1																					SETD2
						MKI67																					SETD5
						MKKS																					SETDB1
						MKL2																					SETDB2
						MLL																					SEZ6L2
						MLL3																					SGSH
						MMP8																					SGSM3
						MMRN2																					SH3KBP1
						MOBKL3																					SHANK1
						MPDZ																					SHANK2
						MPHOSPH8																					SHANK3
						MPP6																					SLC16A3
						MR1																					SLC16A7
						MSH6																					SLC1A1
						MSN																					SLC1A2
						MSR1																					SLC22A15
						MST1R																					SLC24A2
						MTF1																					SLC25A12
						MTHFR																					SLC25A14
						MTMR12																					SLC25A24
						MTMR2																					SLC25A27
						MTMR9																					SLC29A4
						MTX2																					SLC30A5
						MUC16																					SLC35A3
						MUC4																					SLC38A10
						MYB																					SLC39A11
						MYBBP1A																					SLC4A10
						MYCBP2																					SLC6A3
						MYH10																					SLC6A4
						MYH9																					SLC6A8
						MYO16																					SLC9A6
						MYO1A																					SLC9A9
						MYO5B																					SLCO1B3
						MYO7A																					SLIT3
						MYO7B																					SLITRK5
						MYOF																					SMG6
						MYOM2																					SNAP25
						NAA40																					SND1
						NAB2																					SNRPN
						NACA																					SNTG2
						NAPRT1																					SNX19
						NAV2																					SOD1
						NBEA																					SOX5
						NBEAL1																					SPAST
						NCAPD2																					SRD5A2
						NCKAP5L																					SRRM4
						NDNL2																					ST7
						NDP																					ST8SIA2
						NDST4																					STK39
						NDUFA5																					STX1A
						NDUFV3																					STXBP1
						NEFL																					STXBP5
						NEGR1																					SUCLG2
						NELL1																					SUV420H1
						NF1																					SYAP1
						NFASC																					SYN1
						NFIA																					SYN2
						NFIX																					SYN3
						NHS																					SYNE1
						NIPA1																					SYNGAP1
						NIPA2																					SYT17
						NIPBL																					SYT3
						NISCH																					TAF1C
						NLGN1																					TAF1L
						NLGN3																					TBC1D5
						NLGN4X																					TBC1D7
						NLGN4Y																					TBL1X
						NLRP11																					TBL1XR1
						NLRX1																					TBR1
						NOLC1																					TBX1
						NOS1AP																					TCF20
						NOS2A																					TCF4
						NOTCH3																					TCF7L2
						NPAS2																					TDO2
						NPFFR2																					TGM3
						NPHP1																					TH
						NR2F1																					THAP8
						NR4A2																					THBS1
						NR5A2																					THRA
						NRCAM																					TLK2
						NRP2																					TM4SF20
						NRXN1																					TMEM231
						NRXN2																					TMLHE
						NRXN3																					TNIP2
						NSD1																					TNN
						NSUN7																					TNRC6B
						NTNG1																					TOMM20
						NTRK1																					TOP1
						NTRK3																					TOP3B
						NUP133																					TPH2
						NUP98																					TPO
						NXF5																					TRIM33
						NXPH1																					TRIO
						OBSL1																					TRIP12
						OCRL																					TRPC6
						ODF3L2																					TRPM1
						OPHN1																					TSC1
						OPLAH																					TSC2
						OPRL1																					TSN
						OPRM1																					TSPAN7
						OR10Z1																					TTI2
						OR11L1																					TTN
						OR1C1																					TUBGCP5
						OR2D2																					TYR
						OR5AC2																					UBA6
						OR6N2																					UBE2H
						OR8H1																					UBE3A
						OTC																					UBE3B
						OTX1																					UBE3C
						OXTR																					UBL7
						PACS2																					UBR5
						PAEP																					UBR7
						PAFAH1B1																					UPB1
						PAH																					UPF2
						PAK7																					UPF3B
						PAPPA2																					USP9Y
						PAQR4																					UTRN
						ParAngton																					VASH1
						PARD3B																					VIL1
						PARK2																					VIP
						PBRM1																					VPS13B
						PCDH10																					WAC
						PCDH15																					WDFY3
						PCDH19																					WDR93
						PCDH8																					WNK3
						PCDH9																					WNT1
						PCDHA1																					WNT2
						PCDHA10																					XIRP1
						PCDHA11																					XPC
						PCDHA12																					XPO1
						PCDHA13																					YEATS2
						PCDHA2																					YTHDC2
						PCDHA3																					YWHAE
						PCDHA4																					ZBTB16
						PCDHA5																					ZBTB20
						PCDHA6																					ZMYND11
						PCDHA7																					ZNF18
						PCDHA8																					ZNF385B
						PCDHA9																					ZNF407
						PCDHAC1																					ZNF517
						PCDHAC2																					ZNF713
						PCDHB16																					ZNF774
						PCDHB4																					ZNF8
						PCDHGA11																					ZNF804A
						PCNX																					ZNF827
						PDCD1																					ZSWIM5
						PDE1C
						PDE4A
						PDE4B
						PDE9A
						PDIA6
						PDZD4
						PECR
						PER1
						PEX7
						PGD
						PHF19
						PHF3
						PHF6
						PHF8
						PIAS1
						PIK3CG
						PINX1
						PION
						PIP5K1B
						PITPNM3
						PITX1
						PIWIL4
						PKD1L3
						PKNOX1
						PLAUR
						PLCB1
						PLCD1
						PLCD4
						PLEC
						PLEKHA8
						PLN
						PLOD3
						PLXDC1
						PLXNB1
						PNPLA7
						POGZ
						POLQ
						POLR2A
						POLR2M
						POLRMT
						POMGNT1
						POMT1
						PON1
						POPDC2
						PPM1D
						PPP1R15B
						PPP1R1B
						PPP1R3F
						PPP2R1B
						PQBP1
						PRCP
						PRKAG2
						PRKCA
						PRKCB
						PRKD1
						PRPF39
						PRSS12
						PRSS38
						PRUNE2
						PSD3
						PSEN1
						PSMD10
						PSMG4
						PTCHD1
						PTEN
						PTGES
						PTGR1
						PTGS2
						PTK7
						PTPN11
						PTPRC
						PTPRK
						PTPRT
						PWWP2A
						RAB11FIP5
						RAB2A
						RAB39B
						RAI1
						RAPGEF4
						RASSF5
						RB1CC1
						RBFOX1
						RBMS3
						REEP3
						RELN
						REST
						RFWD2
						RFX2
						RFX8
						RGMA
						RGS22
						RGS7
						RHOXF1
						RIMS2
						RIMS3
						RNF123
						RNF135
						RNF182
						RNF38
						RNF8
						ROBO1
						ROCK1
						RORA
						ROS1
						RPE65
						RPGRIP1L
						RPL10
						RPP25
						RPRD1A
						RPS6KA2
						RPS6KA3
						RTF1
						RTN4RL1
						RUVBL1
						RYR1
						SAFB
						SATB2
						SBF1
						SCARB2
						SCFD2
						SCHIP1
						SCN1A
						SCN2A
						SCN7A
						SCN8A
						SCP2
						SCRIB
						SCYL1
						SDC2
						SDK1
						SEC22C
						SEL1L
						SEMA4G
						SEMA5A
						SERPINE1
						SESN2
						SETBP1
						SETD2
						SETD5
						SETDB1
						SETDB2
						SEZ6L2
						SFPQ
						SGSH
						SGSM3
						SH2D3C
						SH3KBP1
						SHANK1
						SHANK2
						SHANK3
						SLC16A3
						SLC16A7
						SLC17A3
						SLC17A6
						SLC1A1
						SLC1A2
						SLC22A15
						SLC22A9
						SLC25A12
						SLC25A14
						SLC25A24
						SLC25A27
						SLC26A5
						SLC30A5
						SLC34A3
						SLC38A10
						SLC39A11
						SLC39A5
						SLC40A1
						SLC4A10
						SLC6A1
						SLC6A13
						SLC6A3
						SLC6A4
						SLC6A8
						SLC7A7
						SLC8A3
						SLC9A1
						SLC9A6
						SLC9A9
						SLCO1C1
						SLFN5
						SMARCC1
						SMARCC2
						SMC1A
						SMC3
						SMCHD1
						SNAPC5
						SND1
						SNRK
						SNRPN
						SNTG1
						SNTG2
						SNX19
						SORCS1
						SOX5
						SP7
						SPAG17
						SPAST
						SPP2
						SPRR2D
						SRBD1
						SRGAP1
						SRGAP3
						SRPK2
						SRPR
						SRRM2
						ST3GAL3
						ST3GAL6
						ST7
						ST8SIA2
						STARD9
						STAT2
						STIL
						STK3
						STK36
						STK39
						STXBP1
						STXBP3
						SUCLA2
						SUCLG2
						SUPT16H
						SUV420H1
						SV2B
						SVIL
						SYN1
						SYNE1
						SYNE2
						SYNGAP1
						SYNRG
						SYT17
						SYT3
						TAF1C
						TAF1L
						TAS2R10
						TAS2R3
						TATDN2
						TBC1D5
						TBL1X
						TBL1XR1
						TBR1
						TBX1
						TBX18
						TBX4
						TCERG1L
						TCF3
						TCF4
						TCF7L1
						TDO2
						TDRD5
						TECTA
						TEPP
						TET1
						TGM3
						TH
						THRA
						TIPIN
						TJP3
						TLK2
						TMC4
						TMEM195
						TMEM231
						TMEM56
						TMEM85
						TMEM8A
						TMLHE
						TMPRSS2
						TNIP2
						TNKS
						TOMM20
						TOP1
						TOPORS
						TPH2
						TPK1
						TPO
						TPPP
						TRAF7
						TRAPPC8
						TREH
						TRIO
						TRIP12
						TROAP
						TRPM5
						TRPM7
						TRRAP
						TSC1
						TSC2
						TSN
						TSNARE1
						TSPAN17
						TSPAN7
						TSPYL5
						TSR2
						TTC28
						TTC39A
						TTF2
						TTN
						TUBA1A
						TUBG1
						TUBGCP5
						TYR
						UBE2H
						UBE3A
						UBE3B
						UBE3C
						UBL7
						UBR3
						UBR5
						UBR7
						UGGT1
						UGT2B10
						UIMC1
						UNK
						UPF1
						UPF3B
						USH2A
						USP15
						USP18
						USP46
						USP9Y
						VASH1
						VAV3
						VKORC1L1
						VPS13B
						VPS39
						VWCE
						WDR4
						WDR66
						WNK3
						WNT2
						WNT5A
						XIRP1
						XPC
						XPO1
						XPO5
						YEATS2
						YME1L1
						YTHDC2
						YWHAE
						ZBED2
						ZBED4
						ZBTB16
						ZBTB41
						ZC3H12B
						ZDHHC1
						ZFC3H1
						ZFYVE9
						ZKSCAN5
						ZMYM2
						ZMYND8
						ZNF107
						ZNF155
						ZNF18
						ZNF213
						ZNF292
						ZNF311
						ZNF335
						ZNF407
						ZNF420
						ZNF451
						ZNF638
						ZNF642
						ZNF644
						ZNF674
						ZNF676
						ZNF81
						ZNF813
						ZNF827
						ZSWIM5

## Sheet: HITS-CLIP overlap
Supplementary data 5. Overlap with hits reported in Darnell et al, 2011
	steady state screen				DHPG SCREEN
Identity	KO steady state				Wt only	FXS only
	PEG3				NRXN3	GRIN2B
	NRXN3				GAS7	DNAJC6
					ALDOA	SYNGAP1
						SLC8A2
						PRKCB
Partial (isoform difference)	GRIN2B				PCDH1	DNAJC7,6,8
	DNAJC8				TPPP3	PTPRD
	PCDH8				RAPGEF2	NTRK2
	CACNA1E				TAOK1	DLGAP3
	TPPP3					TAOK1
Comparison of FXS Steady-state and DHPG screens with FMRP targets identified in Darnell et al 2011. Proteins measured in our screen were compared with mRNAs identified in Darnell et al 2011 as being "FMRP targets"
nm = not measured	nc=not consistent	#x= number of times measured by mass spec
Present in FXS Steady-state dataset (FXS vs WT)	Present in our KO DHPG dataset (KO Veh vs. DHPG)	FMRP Targets (842), Related to Figure 1 (from Darnell et al, 2011)
		Rank	Gene Symbol	Symbol from mm9	Entrez Gene ID	RefSeq ID	Description
measured 3x, nc, no strong changes	measured 3x DHPG, nc, no strong changes	1	BSN	Bsn	12217	NM_007567.2	bassoon (presynaptic cytomatrix protein)
measured 3x, nc, one strong change	measured 1x DHPG	2	KIF1A	Kif1a	16560	NM_008440.3	kinesin family member 1A
measured 3x, nc but no strong changes	measured 3x DHPG, nc but no strong changes	3	MAP1A	Mtap1a	17754	NM_032393.1	microtubule-associated protein 1A
Measured 2x, no change	nm DHPG	4	APC	Apc	11789	NM_007462.3	adenomatous polyposis coli
measured 3x, nc, no strong changes	mesured 3x DHPG, nc but no strong changes	5	MAP1B	Mtap1b	17755	NM_008634.2	microtubule-associated protein 1B
nm steady-state	nm DHPG	6	AGAP2	Centg1	216439	NM_001033263.4	ArfGAP with GTPase domain, ankyrin repeat and PH domain 2
nm steady-state	nm DHPG	7	ADCY1	Adcy1	432530	NM_009622.1	adenylate cyclase 1 (brain)
nm steady-state	nm DHPG	8	LPHN1	Lphn1	330814	NM_181039.2	latrophilin 1
measured 3x, nc, one strong change	measured 2x DHPG, nc one strong change, one no change	9	CYFIP2	Cyfip2	76884	NM_133769.2	cytoplasmic FMR1 interacting protein 2
measured 3x, nc, one strong change	measured 3x DHPG, nc strong changes	10	ATP2B2	Atp2b2	11941	NM_009723.2	ATPase, Ca++ transporting, plasma membrane 2
nm steady-state	nm DHPG	11	NISCH	Nisch	64652	NM_022656.2	nischarin
nm steady-state	measured 1x DHPG	12	KIF1B	Kif1b	16561	NM_207682.2	kinesin family member 1B
nm steady-state	nm DHPG	13	PTPRS	Ptprs	19280	NM_011218.2	protein tyrosine phosphatase, receptor type, S
measured 3x, nc, strong opposite changes	measured 3x DHPG, nc strong changes	14	SHANK1	Shank1	243961	NM_001034115.1	SH3 and multiple ankyrin repeat domains 1
nm steady-state	measured 1x DHPG	15	HUWE1	Huwe1	59026	NM_021523.4	HECT, UBA and WWE domain containing 1
nm steady-state	measured 1x not a large change	16	KIF5A	Kif5a	16572	NM_001039000.3	kinesin family member 5A
nm steady-state	nm DHPG	17	BAI2	Bai2	230775	NM_173071.2	brain-specific angiogenesis inhibitor 2
candidate up	Consistent in FXS only - not large changes	18	SYNGAP1	Syngap1	240057	XM_985548.2	synaptic Ras GTPase activating protein 1 homolog (rat)
nm steady-state	nm dhpg	19	KIAA0100	2610507B11Rik	72503	NM_001002004.1	KIAA0100
measured 3x, consistent, no strong changes	measured all conditions, 6x, no strong changes (WT or FXS)	20	ATP1A3	Atp1a3	232975	NM_144921.1	ATPase, Na+/K+ transporting, alpha 3 polypeptide
nm steady-state	nm DHPG	21	BAT2	Bat2	53761	NM_020027.2	HLA-B associated transcript 2
measued 2x, nc, strong changes	nm DHPG	22	KIAA0284	AW555464	217882	NM_001024602.3	KIAA0284
nm steady-state	nm DHPG	23	BAT2L1	5830434P21Rik	227723	NM_172661.2	HLA-B associated transcript 2-like 1
measued 2x, nc, strong change once	measured 1x DHPG, not a large change	24	FASN	Fasn	14104	NM_007988.3	fatty acid synthase
nm steady-state	nm DHPG	25	WDFY3	Wdfy3	72145	NM_172882.2	WD repeat and FYVE domain containing 3
Measured 2x, no change	measured 1x DHPG, not a large change	26	PDE2A	Pde2a	207728	NM_001008548.2	phosphodiesterase 2A, cGMP-stimulated
nm steady-state	nm DHPG	27	CHD3	Chd3	216848	NM_146019.2	chromodomain helicase DNA binding protein 3
measured 3x, consistent, no changes	measured 3x DHPG, consistent, no strong changes	28	ANK2	Ank2	109676	NM_178655.3	ankyrin 2, neuronal
nm steady-state	nm DHPG	29	ITPR1	Itpr1	16438	NM_010585.3	inositol 1,4,5-triphosphate receptor, type 1
measured 3x, nc but no strong changes	measured 3x DHPG, nc, one strong change	30	NCDN	Ncdn	26562	NM_011986.4	neurochondrin
measured 3x not consistent, 2 strong changes (increase)	measured 1x DHPG, not a large change	31	HIVEP2	Hivep2	15273	NM_010437.2	human immunodeficiency virus type I enhancer binding protein 2
measured 3x no strong change	nm DHPG	32	TTC3	Ttc3	22129	NM_009441.2	tetratricopeptide repeat domain 3
nm steady-state	nm DHPG	33	HTT	Htt	15194	NM_010414.1	huntingtin
nm steady-state	nm DHPG	34	AATK	Aatk	11302	NM_007377.3	apoptosis-associated tyrosine kinase
nm steady-state	nm DHPG	35	ARHGAP32	Grit	330914	NM_177379.2	Rho GTPase activating protein 32
nm steady-state	nm DHPG	36	LMTK2	Lmtk2	231876	NM_001081109.1	lemur tyrosine kinase 2
nm steady-state	nm DHPG	37	CELSR2	Celsr2	53883	NM_017392.3	cadherin, EGF LAG seven-pass G-type receptor 2 (flamingo homolog, Drosophila)
measured 3x, nc, 2 strong opposite changes	measured 3x DHPG, nc, 2 strong changes	38	EPB41L1	Epb4.1l1	13821	NM_001003815.2	erythrocyte membrane protein band 4.1-like 1
measured 3x, consistent down in FXS, candidate	measured 3x DHPG, nc, one large change	39	CAMK2A	Camk2a	12322	NM_177407.4	calcium/calmodulin-dependent protein kinase II alpha
measured 3x, nc, one strong change	measured 3x DHPG, nc, 2 strong opposite change, one no change	40	CTNND2	Ctnnd2	18163	NM_008729.2	catenin (cadherin-associated protein), delta 2 (neural plakophilin-related arm-repeat protein)
measured 3x, nc, one strong change	measured 3x DHPG, nc, 2 strong opposite changes	41	EEF2	Eef2	13629	NM_007907.1	eukaryotic translation elongation factor 2
candidate basal (decreases)	nm DHPG	42	DNM1	Dnm1	13429	NM_010065.2	dynamin 1
nm steady-state	measured once DHPG, not a strong change	43	NLGN2	Nlgn2	216856	NM_198862.2	neuroligin 2
nm steady-state	nm DHPG	44	SPTBN2	Spnb3	20743	NM_021287.1	spectrin, beta, non-erythrocytic 2
measured 3x,nc, one large change	measured 3x DHPG, nc, 2 strong opposite change, one no change	45	PCLO	Pclo	26875	NM_011995.4	piccolo (presynaptic cytomatrix protein)
measured 3x, candidate	measured 3x DHPG, nc, two strong but opposite changes	46	GRIN2B	Grin2b	14812	NM_008171.3	glutamate receptor, ionotropic, N-methyl D-aspartate 2B
nm steady-state	nm DHPG	47	NAV3	Nav3	260315	NM_001081035.1	neuron navigator 3
nm steady-state	measured 1x DHPG, no change	48	LRP1	Lrp1	16971	NM_008512.2	low density lipoprotein receptor-related protein 1
nm steady-state	nm DHPG	49	PREX1	BC067047	277360	NM_177782.3	phosphatidylinositol-3,4,5-trisphosphate-dependent Rac exchange factor 1
nm steady-state	nm DHPG	50	NRXN2	Nrxn2	18190	NM_020253.2	neurexin 2

## Sheet: Steady state
Supplementary Data 5. Summary of overlap of steady state candidates with ASD published gene lists
Gene	Hits	Sources
ABAT	1	SFARI (Searchable database for autism research)
PEG3	1	Darnell et al (2011) (Overlap of FMRP Targets and ASD Candidate Genes)
GAD1	1	SFARI (Searchable database for autism research)
GRIN2B	4	DeRubeis et al (2014) (ASD risk genes with FDR < 0.05), Chang et al. (2015) (Overlap of FMRP Targets and ASD Candidate Genes), O'Roak (Science) (2012) (Inherited severely disruptive variants), SFARI (Searchable database for autism research)
EIF4E	2	Ascano et al (2012) (Autism Spectrum Disorder-associated FMRP targets in RIP-chip), SFARI (Searchable database for autism research)
NCKAP1	3	Ben-David et al. (2013) (Weighted gene co-expression analysis for genes disrupted by de novo SNVs), SFARI (Searchable database for autism research), Iossifov et al (2012) (Likely Gene-Disrupting Mutations in Affected Children)
NRXN3	3	Liu et al (2013) (Genes with p-value < 0.01 from SKAT or Burden test), Darnell et al (2011) (Overlap of FMRP Targets and ASD Candidate Genes), SFARI (Searchable database for autism research)
SATB2	1	SFARI (Searchable database for autism research)
PCDH8	1	SFARI (Searchable database for autism research)
RBM3	1	Nava et al (2012) (Next-generation sequencing in 12 unrelated families with two affected males)
FAM171B	1	Toma et al (2014) (Rare variants shared by the affected sibs in each of the ten multiplex families.)
AK1	1	Chang et al. (2015) (Overlap of FMRP Targets and ASD Candidate Genes)
MYL3	1	Codina-Sola et al. (2015) (Variants selected for validation after blood transcriptomic analysis)
LRPPRC	1	SFARI (Searchable database for autism research)
DCC	1	Chang et al. (2015) (Overlap of FMRP Targets and ASD Candidate Genes)
CNR1	1	SFARI (Searchable database for autism research)
AFF4	1	SFARI (Searchable database for autism research)
FABP7	1	SFARI (Searchable database for autism research)
GRM5	2	Chang et al. (2015) (Overlap of FMRP Targets and ASD Candidate Genes), SFARI (Searchable database for autism research)
CACNA1E	2	Chang et al. (2015) (Overlap of FMRP Targets and ASD Candidate Genes), Codina-Sola et al. (2015) (Variants selected for validation after blood transcriptomic analysis)
ANKS1B	1	SFARI (Searchable database for autism research)
ADD1	1	Noh et al (2013) (ASD Candidate CNVs)
RAB5A	1	Noh et al (2013) (ASD Candidate CNVs)
MADD	1	Chang et al. (2015) (Overlap of FMRP Targets and ASD Candidate Genes)
APBA1	1	Liu et al (2013) (Genes with p-value < 0.01 from SKAT or Burden test)
CRKL	2	Chang et al. (2015) (Overlap of FMRP Targets and ASD Candidate Genes), Noh et al (2013) (ASD Candidate CNVs)
FHL2	1	Noh et al (2013) (ASD Candidate CNVs)
GAP43	2	SFARI (Searchable database for autism research), Codina-Sola et al. (2015) (Variants selected for validation after blood transcriptomic analysis)
CNKSR2	1	Hu et al (2015) (Likely causative protein truncating and missense variants)
SCP2	1	Ben-David et al. (2013) (Weighted gene co-expression analysis for genes disrupted by de novo SNVs)
ALDH7A1	1	Codina-Sola et al. (2015) (Variants selected for validation after blood transcriptomic analysis)
SLC1A2	1	SFARI (Searchable database for autism research)
32 of fxs steady state gene list found in our ASD candidate gene database.
4 lists did not overlap with the fxsBasal list: Hoeffer et al (2012), Neale et al (2012), Sanders et al (2012), Yu et al (2013),

## Sheet: Steady state Partial
Supplementary Data 5. Summary of partial overlap of steady state candidates with ASD published gene lists
Gene	Hits	Related Genes and Sources
CCT2	1	CCT7 -- Yuen et al (2015)
CHGB	1	CHGA -- Toma et al (2014)
CCT4	1	CCT7 -- Yuen et al (2015)
TNIP1	1	TNIP2 -- SFARI
WASF3	1	WASF1 -- Toma et al (2014)
CAMK2A	1	CAMK2B -- Noh et al (2013)
ATP1A2	1	ATP1A4 -- Toma et al (2014)
SYT2	4	SYTL4 -- Lim et al (2013), SYT11 -- Shi et al (2013), SYT17 -- SFARI, SYT3 -- SFARI
USP9X	1	USP9Y -- SFARI
SYT7	4	SYTL4 -- Lim et al (2013), SYT11 -- Shi et al (2013), SYT17 -- SFARI, SYT3 -- SFARI
GRIN2B	1	GRIN2A -- Darnell et al (2011)
GTF2B	2	GTF2I -- Noh et al (2013), GTF2I -- SFARI
MYL1	1	MYL3 -- Codina-Sola et al. (2015)
NCKAP1	1	NCKAP5L -- Codina-Sola et al. (2015)
DNAJC8	4	DNAJC1 -- Egawa et al (2015), DNAJC5 -- Noh et al (2013), DNAJC6 -- Darnell et al (2011), DNAJC19 -- SFARI
PPP2CA	1	PPP2CB -- Ascano et al (2012)
NRXN3	5	NRXN1 -- Chang et al. (2015), NRXN2 -- Cukier et al (2014), NRXN1 -- Ben-David et al. (2013), NRXN1 -- Konopka et al (2012), NRXN1 -- Iossifov et al (2012)
HK1	1	HK2 -- Toma et al (2014)
FKBP3	1	FKBP14 -- Codina-Sola et al. (2015)
PCDH8	10	PCDH9 -- Ascano et al (2012), PCDH15 -- Tilot et al (2015), PCDH7 -- Liu et al (2013), PCDHA6 -- Liu et al (2013), PCDHB5 -- Liu et al (2013), PCDH1 -- Yuen et al (2015), PCDH10 -- Darnell et al (2011), PCDH7 -- Darnell et al (2011), PCDH9 -- Darnell et al (2011), PCDH9 -- Darnell et al (2011)
RBM3	4	RBM26 -- Toma et al (2014), RBM47 -- Toma et al (2014), RBM8A -- SFARI, RBMS3 -- SFARI
AK3	1	AK1 -- Chang et al. (2015)
YWHAG	2	YWHAZ -- Toma et al (2014), YWHAE -- SFARI
PLA2G7	1	PLA2G1B -- Noh et al (2013)
GRM2	6	GRM5 -- Chang et al. (2015), GRM7 -- Chang et al. (2015), GRM1 -- SFARI, GRM4 -- SFARI, GRM5 -- SFARI, GRM8 -- SFARI
HNRNPC	1	HNRNPF -- Chang et al. (2015)
ACTR3	1	ACTR3C -- Lim et al (2013)
ACTR2	1	ACTR3C -- Lim et al (2013)
RAB21	1	RAB2A -- Ben-David et al. (2013)
CNTNAP1	6	CNTNAP2 -- Tilot et al (2015), CNTNAP2 -- Konopka et al (2012), CNTNAP2 -- SFARI, CNTNAP3 -- SFARI, CNTNAP4 -- SFARI, CNTNAP5 -- SFARI
RPL8	3	RPL10 -- Ascano et al (2012), RPLP0 -- Noh et al (2013), RPL10 -- SFARI
AFF4	2	AFF2 -- Lim et al (2013), AFF2 -- Nava et al (2012)
NCOR2	2	NCOR1 -- Chang et al. (2015), NCOR1 -- Codina-Sola et al. (2015)
DCTN4	1	DCTN5 -- SFARI
CDH2	7	CDH5 -- Chang et al. (2015), CDH9 -- Cukier et al (2014), CDH10 -- SFARI, CDH11 -- SFARI, CDH22 -- SFARI, CDH8 -- SFARI, CDH9 -- SFARI
BRSK1	2	BRSK2 -- Chang et al. (2015), BRSK2 -- O'Roak (Science) (2012)
MT2	7	MTF1 -- Ascano et al (2012), MTRR -- Liu et al (2013), MTO1 -- Toma et al (2014), MTF1 -- SFARI, MTR -- SFARI, MTX2 -- SFARI, MTF1 -- Codina-Sola et al. (2015)
CACNA1E	15	CACNA1B -- Noh et al (2013), CACNA1F -- Noh et al (2013), CACNA1H -- Noh et al (2013), CACNA1B -- Yuen et al (2015), CACNA1C -- Konopka et al (2012), CACNA1G -- Darnell et al (2011), CACNA1B -- SFARI, CACNA1C -- SFARI, CACNA1D -- SFARI, CACNA1F -- SFARI, CACNA1G -- SFARI, CACNA1H -- SFARI, CACNA1I -- SFARI, CACNA1C -- Wang et al (2012), CACNA1H -- Wang et al (2012)
TPPP3	1	TPPP -- Darnell et al (2011)
ADD1	1	ADD2 -- Toma et al (2014)
UBA1	2	UBAC1 -- Liu et al (2013), UBA6 -- SFARI
SH3GL2	1	SH3GL1 -- Liu et al (2013)
AGAP3	3	AGAP1 -- Ascano et al (2012), AGAP1 -- Cukier et al (2014), AGAP1 -- SFARI
APBA1	2	APBA2 -- Noh et al (2013), APBA2 -- SFARI
RPS7	1	RPS9 -- Yuen et al (2015)
RPS3	1	RPS9 -- Yuen et al (2015)
HNRNPUL2	1	HNRNPUL1 -- Chang et al. (2015)
CISD1	1	CISD3 -- Codina-Sola et al. (2015)
TPT1	1	TPTE -- Liu et al (2013)
NDUFA6	1	NDUFA5 -- SFARI
NDUFA7	1	NDUFA5 -- SFARI
ACTN1	2	ACTN4 -- Chang et al. (2015), ACTN4 -- SFARI
NDUFA2	1	NDUFA5 -- SFARI
ANXA7	1	ANXA1 -- SFARI
PRDX6	1	PRDX4 -- Lim et al (2013)
RBM39	1	RBM3 -- Nava et al (2012)
GSTM5	1	GSTM1 -- SFARI
57 related genes from the fxsBasal gene list were in our ASD candidate gene database.

## Sheet: dhpgwtOnly
Supplementary Data 5. Overlap of DHPG WT candidate list with ASD database
Gene	Hits	Sources
CCT7	1	Yuen et al (2015) (Summary of de novo exonic indels and SNVs)
DHX9	1	Chang et al. (2015) (Overlap of FMRP Targets and ASD Candidate Genes)
RTN4	1	Yuen et al (2015) (Summary of de novo exonic indels and SNVs)
BAI3	1	Toma et al (2014) (Rare variants shared by the affected sibs in each of the ten multiplex families.)
TOLLIP	1	Liu et al (2013) (Genes with p-value < 0.01 from SKAT or Burden test)
BIN1	1	SFARI (Searchable database for autism research)
NRXN3	3	Liu et al (2013) (Genes with p-value < 0.01 from SKAT or Burden test), Darnell et al (2011) (Overlap of FMRP Targets and ASD Candidate Genes), SFARI (Searchable database for autism research)
MAPK1	2	Noh et al (2013) (ASD Candidate CNVs), SFARI (Searchable database for autism research)
PRRC2B	1	Yuen et al (2015) (Summary of de novo exonic indels and SNVs)
WASF1	1	Toma et al (2014) (Rare variants shared by the affected sibs in each of the ten multiplex families.)
PALM	1	Noh et al (2013) (ASD Candidate CNVs)
PCDH1	1	Yuen et al (2015) (Summary of de novo exonic indels and SNVs)
DNM1	1	Noh et al (2013) (ASD Candidate CNVs)
ETFB	2	Ben-David et al. (2013) (Weighted gene co-expression analysis for genes disrupted by de novo SNVs), SFARI (Searchable database for autism research)
SEPT5	1	Noh et al (2013) (ASD Candidate CNVs)
SYN2	2	Tilot et al (2015) (Downregulated in PTEN mice), SFARI (Searchable database for autism research)
CALB2	1	Noh et al (2013) (ASD Candidate CNVs)
KIF5C	1	SFARI (Searchable database for autism research)
SYN1	3	Cukier et al (2014) (Validated Variants in Genes Previously Implicated in ASD or Other Disorders), Nava et al (2012) (Next-generation sequencing in 12 unrelated families with two affected males), SFARI (Searchable database for autism research)
AP2B1	1	Codina-Sola et al. (2015) (Variants selected for validation after blood transcriptomic analysis)
MKL2	1	SFARI (Searchable database for autism research)
HOMER1	2	Ascano et al (2012) (Autism Spectrum Disorder-associated FMRP targets in RIP-chip), SFARI (Searchable database for autism research)
DDX17	1	Toma et al (2014) (Rare variants shared by the affected sibs in each of the ten multiplex families.)
CELF4	1	SFARI (Searchable database for autism research)
ANK2	6	DeRubeis et al (2014) (ASD risk genes with FDR < 0.05), Toma et al (2014) (Rare variants shared by the affected sibs in each of the ten multiplex families.), Yuen et al (2015) (Summary of de novo exonic indels and SNVs), Ben-David et al. (2013) (Weighted gene co-expression analysis for genes disrupted by de novo SNVs), SFARI (Searchable database for autism research), Iossifov et al (2012) (Likely…
ANK3	2	SFARI (Searchable database for autism research), Codina-Sola et al. (2015) (Variants selected for validation after blood transcriptomic analysis)
GAS7	1	Darnell et al (2011) (Overlap of FMRP Targets and ASD Candidate Genes)
CANX	1	Yuen et al (2015) (Summary of de novo exonic indels and SNVs)
CADM2	1	SFARI (Searchable database for autism research)
CADM1	2	Ascano et al (2012) (Autism Spectrum Disorder-associated FMRP targets in RIP-chip), SFARI (Searchable database for autism research)
ACTG1	1	Shi et al (2013) (A list of prioritized non-coding variants that are shared between the two probands.)
ALDOA	1	Darnell et al (2011) (Overlap of FMRP Targets and ASD Candidate Genes)
PRKCSH	1	Codina-Sola et al. (2015) (Variants selected for validation after blood transcriptomic analysis)
APLP2	1	Yuen et al (2015) (Summary of de novo exonic indels and SNVs)
SLC4A10	1	SFARI (Searchable database for autism research)
35 wtOnly gene list was found in our ASD candidate gene database.
5 lists did not overlap with the wtOnly list: Egawa et al (2015), Hoeffer et al (2012), Neale et al (2012), Hu et al (2015), Wang et al (2012),

## Sheet: dhpgwtOnlyPartial
Supplementary Data 5.Partial overlap of DHPG WT candidate list with ASD database
Gene	Hits	Related Genes and Sources
CCT5	1	CCT7 -- Yuen et al (2015)
RTN4	1	RTN3 -- Codina-Sola et al. (2015)
CAMK2G	1	CAMK2B -- Noh et al (2013)
ENO1	1	ENO3 -- Toma et al (2014)
KRT5	3	KRT83 -- Lim et al (2013), KRT31 -- Lim et al (2013), KRT84 -- Toma et al (2014)
KRT9	3	KRT83 -- Lim et al (2013), KRT31 -- Lim et al (2013), KRT84 -- Toma et al (2014)
BAI3	1	BAI2 -- Noh et al (2013)
KHDRBS3	2	KHDRBS1 -- Noh et al (2013), KHDRBS2 -- SFARI
OLFM1	1	OLFM4 -- Lim et al (2013)
CPLX1	1	CPLX3 -- Noh et al (2013)
PLA2G16	1	PLA2G1B -- Noh et al (2013)
PPFIA2	1	PPFIA1 -- SFARI
NRXN3	5	NRXN1 -- Chang et al. (2015), NRXN2 -- Cukier et al (2014), NRXN1 -- Ben-David et al. (2013), NRXN1 -- Konopka et al (2012), NRXN1 -- Iossifov et al (2012)
MAPK1	2	MAPK3 -- Chang et al. (2015), MAPK13 -- Chang et al. (2015)
GPD1	2	GPD2 -- Toma et al (2014), GPD2 -- SFARI
LDHA	1	LDHB -- Noh et al (2013)
SLC2A3	2	SLC2A10 -- Liu et al (2013), SLC2A12 -- Liu et al (2013)
SOD2	1	SOD1 -- SFARI
PCDH1	23	PCDH9 -- Ascano et al (2012), PCDH15 -- Tilot et al (2015), PCDH7 -- Liu et al (2013), PCDHA6 -- Liu et al (2013), PCDHB5 -- Liu et al (2013), PCDH10 -- Darnell et al (2011), PCDH7 -- Darnell et al (2011), PCDH9 -- Darnell et al (2011), PCDH9 -- Darnell et al (2011), PCDH10 -- SFARI, PCDH15 -- SFARI, PCDH19 -- SFARI, PCDH8 -- SFARI, PCDH9 -- SFARI, PCDHA1 -- SFARI, PCDHA2 -- SFARI, PCDHA3 -- SFAR…
HNRNPR	1	HNRNPF -- Chang et al. (2015)
DNM1	3	DNM2 -- Toma et al (2014), DNM2 -- Toma et al (2014), DNM1L -- SFARI
PDIA4	1	PDIA2 -- Liu et al (2013)
NAV1	2	NAV2 -- Chang et al. (2015), NAV2 -- Sanders et al (2012)
SYN2	8	SYNRG -- Chang et al. (2015), SYNE1 -- Chang et al. (2015), SYNE1 -- Cukier et al (2014), SYNE2 -- Cukier et al (2014), SYN1 -- Cukier et al (2014), SYNE1 -- Yu et al (2013), SYN1 -- Nava et al (2012), SYNE1 -- Codina-Sola et al. (2015)
SEPT3	1	SEPT5 -- Noh et al (2013)
ADD3	2	ADD1 -- Noh et al (2013), ADD2 -- Toma et al (2014)
RPL4	3	RPL10 -- Ascano et al (2012), RPLP0 -- Noh et al (2013), RPL10 -- SFARI
GDI2	1	GDI1 -- Noh et al (2013)
PDCD5	1	PDCD1 -- O'Roak (Science) (2012)
IGSF8	1	IGSF1 -- Nava et al (2012)
CA2	7	CAD -- Chang et al. (2015), CASK -- Chang et al. (2015), CAV1 -- Noh et al (2013), CA10 -- Yuen et al (2015), CANX -- Yuen et al (2015), CAPG -- Yuen et al (2015), CA6 -- SFARI
TPPP3	1	TPPP -- Darnell et al (2011)
SRRM2	1	SRRM4 -- SFARI
SYN1	5	SYNRG -- Chang et al. (2015), SYNE1 -- Chang et al. (2015), SYN2 -- Tilot et al (2015), SYNE1 -- Yu et al (2013), SYNE1 -- Codina-Sola et al. (2015)
CACNA2D1	4	CACNA2D3 -- DeRubeis et al (2014), CACNA2D3 -- Ben-David et al. (2013), CACNA2D3 -- SFARI, CACNA2D3 -- Iossifov et al (2012)
SH3GL2	1	SH3GL1 -- Liu et al (2013)
FAM164A	1	FAM164C -- Codina-Sola et al. (2015)
SPTBN1	2	SPTBN5 -- Lim et al (2013), SPTBN5 -- Toma et al (2014)
DDX17	2	DDX11 -- Ascano et al (2012), DDX11 -- SFARI
CISD1	1	CISD3 -- Codina-Sola et al. (2015)
RAPGEF2	2	RAPGEF4 -- Darnell et al (2011), RAPGEF4 -- SFARI
CELF4	1	CELF6 -- Tilot et al (2015)
ANK2	2	ANK3 -- Codina-Sola et al. (2015), ANK3 -- Codina-Sola et al. (2015)
ANK3	5	ANK2 -- DeRubeis et al (2014), ANK2 -- Toma et al (2014), ANK2 -- Yuen et al (2015), ANK2 -- Ben-David et al. (2013), ANK2 -- Iossifov et al (2012)
HNRNPH1	2	HNRNPH2 -- Ascano et al (2012), HNRNPH2 -- SFARI
HNRNPH3	2	HNRNPH2 -- Ascano et al (2012), HNRNPH2 -- SFARI
GAS7	2	GAS2 -- SFARI, GAS2 -- Codina-Sola et al. (2015)
NDUFA8	1	NDUFA5 -- SFARI
TRIM9	6	TRIM26 -- Liu et al (2013), TRIM4 -- Toma et al (2014), TRIM29 -- Toma et al (2014), TRIM17 -- Ben-David et al. (2013), TRIM33 -- SFARI, TRIM17 -- Iossifov et al (2012)
RPL13	2	RPL10 -- Ascano et al (2012), RPL10 -- SFARI
CADM2	1	CADM1 -- Ascano et al (2012)
CADM3	3	CADM1 -- Ascano et al (2012), CADM1 -- SFARI, CADM2 -- SFARI
RBFOX3	2	RBFOX1 -- SFARI, RBFOX1 -- Codina-Sola et al. (2015)
ANXA7	1	ANXA1 -- SFARI
NRGN	2	NRG1 -- Toma et al (2014), NRG1 -- SFARI
DDX1	5	DDX11 -- Ascano et al (2012), DDX20 -- Chang et al. (2015), DDX17 -- Toma et al (2014), DDX11 -- SFARI, DDX53 -- SFARI
RBM39	1	RBM3 -- Nava et al (2012)
SLC4A10	1	SLC4A1 -- Toma et al (2014)
58 related genes from the wtOnly gene list were in our ASD candidate gene database.

## Sheet: dhpgkoOnly
Supplementary Data 5. Overlap of DHPG KO candidate list with ASD database
Gene	Hits	Sources
DPP6	1	SFARI (Searchable database for autism research)
ITSN1	1	Yuen et al (2015) (Summary of de novo exonic indels and SNVs)
CPNE6	1	Yuen et al (2015) (Summary of de novo exonic indels and SNVs)
IQSEC1	1	Toma et al (2014) (Rare variants shared by the affected sibs in each of the ten multiplex families.)
ABI2	1	Chang et al. (2015) (Overlap of FMRP Targets and ASD Candidate Genes)
GRIN2A	3	O'Roak (Science) (2012) (Inherited severely disruptive variants), Darnell et al (2011) (Overlap of FMRP Targets and ASD Candidate Genes), SFARI (Searchable database for autism research)
PFKM	1	Chang et al. (2015) (Overlap of FMRP Targets and ASD Candidate Genes)
CDKN1B	1	SFARI (Searchable database for autism research)
DNAJC6	1	Darnell et al (2011) (Overlap of FMRP Targets and ASD Candidate Genes)
SYNGAP1	4	DeRubeis et al (2014) (ASD risk genes with FDR < 0.05), Darnell et al (2011) (Overlap of FMRP Targets and ASD Candidate Genes), SFARI (Searchable database for autism research), Codina-Sola et al. (2015) (Variants selected for validation after blood transcriptomic analysis)
PTPRD	1	Toma et al (2014) (Rare variants shared by the affected sibs in each of the ten multiplex families.)
SV2B	1	Toma et al (2014) (Rare variants shared by the affected sibs in each of the ten multiplex families.)
HNRNPF	1	Chang et al. (2015) (Overlap of FMRP Targets and ASD Candidate Genes)
TCF4	1	SFARI (Searchable database for autism research)
CSTF2T	1	Iossifov et al (2012) (Likely Gene-Disrupting Mutations in Affected Children)
ADD1	1	Noh et al (2013) (ASD Candidate CNVs)
HDLBP	1	O'Roak (Science) (2012) (Inherited severely disruptive variants)
CDC42EP4	1	Yuen et al (2015) (Summary of de novo exonic indels and SNVs)
NRCAM	3	Ascano et al (2012) (Autism Spectrum Disorder-associated FMRP targets in RIP-chip), Cukier et al (2014) (Validated Variants in Genes Previously Implicated in ASD or Other Disorders), SFARI (Searchable database for autism research)
SLC8A2	1	Darnell et al (2011) (Overlap of FMRP Targets and ASD Candidate Genes)
RNPS1	1	SFARI (Searchable database for autism research)
MYH9	1	Chang et al. (2015) (Overlap of FMRP Targets and ASD Candidate Genes)
NSF	1	Noh et al (2013) (ASD Candidate CNVs)
DLGAP3	2	Noh et al (2013) (ASD Candidate CNVs), SFARI (Searchable database for autism research)
FABP5	1	SFARI (Searchable database for autism research)
FABP3	1	SFARI (Searchable database for autism research)
GRM5	2	Chang et al. (2015) (Overlap of FMRP Targets and ASD Candidate Genes), SFARI (Searchable database for autism research)
KIF2A	1	Yuen et al (2015) (Summary of de novo exonic indels and SNVs)
LAP3	1	Toma et al (2014) (Rare variants shared by the affected sibs in each of the ten multiplex families.)
DLG2	1	Chang et al. (2015) (Overlap of FMRP Targets and ASD Candidate Genes)
SF1	1	Chang et al. (2015) (Overlap of FMRP Targets and ASD Candidate Genes)
GLO1	2	Ascano et al (2012) (Autism Spectrum Disorder-associated FMRP targets in RIP-chip), SFARI (Searchable database for autism research)
LRPAP1	1	Noh et al (2013) (ASD Candidate CNVs)
PTPRZ1	1	Noh et al (2013) (ASD Candidate CNVs)
CTNNB1	3	Chang et al. (2015) (Overlap of FMRP Targets and ASD Candidate Genes), O'Roak (Science) (2012) (Inherited severely disruptive variants), SFARI (Searchable database for autism research)
GSTM1	1	SFARI (Searchable database for autism research)
PRKCB	3	Ascano et al (2012) (Autism Spectrum Disorder-associated FMRP targets in RIP-chip), Darnell et al (2011) (Overlap of FMRP Targets and ASD Candidate Genes), SFARI (Searchable database for autism research)
NEFL	1	SFARI (Searchable database for autism research)
38 fxsOnly gene list was found in our ASD candidate gene database.
10 lists did not overlap with the fxsOnly list: Hoeffer et al (2012), Neale et al (2012), Tilot et al (2015), Hu et al (2015), Shi et al (2013), Sanders et al (2012), Yu et al (2013), Konopka et al (2012), Nava et al (2012), Wang et al (2012),

## Sheet: dhpgKOOnlyPartial
Supplementary Data 5. Partial overlap of DHPG KO candidate list with ASD database
Gene	Hits	Related Genes and Sources
CHGB	1	CHGA -- Toma et al (2014)
CCT4	1	CCT7 -- Yuen et al (2015)
DPP6	2	DPP4 -- Lim et al (2013), DPP4 -- Lim et al (2013)
ITSN1	1	ITSN2 -- Cukier et al (2014)
IQSEC1	1	IQSEC2 -- SFARI
HNRNPM	1	HNRNPF -- Chang et al. (2015)
YWHAQ	2	YWHAZ -- Toma et al (2014), YWHAE -- SFARI
ABI1	1	ABI2 -- Chang et al. (2015)
GRIN2A	2	GRIN2B -- DeRubeis et al (2014), GRIN2B -- Chang et al. (2015)
EIF4H	2	EIF4E -- Ascano et al (2012), EIF4E -- SFARI
KCTD12	2	KCTD13 -- Liu et al (2013), KCTD13 -- SFARI
MYL6	1	MYL3 -- Codina-Sola et al. (2015)
DNAJC6	3	DNAJC1 -- Egawa et al (2015), DNAJC5 -- Noh et al (2013), DNAJC19 -- SFARI
DNAJC7	4	DNAJC1 -- Egawa et al (2015), DNAJC5 -- Noh et al (2013), DNAJC6 -- Darnell et al (2011), DNAJC19 -- SFARI
PTPRD	9	PTPRK -- Chang et al. (2015), PTPRM -- Chang et al. (2015), PTPRC -- Cukier et al (2014), PTPRN -- Yuen et al (2015), PTPRG -- Darnell et al (2011), PTPRT -- Darnell et al (2011), PTPRB -- SFARI, PTPRC -- SFARI, PTPRT -- SFARI
NTRK2	3	NTRK3 -- Darnell et al (2011), NTRK1 -- SFARI, NTRK3 -- SFARI
FKBP3	1	FKBP14 -- Codina-Sola et al. (2015)
SV2A	2	SV2B -- Toma et al (2014), SV2B -- Toma et al (2014)
HNRNPL	1	HNRNPF -- Chang et al. (2015)
DCTN4	1	DCTN5 -- SFARI
PRDX6	1	PRDX4 -- Lim et al (2013)
PSMD4	2	PSMD10 -- Ascano et al (2012), PSMD10 -- SFARI
SNRPA	1	SNRPN -- SFARI
ACTR3	1	ACTR3C -- Lim et al (2013)
TCF4	1	TCF3 -- Ben-David et al. (2013)
PDIA6	1	PDIA2 -- Liu et al (2013)
SEPT4	1	SEPT5 -- Noh et al (2013)
RHOA	1	RHOF -- Noh et al (2013)
ADD1	1	ADD2 -- Toma et al (2014)
SLC8A2	1	SLC8A3 -- Cukier et al (2014)
MYH9	5	MYH6 -- Toma et al (2014), MYH6 -- Toma et al (2014), MYH11 -- Yuen et al (2015), MYH6 -- Yuen et al (2015), MYH4 -- SFARI
ATP1B2	2	ATP1B1 -- Ben-David et al. (2013), ATP1B1 -- Iossifov et al (2012)
RTN1	3	RTN4 -- Yuen et al (2015), RTN4R -- Yuen et al (2015), RTN3 -- Codina-Sola et al. (2015)
DLGAP3	3	DLGAP2 -- Cukier et al (2014), DLGAP2 -- Darnell et al (2011), DLGAP2 -- Darnell et al (2011)
DCTN2	1	DCTN5 -- SFARI
SEPT7	1	SEPT5 -- Noh et al (2013)
PAK3	1	PAK2 -- Noh et al (2013)
TJP1	3	TJP2 -- Toma et al (2014), TJP2 -- Toma et al (2014), TJP3 -- Yuen et al (2015)
SNX1	2	SNX27 -- Liu et al (2013), SNX19 -- SFARI
RANBP1	1	RANBP6 -- Liu et al (2013)
ERC1	1	ERC2 -- Yuen et al (2015)
RPS7	1	RPS9 -- Yuen et al (2015)
ATXN2	1	ATXN7 -- SFARI
DLG3	7	DLG1 -- Chang et al. (2015), DLG2 -- Chang et al. (2015), DLG4 -- Chang et al. (2015), DLG1 -- Noh et al (2013), DLG4 -- Noh et al (2013), DLG1 -- SFARI, DLG4 -- SFARI
DLG2	4	DLG1 -- Noh et al (2013), DLG4 -- Noh et al (2013), DLG1 -- SFARI, DLG4 -- SFARI
SF1	1	SFPQ -- Noh et al (2013)
HRAS1	1	HRAS -- SFARI
ANXA6	1	ANXA1 -- SFARI
PRDX3	1	PRDX4 -- Lim et al (2013)
PRDX1	1	PRDX4 -- Lim et al (2013)
GNG3	1	GNG13 -- Noh et al (2013)
ZNF428	1	ZNF420 -- O'Roak (Science) (2012)
ARSB	3	ARSH -- Lim et al (2013), ARSF -- Lim et al (2013), ARSJ -- Toma et al (2014)
PARK7	1	PARK2 -- SFARI
PRKCB	2	PRKCA -- Chang et al. (2015), PRKCZ -- Noh et al (2013)
PIN1	1	PINX1 -- SFARI
56 related genes from the fxsOnly gene list were in our ASD candidate gene database.

## Sheet: dhpgkoOppositePartial
Supplementary Data 5. Partial overlap of DHPG KO WT opposite regulation common candidate list with ASD database
Gene	Hits	Related Genes and Sources
TJP1	3	TJP2 -- Toma et al (2014), TJP2 -- Toma et al (2014), TJP3 -- Yuen et al (2015)
SEPT8	1	SEPT5 -- Noh et al (2013)
PRDX1	1	PRDX4 -- Lim et al (2013)
3 related genes from the fxsOpposite gene list were in our ASD candidate gene database.
No exact identity hits were found

[truncated: 3 more sheets: dhpgkoDegreeDiff, dhpgConserved, dhpgConservedPartial]
