# Supplementary material for: Altered steady state and activity-dependent de novo protein expression in fragile X syndrome
Source: Nat Commun. 2019 Apr 12;10:1710. doi: 10.1038/s41467-019-09553-8 (PMC6461708; doi:10.1038/s41467-019-09553-8)
Supplement: Supplementary file 8 — Source Data [file 41467_2019_9553_MOESM8_ESM.xlsx]

## Sheet: Figure 1
Bowling et al.
Figure 1
All Raw Mass Spectrometry Data for Figure 1 can be found at: ftp://MSV000081061@massive.ucsd.edu
All data for graphs shown in Figure 1 are available in Supplemental Table 1
All original DAVID PDFs are available at:
Top 20 DAVID groups are available in Supplemental Table 2
Full blots appear below: please note all blot loading orders were randomized because analysis and/or quantificaiton was performed by a blinded investigator
								cytoscape was exported as is using the information provided in candidates

## Sheet: Figure 2
Bowling et al
Figure 2 and related Supplemental figures
All Raw Mass Spectrometry Data for Figure 2 can be found at: ftp://MSV000081061@massive.ucsd.edu
All data for graphs shown in Figure 2 are available in Supplemental Table 3
All original DAVID PDFs are available at:
Top 20 DAVID groups are available in Supplemental Table 4
Full blots appear below: please note all blot loading orders were randomized because analysis and/or quantificaiton was performed by a blinded investigator
Figure A:
Biotin							Biotin
									excluded lane in group was a longer time point that we later decided not to use
Figure C - Supplemental Table 3
Figure D - all raw data used for data points is available in Supplemental Table 3
Figure E - further data available in Supplemental Table 4 and links with the PDFs
Supplemental Figure 1
DHPG WT vs KO (nromalized to WT)									DHPG Timecourse Datapoints
WT Veh	WT DHPG	KO Veh	KO DHPG						0'	15'	60'
1	1.1443	2.13356	1.77967						1	1.09886	2.11293
1	2.11293	1.05798	1.076						1	1.22745	1.57405
1	2.46279	1.66449	2.9111						1		1.2816
Supplemental Figure 2		Images include bands not used in the representative blot image
						HK1
HK1 -lower portion covered during acquision to improve resolution						KO veh	KO DHPG
						1	1.12689		Ras -upper portion covered during acquision to improve resolution						RAS
						1	1.1547								KO veh	KO DHPG
															1	1.0726
															1	1.21089
															1	1.1716
															1	1.00267
									Actin - the upper bands are from another protein we probed
Actin - HK1 bands still visible above

## Sheet: Figure 3
Bowling et al
Figure 3
											Supplemental Figure 3							Supplemental Figure 4 data was obtained by comparing:
Figure 3A																		Supplemental Table 1 and Supplemental Table 2 to Gomez-Serrano, 2016
Quantification of all named proteins measured at least once across BONLAC experiments											WT candidates							All data and analysis performed are included in the figure
	DHPG WT	DHPG KO	All	Other	steady state	Total (measured at least once)	Overlap with steady state	%				Reverse ss vs dhpg		Same direction ss and DHPG
Steady State	105	152	1014	2590	x	3861						Hist1h1c		Cct7
DHPG WT	x	551	1014	1022	105	2692	1119					Rps17		Clint1
DHPG FXS	551	x	1014	975	152	2692	1166					Acyp1		Dclk1
												Nrxn3		Ddx17
3B and 3C all original data can be found in Supplemental Table 5												Ppp3ca		Dnajb1
												Vdac1		Dnm1
														Fam103a1
														Grb2
														Naca
														Pcdh1
														Qdpr
														Rbm39
														Safb
														Stip1
														Acat1
														Acot7
														Ahcyl1
														Anxa7
														Atp5h
														Cbr1
														Cisd1
														Eea1
														Gm10250
														Psmc2
														Rps12
														Sh3gl2
														Tppp3
											Counts	6		27		33
											KO Candidates
												Reverse ss vs dhpg		Same direction ss and DHPG	SS direction	DHPG direction
												Fau		Capzb		down
												Tfam		Cct4		down
												Alyref		Actr3
												Alyref2		Add1
												Ap2a1		Cltb
												Chgb		Dbi
												Dctn4		Gprin1
												Fkbp3		Grm5
												Hmgb1		Lap3
												Ppp5c		Ndufb4
														Ndufs5
														Ppp1r9b
														Prdx6
														Pygb
														Rps10
														Sptb
														Syngap1
														Wipf3
											Count	10		18		28
											Conserved
												Reverse ss vs dhpg		Same direction ss and DHPG
												Rpl8		Hspa1a
												Atp6v1g1		Hsph1
												Hk1		Ckb
												Sucla2		Dlst
														Gap43
														Gm9493
														Myh9
														Ndufa6
														Psat1
														Rpl17
														Rps7
														S100b
														Srsf5
											Count	4		13	17

## Sheet: Figure 4
Bowling et al
Figure 4
																Supplemental Figure 7
Biotin blot that contains an extra lane from an experimental condition that wasn't included in the final analysis																						mGLur5
																						WT veh	WT pf	KO veh	KO pf
																						0.614833	0.785853	0.278011	0.167564
																						1.90973	0.839034	0.811852	0.888274
																						0.475434	0.329497	0.0447941	0.546477
																						0.220057	0.181678	0.586803	2.99973
						Blood protein synthesis																0.544543	0.809483	0.144037	0.9685
						WT	KO															2.2354
						1	1.45085
						1	1.17241
						1	1.39957
						1	1.18025
									Met Hk1
Pf HK1					Pf HK1
					KO veh	KO Pf										Met Hk1
					0.618013	1.04639
					0.991935	2.0319								KO veh	KO Met
					2.20695	1.61075								2.14661	2.45009
					1.96337	1.4206								2.2966	1.72417
					1.15399	0.800593								1.89188	1.49375
					1.44732									1.78446	0.655077
					2.01151									2.06658	0.885598
					1.2421									1.76645	0.959063
															2.35755
															2.37837
					Pf Ras
Pf Ras					KO veh	KO Pf			Met Ras					Met Ras
					0.161126	2.07238								KO veh	KO Met
					0.461837	0.859641								0.828459	1.33791
					0.79823	0.66121								0.857681	2.08631
					1.5331	0.921293								1.06394	0.953949
					0.67186	1.44777								0.577416	1.52488
					0.431726	1.2134								1.08391	1.32509
					0.729789	1.04314								1.25996
					1.38719	2.6664								1.16599
					1.38636	1.62908
						1.31479
Pf Tfr
									Met TfR
Supplemental Figure 6
(representative blot appears above)
Data points used to generate graphs										(representative blot appears above)
Pf HK1					Li HK1					Met HK1
WT veh	WT Pf	KO veh	KO Pf		WT veh	WT Li	KO veh	KO Li		WT veh	WT Met	KO veh	KO Met
1.24309	2.29374	0.618013	1.04639		1.26959	1.06755	2.02665	0.557247		0.618662	1.20547	2.14661	2.45009
0.342292	0.741161	0.991935	2.0319		0.73041	1.5085	2.28194	0.364504		1.52809	1.96043	2.2966	1.72417
0.789404	3.84908	2.20695	1.61075		0.881521	1.8558	1.81724	1.94122		1	2.47906	1.89188	1.49375
1.2106		1.96337	1.4206		1.11848	1.55478		1.71577		1.16929	2.70544	1.78446	0.655077
		1.15399	0.800593		1.07021	1.0288		0.955044		0.830712	2.30204	2.06658	0.885598
		1.44732			0.929792	0.835416						1.76645	0.959063
		2.01151				1.14346							2.35755
		1.2421											2.37837
					Hk1 - blot cut before probing
					TfR blot cut before probing
(representative blot appears above)										(representative blot appears above)
Pf Ras					Li Ras					Met Ras
WT veh	WT Pf	KO veh	KO Pf		WT Veh	WT Li	KO Veh	KO Li		WT veh	WT Met	KO veh	KO Met
1.70267	0.305374	0.161126	2.07238		0.886823	0.875985	0.649979	0.944479		0.87587	0.993664	0.828459	1.33791
0.258898	0.140124	0.461837	0.859641		1.11318	0.681278	2.05664	0.585705		1.12413	1.1513	0.857681	2.08631
1.03843	0.394147	0.79823	0.66121		0.819307	0.813232	2.23609	2.85111		1	3.22212	1.06394	0.953949
1.16954	0.682555	1.5331	0.921293		1.18069	1.54528		2.95134		1.19201	4.26492	0.577416	1.52488
0.941139	0.637225	0.67186	1.44777		0.728781	0.694483		2.42796		0.807992	1.59358	1.08391	1.32509
0.356222	1.57056	0.431726	1.2134		1.27122	1.07467		1.59916				1.25996
0.789404		0.729789	1.04314			0.469221						1.16599
1.2106		1.38719	2.6664
		1.38636	1.62908		Ras - blot cut before probing
			1.31479

## Sheet: Figure 5
ACO2										HK1
ACO2 blot covered to improve signal
															Data points on graph
															HK1
						Data points on graph									CTRL	FXS
						ACO2									0.907948	0.760368
						CTRL	FXS								1.07701	0.961658
						0.892295	0.915367								1.06686	0.957858
						0.985404	0.783038								0.94818	0.886041
						1.20194	0.844004								0.954819	1.07848
						0.920359	0.814315								1.10642	0.82101
						0.776622	0.768732								1.14898	0.83708
						1.28748	0.83269			TfR (HK1 still visible in background)					1.13196	0.785051
						1.09184	0.93339								0.909249	0.915725
						1.39015	0.917836								1.18084	1.37922
						1.01852	0.760499									0.585901
						0.984783
TfR
mature BDNF									RAS
														Data points on graph
														Top of RAS blot covered to improve resolution of bands
						Data points on graph								RAS
mBDNF						mature BDNF								CTRL	FXS
						CTRL	FXS							0.996701	0.94653
						0.697245	1.57509							0.94282	0.819515
						1.15837	1.85648							1.0813	0.917352
						0.41947	0.563251							0.979181	0.743296
						1.14171	0.916052							0.960851	0.81454
						1.14325	1.08942							1.30606	0.928223
						1.43995	1.28586							1.02526	0.788096
						1.11323	0.725802							1.34905	0.82389
						0.913189	0.520804							0.736781	0.900949
						1.17588	0.478203							1.047	0.806047
						0.797706	0.407467
TfR
																						Data points on graph
					Data points on graph									Data points on graph								SYNGAP
					GRIN2B									mGLUR5								CTRL	FXS
					CTRL	FXS								CTRL	FXS							0.568871	0.776766
					0.91952	0.95214								1.38081	1.0702		SYNGAP					1.06967	0.929104
					0.620819	0.886487								0.952848	0.642817							1.60447	0.460357
					1.3042	1.1397								0.702238	0.753251							1.05756	1.2088
					1.15546	0.833244								0.964099	1.18498							1.7292	0.940226
					1.26732	0.928395								0.668352	1.00075							0.467574	1.07723
					1.06628	2.13744								0.910105	0.979386							0.502655	0.864016
					0.842339	2.44144								1.22974	1.00214							1.09798	1.04725
					0.947163	2.20789								0.97353	1.28085							1.05635	0.876368
					0.780379	1.08982								1.31517	0.666203							0.827035	0.88678
					1.20686	0.694561								0.775543	0.705747							1.01864	0.996182
					0.889658	1.25409								1.12756	0.588726
																	TfR
